# Supplementary material for: Exploring the Impact of Terminators on Transgene Expression in Chlamydomonas reinhardtii with a Synthetic Biology Approach
Source: Life (Basel). 2021 Sep 14;11(9):964. doi: 10.3390/life11090964 (PMC8471596; doi:10.3390/life11090964)
Supplement: Supplementary file 1 [file life-11-00964-s001.zip]

Archive with 3 entries (3 files):
- Dataset S1 - Geisler et al.xlsx
- Dataset S2 - Geisler et al.xlsx
- Supplementary material - Geisler et al revised.pdf
