# Supplementary material for: Exploring the Impact of Terminators on Transgene Expression in Chlamydomonas reinhardtii with a Synthetic Biology Approach
Source: Life (Basel). 2021 Sep 14;11(9):964. doi: 10.3390/life11090964 (PMC8471596; doi:10.3390/life11090964)
Supplement: Supplementary file 1 [file life-11-00964-s001.zip › Dataset S1 - Geisler et al.xlsx]

## Sheet: Index
Dataset S1
Exploring the impact of terminators on transgene expression in Chlamydomonas reinhardtii with a synthetic biology approach.
Geisler et al
Dataset for Figure 2a and Figure S1
Analysis of Version 5.6 of the Chlamydomonas reinhardtii (CC-503 v5.6) reference genome. Gene models and annotations were used as provided in genome annotation.

## Sheet: Figure 2a_Size_of_3'UTRs
Transcript	Size of 3'UTRs
Cre01.g000017.t1.1	289
Cre01.g000033.t1.1	1040
Cre01.g000050.t1.1	1040
Cre01.g000100.t1.1	934
Cre01.g000150.t1.2	1143
Cre01.g000200.t1.1	550
Cre01.g000250.t1.2	643
Cre01.g000300.t1.1	728
Cre01.g000350.t1.1	173
Cre01.g000400.t1.2	237
Cre01.g000450.t1.2	1274
Cre01.g000500.t1.1	1260
Cre01.g000550.t1.2	295
Cre01.g000600.t1.2	790
Cre01.g000650.t1.1	1141
Cre01.g000700.t1.1	294
Cre01.g000750.t1.1	615
Cre01.g000800.t1.2	420
Cre01.g000800.t2.1	420
Cre01.g000850.t1.2	732
Cre01.g000900.t1.2	912
Cre01.g000950.t1.1	685
Cre01.g001000.t1.1	303
Cre01.g001100.t1.2	844
Cre01.g001150.t1.1	152
Cre01.g001200.t1.1	2249
Cre01.g001250.t1.2	1492
Cre01.g001300.t1.1	1216
Cre01.g001350.t1.2	519
Cre01.g001400.t1.1	831
Cre01.g001450.t1.2	360
Cre01.g001501.t1.1	499
Cre01.g001550.t1.1	993
Cre01.g001600.t1.2	934
Cre01.g001650.t1.2	486
Cre01.g001657.t1.1	1056
Cre01.g001664.t1.1	1363
Cre01.g001671.t1.1	1217
Cre01.g001678.t1.1	1942
Cre01.g001678.t2.1	1942
Cre01.g001685.t1.1	564
Cre01.g001700.t1.1	2998
Cre01.g001750.t1.2	515
Cre01.g001800.t1.1	633
Cre01.g001950.t1.2	1112
Cre01.g001983.t1.1	468
Cre01.g001983.t2.1	468
Cre01.g002050.t1.1	892
Cre01.g002100.t1.2	727
Cre01.g002150.t1.2	1382
Cre01.g002200.t1.1	681
Cre01.g002201.t1.2	168
Cre01.g002201.t2.1	168
Cre01.g002203.t1.1	482
Cre01.g002227.t1.2	848
Cre01.g002234.t1.1	885
Cre01.g002234.t2.1	885
Cre01.g002250.t1.2	1292
Cre01.g002300.t1.2	524
Cre01.g002350.t1.1	597
Cre01.g002400.t1.1	623
Cre01.g002451.t1.1	94
Cre01.g002500.t1.2	1006
Cre01.g002550.t1.1	2021
Cre01.g002600.t1.2	730
Cre01.g002650.t1.2	516
Cre01.g002700.t1.2	222
Cre01.g002750.t1.2	965
Cre01.g002750.t2.1	965
Cre01.g002787.t1.1	772
Cre01.g002824.t1.1	394
Cre01.g002861.t1.1	1339
Cre01.g002900.t1.2	963
Cre01.g002950.t1.1	679
Cre01.g003000.t1.1	95
Cre01.g003050.t1.2	415
Cre01.g003100.t1.1	340
Cre01.g003100.t2.1	340
Cre01.g003150.t1.2	753
Cre01.g003200.t1.2	884
Cre01.g003250.t1.1	778
Cre01.g003300.t1.2	584
Cre01.g003376.t1.1	620
Cre01.g003450.t1.1	610
Cre01.g003450.t2.1	610
Cre01.g003463.t1.1	584
Cre01.g003475.t1.1	634
Cre01.g003487.t1.1	596
Cre01.g003500.t1.2	515
Cre01.g003508.t1.1	91
Cre01.g003516.t1.1	1909
Cre01.g003524.t1.1	1805
Cre01.g003532.t1.1	834
Cre01.g003541.t1.1	1803
Cre01.g003550.t1.1	735
Cre01.g003600.t1.2	480
Cre01.g003650.t1.1	1191
Cre01.g003650.t2.1	1191
Cre01.g003700.t1.2	661
Cre01.g003751.t1.1	1613
Cre01.g003800.t1.1	838
Cre01.g003826.t1.1	1982
Cre01.g003850.t1.1	1652
Cre01.g003950.t1.1	1426
Cre01.g003950.t2.1	1426
Cre01.g004000.t1.2	769
Cre01.g004050.t1.2	557
Cre01.g004124.t1.1	2322
Cre01.g004124.t2.1	2322
Cre01.g004157.t1.2	2063
Cre01.g004200.t1.2	608
Cre01.g004250.t1.2	680
Cre01.g004300.t1.2	713
Cre01.g004350.t1.2	1057
Cre01.g004400.t1.2	583
Cre01.g004450.t1.2	521
Cre01.g004500.t1.2	682
Cre01.g004550.t1.2	615
Cre01.g004600.t1.1	1770
Cre01.g004651.t1.1	824
Cre01.g004700.t1.2	545
Cre01.g004750.t1.1	1351
Cre01.g004750.t2.1	1351
Cre01.g004800.t1.2	1155
Cre01.g004850.t1.1	548
Cre01.g004900.t1.2	1131
Cre01.g004926.t1.1	363
Cre01.g004950.t1.1	1540
Cre01.g005001.t1.1	795
Cre01.g005050.t1.1	412
Cre01.g005100.t1.1	697
Cre01.g005126.t1.1	212
Cre01.g005150.t1.1	901
Cre01.g005200.t1.1	1158
Cre01.g005250.t1.2	1046
Cre01.g005300.t1.2	1084
Cre01.g005350.t1.2	409
Cre01.g005400.t1.1	470
Cre01.g005450.t1.2	402
Cre01.g005500.t1.2	199
Cre01.g005534.t1.2	163
Cre01.g005543.t1.1	326
Cre01.g005550.t1.2	692
Cre01.g005600.t1.1	1286
Cre01.g005651.t1.1	795
Cre01.g005701.t1.2	993
Cre01.g005701.t2.1	975
Cre01.g005750.t1.1	505
Cre01.g005813.t1.2	448
Cre01.g005850.t1.2	531
Cre01.g005900.t1.1	623
Cre01.g005950.t1.2	1037
Cre01.g006000.t1.1	1734
Cre01.g006050.t1.1	774
Cre01.g006100.t1.2	425
Cre01.g006150.t1.1	1373
Cre01.g006202.t1.1	72
Cre01.g006250.t1.2	485
Cre01.g006301.t1.1	2798
Cre01.g006352.t1.1	2783
Cre01.g006402.t1.1	2753
Cre01.g006450.t1.2	33
Cre01.g006450.t2.1	625
Cre01.g006500.t1.1	366
Cre01.g006550.t1.1	268
Cre01.g006576.t1.1	180
Cre01.g006600.t1.2	813
Cre01.g006614.t1.1	104
Cre01.g006628.t1.1	1653
Cre01.g006628.t2.1	1543
Cre01.g006642.t1.1	400
Cre01.g006656.t1.1	218
Cre01.g006670.t1.1	688
Cre01.g006700.t1.2	1071
Cre01.g006733.t1.1	718
Cre01.g006766.t1.1	253
Cre01.g006800.t1.1	500
Cre01.g006850.t1.2	1137
Cre01.g006876.t1.1	724
Cre01.g006900.t1.1	1018
Cre01.g006900.t2.1	1018
Cre01.g006950.t1.1	457
Cre01.g006950.t2.1	605
Cre01.g007000.t1.2	1003
Cre01.g007050.t1.2	1504
Cre01.g007051.t1.2	292
Cre01.g007100.t1.1	945
Cre01.g007150.t1.1	430
Cre01.g007200.t1.2	1343
Cre01.g007251.t1.1	837
Cre01.g007300.t1.2	711
Cre01.g007350.t1.2	765
Cre01.g007400.t1.1	1372
Cre01.g007450.t1.1	571
Cre01.g007500.t1.1	924
Cre01.g007500.t2.1	455
Cre01.g007550.t1.1	554
Cre01.g007600.t1.1	502
Cre01.g007600.t2.1	502
Cre01.g007651.t1.1	520
Cre01.g007700.t1.1	596
Cre01.g007737.t1.1	1861
Cre01.g007774.t1.1	531
Cre01.g007811.t1.1	729
Cre01.g007850.t1.2	608
Cre01.g007901.t1.1	1123
Cre01.g007901.t2.1	46
Cre01.g007901.t3.1	1123
Cre01.g007950.t1.1	626
Cre01.g008000.t1.2	457
Cre01.g008051.t1.1	734
Cre01.g008100.t1.2	2916
Cre01.g008150.t1.1	632
Cre01.g008200.t1.1	542
Cre01.g008250.t1.2	2318
Cre01.g008300.t1.1	1461
Cre01.g008300.t2.1	1461
Cre01.g008350.t1.1	1594
Cre01.g008402.t1.1	389
Cre01.g008450.t1.2	1303
Cre01.g008500.t1.2	767
Cre01.g008550.t1.1	1324
Cre01.g008600.t1.1	325
Cre01.g008650.t1.1	1996
Cre01.g008700.t1.2	461
Cre01.g008750.t1.2	615
Cre01.g008800.t1.1	2617
Cre01.g008850.t1.1	836
Cre01.g008891.t1.2	257
Cre01.g008900.t1.2	469
Cre01.g008950.t1.2	931
Cre01.g008950.t2.1	931
Cre01.g008976.t1.1	652
Cre01.g009000.t1.1	492
Cre01.g009025.t1.1	898
Cre01.g009050.t1.2	23
Cre01.g009101.t1.1	1587
Cre01.g009150.t1.1	221
Cre01.g009200.t1.2	280
Cre01.g009250.t1.1	533
Cre01.g009300.t1.1	905
Cre01.g009325.t1.1	184
Cre01.g009350.t1.2	1037
Cre01.g009400.t1.2	1424
Cre01.g009450.t1.1	792
Cre01.g009500.t1.2	1466
Cre01.g009550.t1.1	1421
Cre01.g009575.t1.1	496
Cre01.g009601.t1.1	33
Cre01.g009601.t2.1	33
Cre01.g009650.t1.2	1335
Cre01.g009676.t1.1	1771
Cre01.g009700.t1.1	257
Cre01.g009731.t1.2	333
Cre01.g009765.t1.1	1076
Cre01.g009800.t1.2	744
Cre01.g009850.t1.2	889
Cre01.g009900.t1.1	1534
Cre01.g009950.t1.2	380
Cre01.g010000.t1.2	607
Cre01.g010050.t1.1	1135
Cre01.g010100.t1.2	819
Cre01.g010150.t1.2	2642
Cre01.g010201.t1.1	1023
Cre01.g010250.t1.1	1532
Cre01.g010296.t1.1	1251
Cre01.g010300.t1.2	1119
Cre01.g010350.t1.2	1316
Cre01.g010400.t1.2	785
Cre01.g010450.t1.2	559
Cre01.g010500.t1.2	1118
Cre01.g010550.t1.1	1392
Cre01.g010550.t2.1	1392
Cre01.g010650.t1.2	245
Cre01.g010700.t1.2	720
Cre01.g010750.t1.2	1258
Cre01.g010800.t1.1	843
Cre01.g010816.t1.1	897
Cre01.g010832.t1.1	1528
Cre01.g010848.t1.1	782
Cre01.g010864.t1.1	865
Cre01.g010880.t1.1	741
Cre01.g010900.t1.2	1012
Cre01.g010950.t1.1	1606
Cre01.g011000.t1.2	741
Cre01.g011050.t1.2	725
Cre01.g011100.t1.2	1439
Cre01.g011100.t2.1	1439
Cre01.g011150.t1.1	2783
Cre01.g011200.t1.2	565
Cre01.g011250.t1.1	145
Cre01.g011300.t1.1	381
Cre01.g011350.t1.2	524
Cre01.g011376.t1.1	1036
Cre01.g011400.t1.1	292
Cre01.g011400.t2.1	292
Cre01.g011450.t1.1	2401
Cre01.g011500.t1.2	664
Cre01.g011550.t1.1	676
Cre01.g011600.t1.2	1309
Cre01.g011630.t1.1	1666
Cre01.g011630.t2.1	1666
Cre01.g011660.t1.1	1166
Cre01.g011660.t2.1	1166
Cre01.g011750.t1.1	449
Cre01.g011800.t1.1	671
Cre01.g011850.t1.1	1370
Cre01.g011850.t2.1	1370
Cre01.g011901.t1.1	1358
Cre01.g011950.t1.1	578
Cre01.g012000.t1.1	624
Cre01.g012050.t1.2	1038
Cre01.g012100.t1.1	1191
Cre01.g012126.t1.2	537
Cre01.g012126.t2.1	537
Cre01.g012150.t1.2	444
Cre01.g012175.t1.1	865
Cre01.g012200.t1.1	2461
Cre01.g012200.t2.1	2461
Cre01.g012222.t1.1	288
Cre01.g012244.t1.2	1219
Cre01.g012300.t1.1	876
Cre01.g012350.t1.2	293
Cre01.g012400.t1.2	514
Cre01.g012450.t1.1	660
Cre01.g012500.t1.2	922
Cre01.g012550.t1.1	1038
Cre01.g012600.t1.1	985
Cre01.g012650.t1.1	1230
Cre01.g012700.t1.2	500
Cre01.g012750.t1.1	1344
Cre01.g012800.t1.1	632
Cre01.g012800.t2.1	421
Cre01.g012850.t1.2	1008
Cre01.g012900.t1.1	1051
Cre01.g012950.t1.1	1580
Cre01.g012950.t2.1	1580
Cre01.g013000.t1.1	433
Cre01.g013050.t1.1	995
Cre01.g013100.t1.1	1581
Cre01.g013150.t1.2	634
Cre01.g013200.t1.2	636
Cre01.g013250.t1.1	343
Cre01.g013300.t1.1	358
Cre01.g013350.t1.2	585
Cre01.g013400.t1.1	153
Cre01.g013450.t1.2	693
Cre01.g013500.t1.2	768
Cre01.g013500.t2.1	768
Cre01.g013550.t1.1	539
Cre01.g013600.t1.1	1023
Cre01.g013650.t1.1	230
Cre01.g013700.t1.2	537
Cre01.g013700.t2.1	537
Cre01.g013750.t1.1	465
Cre01.g013769.t1.2	21
Cre01.g013800.t1.1	337
Cre01.g013801.t1.2	894
Cre01.g013850.t1.1	248
Cre01.g013900.t1.1	849
Cre01.g013900.t2.1	849
Cre01.g014000.t1.2	593
Cre01.g014050.t1.2	969
Cre01.g014100.t1.2	155
Cre01.g014150.t1.2	596
Cre01.g014200.t1.2	325
Cre01.g014250.t1.1	710
Cre01.g014300.t1.1	1735
Cre01.g014300.t2.1	1735
Cre01.g014350.t1.2	515
Cre01.g014400.t1.1	496
Cre01.g014450.t1.1	674
Cre01.g014500.t1.1	751
Cre01.g014600.t1.2	512
Cre01.g014650.t1.2	496
Cre01.g014700.t1.2	289
Cre01.g014751.t1.1	986
Cre01.g014800.t1.1	430
Cre01.g014850.t1.2	586
Cre01.g014900.t1.1	1135
Cre01.g014950.t1.1	1617
Cre01.g014950.t2.1	1617
Cre01.g015000.t1.2	1126
Cre01.g015050.t1.1	484
Cre01.g015100.t1.1	1456
Cre01.g015103.t1.2	64
Cre01.g015150.t1.2	350
Cre01.g015200.t1.1	1155
Cre01.g015250.t1.1	1253
Cre01.g015300.t1.1	441
Cre01.g015350.t1.1	1092
Cre01.g015400.t1.2	588
Cre01.g015451.t1.1	657
Cre01.g015500.t1.2	631
Cre01.g015550.t1.1	449
Cre01.g015600.t1.1	472
Cre01.g015650.t1.2	778
Cre01.g015700.t1.2	264
Cre01.g015750.t1.2	361
Cre01.g015850.t1.1	749
Cre01.g015950.t1.2	916
Cre01.g016001.t1.1	637
Cre01.g016050.t1.2	835
Cre01.g016100.t1.1	685
Cre01.g016150.t1.2	529
Cre01.g016200.t1.1	595
Cre01.g016250.t1.1	187
Cre01.g016300.t1.1	998
Cre01.g016350.t1.1	1792
Cre01.g016400.t1.1	2007
Cre01.g016450.t1.1	419
Cre01.g016500.t1.1	378
Cre01.g016514.t1.1	728
Cre01.g016528.t1.1	992
Cre01.g016542.t1.1	670
Cre01.g016542.t2.1	670
Cre01.g016556.t1.1	866
Cre01.g016570.t1.1	1096
Cre01.g016600.t1.2	696
Cre01.g016651.t1.1	177
Cre01.g016700.t1.1	756
Cre01.g016750.t1.2	673
Cre01.g016800.t1.1	692
Cre01.g016850.t1.2	604
Cre01.g016900.t1.2	567
Cre01.g016950.t1.2	157
Cre01.g017050.t1.2	928
Cre01.g017100.t1.1	716
Cre01.g017150.t1.1	385
Cre01.g017200.t1.2	222
Cre01.g017250.t1.2	294
Cre01.g017300.t1.2	793
Cre01.g017350.t1.1	611
Cre01.g017400.t1.1	360
Cre01.g017400.t2.1	360
Cre01.g017450.t1.1	345
Cre01.g017500.t1.2	475
Cre01.g017550.t1.1	553
Cre01.g017600.t1.1	595
Cre01.g017600.t2.1	595
Cre01.g017650.t1.2	1095
Cre01.g017650.t2.1	1095
Cre01.g017701.t1.1	731
Cre01.g017750.t1.1	2218
Cre01.g017750.t2.1	104
Cre01.g017850.t1.2	546
Cre01.g017900.t1.1	492
Cre01.g017951.t1.1	650
Cre01.g018000.t1.1	872
Cre01.g018050.t1.2	443
Cre01.g018075.t1.1	39
Cre01.g018100.t1.2	934
Cre01.g018150.t1.2	1769
Cre01.g018184.t1.2	193
Cre01.g018200.t1.1	366
Cre01.g018350.t1.2	1039
Cre01.g018400.t1.1	539
Cre01.g018450.t1.1	497
Cre01.g018500.t1.1	257
Cre01.g018550.t1.1	1020
Cre01.g018600.t1.2	422
Cre01.g018650.t1.1	2806
Cre01.g018700.t1.1	414
Cre01.g018750.t1.2	529
Cre01.g018800.t1.2	1299
Cre01.g018850.t1.2	456
Cre01.g018900.t1.2	793
Cre01.g018950.t1.2	680
Cre01.g019000.t1.2	513
Cre01.g019051.t1.1	263
Cre01.g019100.t1.2	475
Cre01.g019150.t1.2	391
Cre01.g019200.t1.1	1232
Cre01.g019250.t1.2	420
Cre01.g019300.t1.1	1599
Cre01.g019400.t1.2	484
Cre01.g019450.t1.1	474
Cre01.g019450.t2.1	474
Cre01.g019500.t1.2	721
Cre01.g019550.t1.2	1537
Cre01.g019600.t1.2	723
Cre01.g019650.t1.1	261
Cre01.g019700.t1.2	468
Cre01.g019750.t1.1	502
Cre01.g019850.t1.1	736
Cre01.g019900.t1.2	709
Cre01.g019950.t1.2	995
Cre01.g020000.t1.1	2048
Cre01.g020050.t1.1	334
Cre01.g020100.t1.1	760
Cre01.g020141.t1.1	2285
Cre01.g020182.t1.1	938
Cre01.g020223.t1.1	960
Cre01.g020264.t1.1	685
Cre01.g020305.t1.1	611
Cre01.g020350.t1.2	706
Cre01.g020400.t1.2	265
Cre01.g020450.t1.2	438
Cre01.g020500.t1.2	434
Cre01.g020575.t1.1	706
Cre01.g020650.t1.1	626
Cre01.g020701.t1.1	612
Cre01.g020750.t1.2	1083
Cre01.g020751.t1.2	1038
Cre01.g020800.t1.2	770
Cre01.g020850.t1.1	2243
Cre01.g020887.t1.2	197
Cre01.g020918.t1.1	710
Cre01.g020950.t1.2	638
Cre01.g021000.t1.1	270
Cre01.g021050.t1.2	755
Cre01.g021100.t1.2	618
Cre01.g021150.t1.1	635
Cre01.g021150.t2.1	635
Cre01.g021200.t1.2	402
Cre01.g021251.t1.1	828
Cre01.g021300.t1.2	351
Cre01.g021350.t1.2	786
Cre01.g021400.t1.2	320
Cre01.g021450.t1.1	380
Cre01.g021450.t2.1	380
Cre01.g021450.t3.1	380
Cre01.g021500.t1.1	409
Cre01.g021550.t1.1	742
Cre01.g021600.t1.2	531
Cre01.g021650.t1.2	698
Cre01.g021700.t1.1	2448
Cre01.g021750.t1.2	575
Cre01.g021800.t1.2	896
Cre01.g021850.t1.1	248
Cre01.g021900.t1.1	145
Cre01.g021950.t1.1	345
Cre01.g022000.t1.1	338
Cre01.g022050.t1.2	324
Cre01.g022100.t1.2	972
Cre01.g022150.t1.1	872
Cre01.g022200.t1.2	966
Cre01.g022250.t1.1	478
Cre01.g022283.t1.1	356
Cre01.g022283.t2.1	345
Cre01.g022350.t1.2	1347
Cre01.g022400.t1.1	263
Cre01.g022450.t1.1	112
Cre01.g022462.t1.2	1019
Cre01.g022500.t1.2	165
Cre01.g022550.t1.1	250
Cre01.g022600.t1.1	307
Cre01.g022600.t2.1	354
Cre01.g022650.t1.2	665
Cre01.g022666.t1.1	288
Cre01.g022681.t1.1	811
Cre01.g022681.t2.1	811
Cre01.g022700.t1.1	1664
Cre01.g022750.t1.1	499
Cre01.g022800.t1.1	743
Cre01.g022850.t1.2	353
Cre01.g022900.t1.1	2045
Cre01.g022950.t1.2	1143
Cre01.g023000.t1.1	1734
Cre01.g023050.t1.2	653
Cre01.g023100.t1.1	26
Cre01.g023150.t1.2	1082
Cre01.g023200.t1.2	504
Cre01.g023250.t1.1	550
Cre01.g023300.t1.2	855
Cre01.g023350.t1.1	703
Cre01.g023400.t1.1	756
Cre01.g023450.t1.2	700
Cre01.g023500.t1.2	812
Cre01.g023550.t1.1	414
Cre01.g023600.t1.2	65
Cre01.g023650.t1.1	2054
Cre01.g023750.t1.1	510
Cre01.g023773.t1.2	491
Cre01.g023787.t1.1	1144
Cre01.g023800.t1.1	731
Cre01.g023850.t1.1	1050
Cre01.g023900.t1.1	637
Cre01.g023913.t1.2	686
Cre01.g023950.t1.1	440
Cre01.g024000.t1.1	1086
Cre01.g024050.t1.2	1015
Cre01.g024100.t1.1	108
Cre01.g024150.t1.2	801
Cre01.g024200.t1.1	362
Cre01.g024250.t1.1	1263
Cre01.g024251.t1.2	61
Cre01.g024300.t1.2	465
Cre01.g024350.t1.2	489
Cre01.g024400.t1.1	147
Cre01.g024500.t1.1	1445
Cre01.g024550.t1.1	1387
Cre01.g024601.t1.1	1625
Cre01.g024650.t1.1	636
Cre01.g024750.t1.1	1020
Cre01.g024800.t1.1	1081
Cre01.g024850.t1.1	779
Cre01.g024900.t1.1	1413
Cre01.g024950.t1.2	603
Cre01.g025000.t1.2	354
Cre01.g025025.t1.1	1215
Cre01.g025050.t1.2	1732
Cre01.g025100.t1.1	540
Cre01.g025150.t1.2	491
Cre01.g025200.t1.2	1140
Cre01.g025250.t1.1	554
Cre01.g025300.t1.1	291
Cre01.g025350.t1.2	450
Cre01.g025400.t1.2	365
Cre01.g025450.t1.2	404
Cre01.g025500.t1.1	93
Cre01.g025551.t1.1	253
Cre01.g025600.t1.2	258
Cre01.g025650.t1.2	978
Cre01.g025700.t1.1	1298
Cre01.g025726.t1.1	2136
Cre01.g025750.t1.1	373
Cre01.g025767.t1.2	218
Cre01.g025808.t1.1	162
Cre01.g025850.t1.2	1793
Cre01.g025900.t1.2	610
Cre01.g025950.t1.2	1457
Cre01.g025983.t1.1	2999
Cre01.g026016.t1.1	2594
Cre01.g026050.t1.1	36
Cre01.g026100.t1.2	1057
Cre01.g026100.t2.1	1057
Cre01.g026150.t1.1	664
Cre01.g026200.t1.2	468
Cre01.g026250.t1.2	317
Cre01.g026300.t1.2	418
Cre01.g026350.t1.1	903
Cre01.g026400.t1.1	467
Cre01.g026450.t1.2	284
Cre01.g026500.t1.1	919
Cre01.g026550.t1.1	409
Cre01.g026600.t1.2	710
Cre01.g026650.t1.2	392
Cre01.g026700.t1.1	470
Cre01.g026750.t1.1	855
Cre01.g026800.t1.1	489
Cre01.g026850.t1.1	698
Cre01.g026900.t1.2	614
Cre01.g026900.t2.1	1091
Cre01.g026950.t1.2	874
Cre01.g027000.t1.2	60
Cre01.g027050.t1.1	409
Cre01.g027100.t1.2	453
Cre01.g027150.t1.1	1136
Cre01.g027200.t1.2	1491
Cre01.g027250.t1.2	335
Cre01.g027300.t1.1	505
Cre01.g027350.t1.2	1074
Cre01.g027350.t2.1	1074
Cre01.g027350.t3.1	1074
Cre01.g027400.t1.1	240
Cre01.g027400.t2.1	32
Cre01.g027450.t1.2	767
Cre01.g027500.t1.1	491
Cre01.g027550.t1.1	737
Cre01.g027575.t1.1	85
Cre01.g027600.t1.1	243
Cre01.g027650.t1.2	381
Cre01.g027700.t1.2	522
Cre01.g027750.t1.1	93
Cre01.g027764.t1.2	1075
Cre01.g027800.t1.2	488
Cre01.g027850.t1.1	232
Cre01.g027900.t1.2	78
Cre01.g027950.t1.2	630
Cre01.g028000.t1.1	658
Cre01.g028050.t1.2	588
Cre01.g028101.t1.1	807
Cre01.g028150.t1.2	450
Cre01.g028200.t1.1	970
Cre01.g028200.t2.1	970
Cre01.g028250.t1.2	547
Cre01.g028300.t1.2	1156
Cre01.g028350.t1.1	449
Cre01.g028400.t1.1	609
Cre01.g028423.t1.2	249
Cre01.g028450.t1.2	499
Cre01.g028500.t1.2	160
Cre01.g028550.t1.2	426
Cre01.g028600.t1.2	513
Cre01.g028650.t1.2	1177
Cre01.g028713.t1.1	2941
Cre01.g028777.t1.2	587
Cre01.g028850.t1.2	1185
Cre01.g028900.t1.1	792
Cre01.g028950.t1.2	764
Cre01.g029000.t1.2	483
Cre01.g029050.t1.2	594
Cre01.g029100.t1.2	256
Cre01.g029150.t1.2	375
Cre01.g029200.t1.1	140
Cre01.g029250.t1.2	884
Cre01.g029300.t1.2	896
Cre01.g029350.t1.2	508
Cre01.g029400.t1.2	727
Cre01.g029450.t1.1	432
Cre01.g029500.t1.2	1092
Cre01.g029550.t1.1	1508
Cre01.g029600.t1.2	529
Cre01.g029650.t1.1	374
Cre01.g029700.t1.2	651
Cre01.g029750.t1.1	538
Cre01.g029800.t1.2	134
Cre01.g029850.t1.2	805
Cre01.g029900.t1.2	1278
Cre01.g029950.t1.2	1292
Cre01.g030000.t1.1	227
Cre01.g030050.t1.2	928
Cre01.g030100.t1.1	2963
Cre01.g030100.t2.1	2963
Cre01.g030150.t1.2	555
Cre01.g030200.t1.2	799
Cre01.g030250.t1.2	844
Cre01.g030300.t1.1	697
Cre01.g030300.t2.1	697
Cre01.g030350.t1.1	1172
Cre01.g030400.t1.1	187
Cre01.g030450.t1.1	542
Cre01.g030500.t1.2	976
Cre01.g030550.t1.2	753
Cre01.g030600.t1.1	1732
Cre01.g030650.t1.2	340
Cre01.g030700.t1.1	2886
Cre01.g030750.t1.1	1270
Cre01.g030800.t1.2	1282
Cre01.g030850.t1.2	1004
Cre01.g030900.t1.1	258
Cre01.g030950.t1.1	428
Cre01.g030968.t1.1	663
Cre01.g030986.t1.1	1307
Cre01.g031004.t1.2	2682
Cre01.g031050.t1.2	636
Cre01.g031050.t2.1	636
Cre01.g031100.t1.2	693
Cre01.g031200.t1.2	2559
Cre01.g031250.t1.2	608
Cre01.g031300.t1.1	928
Cre01.g031350.t1.2	1105
Cre01.g031400.t1.2	402
Cre01.g031450.t1.2	734
Cre01.g031500.t1.2	1082
Cre01.g031550.t1.1	700
Cre01.g031600.t1.2	986
Cre01.g031650.t1.1	1274
Cre01.g031700.t1.1	519
Cre01.g031700.t2.1	519
Cre01.g031700.t3.1	219
Cre01.g031726.t1.1	1077
Cre01.g031750.t1.2	377
Cre01.g031800.t1.1	463
Cre01.g031850.t1.1	478
Cre01.g031875.t1.1	470
Cre01.g031900.t1.1	826
Cre01.g031951.t1.1	203
Cre01.g032000.t1.1	488
Cre01.g032050.t1.2	579
Cre01.g032100.t1.1	104
Cre01.g032139.t1.2	805
Cre01.g032150.t1.1	423
Cre01.g032200.t1.2	299
Cre01.g032250.t1.1	687
Cre01.g032300.t1.2	736
Cre01.g032350.t1.2	767
Cre01.g032400.t1.2	621
Cre01.g032450.t1.2	236
Cre01.g032500.t1.2	802
Cre01.g032550.t1.1	388
Cre01.g032600.t1.1	327
Cre01.g032650.t1.2	409
Cre01.g032650.t2.1	409
Cre01.g032700.t1.2	341
Cre01.g032750.t1.2	514
Cre01.g032800.t1.2	772
Cre01.g032850.t1.1	2611
Cre01.g032900.t1.1	2882
Cre01.g032900.t2.1	2882
Cre01.g032900.t3.1	2882
Cre01.g032950.t1.2	584
Cre01.g033000.t1.2	1095
Cre01.g033050.t1.1	530
Cre01.g033071.t1.1	188
Cre01.g033091.t1.1	2015
Cre01.g033091.t2.1	2015
Cre01.g033091.t3.1	2015
Cre01.g033150.t1.2	1098
Cre01.g033200.t1.2	400
Cre01.g033250.t1.2	854
Cre01.g033300.t1.2	623
Cre01.g033300.t2.1	623
Cre01.g033350.t1.2	917
Cre01.g033400.t1.2	1221
Cre01.g033450.t1.2	1367
Cre01.g033500.t1.2	418
Cre01.g033516.t1.1	793
Cre01.g033532.t1.1	181
Cre01.g033550.t1.2	1158
Cre01.g033700.t1.2	234
Cre01.g033750.t1.1	964
Cre01.g033763.t1.2	381
Cre01.g033832.t1.1	558
Cre01.g033900.t1.1	2729
Cre01.g033900.t2.1	2729
Cre01.g033950.t1.1	761
Cre01.g034000.t1.2	1339
Cre01.g034050.t1.2	805
Cre01.g034100.t1.1	458
Cre01.g034100.t2.1	458
Cre01.g034150.t1.1	818
Cre01.g034200.t1.1	1801
Cre01.g034250.t1.1	888
Cre01.g034300.t1.2	173
Cre01.g034325.t1.1	2539
Cre01.g034350.t1.1	101
Cre01.g034380.t1.2	205
Cre01.g034400.t1.1	620
Cre01.g034451.t1.1	622
Cre01.g034500.t1.2	251
Cre01.g034550.t1.2	445
Cre01.g034600.t1.2	602
Cre01.g034650.t1.2	185
Cre01.g034700.t1.1	531
Cre01.g034750.t1.1	140
Cre01.g034800.t1.1	603
Cre01.g034850.t1.1	2860
Cre01.g034875.t1.1	687
Cre01.g034900.t1.2	899
Cre01.g034950.t1.2	773
Cre01.g035000.t1.2	581
Cre01.g035050.t1.2	565
Cre01.g035050.t2.1	572
Cre01.g035100.t1.2	2048
Cre01.g035150.t1.1	290
Cre01.g035200.t1.2	136
Cre01.g035250.t1.2	222
Cre01.g035300.t1.2	377
Cre01.g035350.t1.2	328
Cre01.g035400.t1.1	2861
Cre01.g035450.t1.2	922
Cre01.g035500.t1.2	888
Cre01.g035550.t1.1	325
Cre01.g035600.t1.1	159
Cre01.g035650.t1.2	797
Cre01.g035700.t1.2	96
Cre01.g035750.t1.2	1330
Cre01.g035800.t1.2	1295
Cre01.g035850.t1.2	675
Cre01.g035900.t1.1	684
Cre01.g035950.t1.1	476
Cre01.g036000.t1.1	865
Cre01.g036050.t1.1	190
Cre01.g036100.t1.1	812
Cre01.g036150.t1.2	1234
Cre01.g036200.t1.2	1005
Cre01.g036250.t1.2	997
Cre01.g036300.t1.1	582
Cre01.g036350.t1.1	319
Cre01.g036400.t1.2	482
Cre01.g036451.t1.1	20
Cre01.g036500.t1.2	100
Cre01.g036500.t2.1	100
Cre01.g036550.t1.2	737
Cre01.g036600.t1.2	520
Cre01.g036650.t1.1	431
Cre01.g036700.t1.2	966
Cre01.g036750.t1.2	651
Cre01.g036800.t1.1	395
Cre01.g036850.t1.2	615
Cre01.g036900.t1.1	2332
Cre01.g036950.t1.2	1643
Cre01.g037000.t1.1	140
Cre01.g037000.t2.1	140
Cre01.g037050.t1.2	454
Cre01.g037100.t1.1	868
Cre01.g037150.t1.1	1505
Cre01.g037200.t1.2	757
Cre01.g037250.t1.2	1354
Cre01.g037300.t1.2	602
Cre01.g037300.t2.1	919
Cre01.g037300.t3.1	1097
Cre01.g037350.t1.1	583
Cre01.g037400.t1.1	441
Cre01.g037450.t1.1	248
Cre01.g037476.t1.1	377
Cre01.g037500.t1.2	153
Cre01.g037550.t1.1	697
Cre01.g037600.t1.1	1089
Cre01.g037650.t1.2	234
Cre01.g037700.t1.2	881
Cre01.g037751.t1.1	265
Cre01.g037800.t1.2	750
Cre01.g037850.t1.1	721
Cre01.g037900.t1.1	484
Cre01.g037950.t1.1	1143
Cre01.g038000.t1.1	463
Cre01.g038050.t1.1	2473
Cre01.g038100.t1.2	1281
Cre01.g038151.t1.1	42
Cre01.g038200.t1.2	677
Cre01.g038250.t1.2	606
Cre01.g038300.t1.2	528
Cre01.g038350.t1.1	807
Cre01.g038376.t1.1	266
Cre01.g038400.t1.2	692
Cre01.g038450.t1.2	657
Cre01.g038500.t1.2	578
Cre01.g038550.t1.1	1783
Cre01.g038600.t1.2	922
Cre01.g038650.t1.2	689
Cre01.g038700.t1.2	1078
Cre01.g038750.t1.2	636
Cre01.g038800.t1.2	1023
Cre01.g038850.t1.1	1549
Cre01.g038900.t1.1	635
Cre01.g038950.t1.2	317
Cre01.g039000.t1.1	270
Cre01.g039050.t1.1	1011
Cre01.g039101.t1.1	601
Cre01.g039150.t1.2	839
Cre01.g039200.t1.2	638
Cre01.g039250.t1.1	640
Cre01.g039250.t2.1	879
Cre01.g039300.t1.2	644
Cre01.g039350.t1.2	893
Cre01.g039400.t1.1	649
Cre01.g039450.t1.1	592
Cre01.g039500.t1.2	580
Cre01.g039550.t1.1	386
Cre01.g039600.t1.1	206
Cre01.g039626.t1.1	2354
Cre01.g039650.t1.2	266
Cre01.g039702.t1.1	804
Cre01.g039750.t1.2	1220
Cre01.g039800.t1.1	625
Cre01.g039850.t1.1	491
Cre01.g039900.t1.2	371
Cre01.g039950.t1.2	454
Cre01.g040000.t1.2	527
Cre01.g040050.t1.1	992
Cre01.g040100.t1.2	204
Cre01.g040150.t1.2	734
Cre01.g040200.t1.2	1098
Cre01.g040250.t1.2	503
Cre01.g040300.t1.2	234
Cre01.g040350.t1.1	197
Cre01.g040379.t1.2	473
Cre01.g040400.t1.2	268
Cre01.g040450.t1.2	1864
Cre01.g040476.t1.1	732
Cre01.g040500.t1.2	889
Cre01.g040517.t1.1	1430
Cre01.g040533.t1.1	230
Cre01.g040550.t1.1	796
Cre01.g040600.t1.1	762
Cre01.g040650.t1.1	614
Cre01.g040650.t2.1	614
Cre01.g040650.t3.1	614
Cre01.g040701.t1.1	1157
Cre01.g040750.t1.1	2065
Cre01.g040801.t1.1	740
Cre01.g040850.t1.2	718
Cre01.g040850.t2.1	718
Cre01.g040900.t1.1	697
Cre01.g040950.t1.2	55
Cre01.g041000.t1.1	1492
Cre01.g041050.t1.1	457
Cre01.g041050.t2.1	619
Cre01.g041100.t1.1	491
Cre01.g041150.t1.1	2084
Cre01.g041200.t1.1	1696
Cre01.g041256.t1.2	1457
Cre01.g041256.t2.1	1457
Cre01.g041300.t1.2	499
Cre01.g041351.t1.1	577
Cre01.g041400.t1.1	665
Cre01.g041426.t1.1	224
Cre01.g041450.t1.1	1574
Cre01.g041500.t1.1	646
Cre01.g041550.t1.1	2309
Cre01.g041583.t1.1	1331
Cre01.g041583.t2.1	1331
Cre01.g041650.t1.1	433
Cre01.g041650.t2.1	746
Cre01.g041667.t1.1	119
Cre01.g041667.t2.1	119
Cre01.g041700.t1.2	398
Cre01.g041752.t1.1	2050
Cre01.g041800.t1.2	851
Cre01.g041800.t2.1	851
Cre01.g041850.t1.1	399
Cre01.g041855.t1.2	66
Cre01.g041900.t1.1	1019
Cre01.g041950.t1.2	1196
Cre01.g042000.t1.2	604
Cre01.g042050.t1.2	391
Cre01.g042100.t1.2	1563
Cre01.g042150.t1.1	1351
Cre01.g042200.t1.1	385
Cre01.g042250.t1.1	218
Cre01.g042300.t1.1	1012
Cre01.g042352.t1.1	673
Cre01.g042402.t1.1	1051
Cre01.g042450.t1.1	1258
Cre01.g042502.t1.1	1427
Cre01.g042550.t1.1	362
Cre01.g042600.t1.2	1496
Cre01.g042650.t1.2	146
Cre01.g042700.t1.2	559
Cre01.g042750.t1.2	723
Cre01.g042800.t1.2	837
Cre01.g042850.t1.2	536
Cre01.g042900.t1.2	656
Cre01.g042950.t1.2	996
Cre01.g043000.t1.1	331
Cre01.g043050.t1.2	1151
Cre01.g043100.t1.2	420
Cre01.g043150.t1.2	956
Cre01.g043200.t1.2	276
Cre01.g043250.t1.1	1041
Cre01.g043300.t1.2	427
Cre01.g043350.t1.2	1290
Cre01.g043400.t1.2	833
Cre01.g043450.t1.2	179
Cre01.g043500.t1.1	156
Cre01.g043550.t1.1	1879
Cre01.g043600.t1.1	569
Cre01.g043650.t1.1	686
Cre01.g043700.t1.2	167
Cre01.g043750.t1.1	507
Cre01.g043800.t1.1	525
Cre01.g043817.t1.1	144
Cre01.g043817.t2.1	144
Cre01.g043850.t1.1	1582
Cre01.g043901.t1.1	28
Cre01.g043950.t1.1	1182
Cre01.g043950.t2.1	1182
Cre01.g044000.t1.1	35
Cre01.g044050.t1.2	247
Cre01.g044100.t1.2	891
Cre01.g044150.t1.1	381
Cre01.g044200.t1.2	627
Cre01.g044250.t1.1	1017
Cre01.g044276.t1.1	217
Cre01.g044300.t1.2	1130
Cre01.g044350.t1.1	824
Cre01.g044400.t1.2	602
Cre01.g044450.t1.1	219
Cre01.g044550.t1.2	442
Cre01.g044600.t1.2	580
Cre01.g044650.t1.2	538
Cre01.g044700.t1.2	551
Cre01.g044750.t1.1	1596
Cre01.g044800.t1.2	775
Cre01.g044850.t1.2	323
Cre01.g044900.t1.2	1216
Cre01.g044900.t2.1	1216
Cre01.g044950.t1.2	573
Cre01.g045000.t1.2	674
Cre01.g045050.t1.2	1099
Cre01.g045100.t1.2	697
Cre01.g045150.t1.2	1443
Cre01.g045200.t1.1	323
Cre01.g045350.t1.2	621
Cre01.g045400.t1.1	310
Cre01.g045400.t2.1	310
Cre01.g045400.t3.1	94
Cre01.g045426.t1.1	217
Cre01.g045450.t1.2	892
Cre01.g045500.t1.2	1021
Cre01.g045550.t1.2	1085
Cre01.g045600.t1.1	402
Cre01.g045601.t1.2	726
Cre01.g045640.t1.2	966
Cre01.g045650.t1.2	1844
Cre01.g045700.t1.1	643
Cre01.g045752.t1.1	1835
Cre01.g045800.t1.1	708
Cre01.g045825.t1.1	48
Cre01.g045850.t1.1	384
Cre01.g045902.t1.1	1066
Cre01.g045903.t1.1	864
Cre01.g045950.t1.1	1112
Cre01.g046052.t1.1	2119
Cre01.g046150.t1.1	549
Cre01.g046237.t1.1	854
Cre01.g046237.t2.1	854
Cre01.g046250.t1.2	918
Cre01.g046324.t1.1	150
Cre01.g046450.t1.2	1109
Cre01.g046500.t1.2	1100
Cre01.g046501.t1.1	1109
Cre01.g046502.t1.1	1109
Cre01.g046600.t1.1	406
Cre01.g046650.t1.2	1064
Cre01.g046652.t1.1	676
Cre01.g046800.t1.1	1378
Cre01.g046850.t1.2	1221
Cre01.g046950.t1.2	290
Cre01.g047001.t1.1	618
Cre01.g047050.t1.2	575
Cre01.g047100.t1.1	1408
Cre01.g047200.t1.1	935
Cre01.g047200.t2.1	935
Cre01.g047218.t1.2	52
Cre01.g047229.t1.2	357
Cre01.g047265.t1.1	2271
Cre01.g047300.t1.2	327
Cre01.g047350.t1.1	709
Cre01.g047400.t1.1	461
Cre01.g047450.t1.1	474
Cre01.g047500.t1.2	613
Cre01.g047550.t1.2	855
Cre01.g047600.t1.2	610
Cre01.g047650.t1.2	596
Cre01.g047700.t1.2	513
Cre01.g047750.t1.2	453
Cre01.g047800.t1.1	582
Cre01.g047850.t1.2	158
Cre01.g047900.t1.1	474
Cre01.g047950.t1.1	433
Cre01.g048000.t1.1	174
Cre01.g048050.t1.2	490
Cre01.g048100.t1.1	910
Cre01.g048102.t1.2	300
Cre01.g048150.t1.2	405
Cre01.g048200.t1.1	426
Cre01.g048250.t1.2	457
Cre01.g048300.t1.1	321
Cre01.g048350.t1.2	346
Cre01.g048400.t1.1	303
Cre01.g048450.t1.1	386
Cre01.g048501.t1.1	488
Cre01.g048550.t1.1	578
Cre01.g048600.t1.1	576
Cre01.g048650.t1.1	1888
Cre01.g048701.t1.1	653
Cre01.g048750.t1.2	536
Cre01.g048800.t1.1	279
Cre01.g048850.t1.2	1523
Cre01.g048900.t1.1	417
Cre01.g048950.t1.2	603
Cre01.g049000.t1.2	581
Cre01.g049050.t1.2	715
Cre01.g049100.t1.1	951
Cre01.g049117.t1.1	485
Cre01.g049132.t1.2	2317
Cre01.g049132.t2.1	2317
Cre01.g049200.t1.1	997
Cre01.g049250.t1.2	2876
Cre01.g049300.t1.1	681
Cre01.g049350.t1.1	882
Cre01.g049400.t1.2	301
Cre01.g049450.t1.2	529
Cre01.g049500.t1.2	880
Cre01.g049550.t1.2	352
Cre01.g049600.t1.2	1069
Cre01.g049650.t1.1	863
Cre01.g049750.t1.2	566
Cre01.g049826.t1.1	1041
Cre01.g049900.t1.1	243
Cre01.g049950.t1.1	1009
Cre01.g050000.t1.2	878
Cre01.g050050.t1.2	254
Cre01.g050100.t1.2	401
Cre01.g050150.t1.1	1225
Cre01.g050200.t1.2	1071
Cre01.g050300.t1.1	17
Cre01.g050316.t1.1	2100
Cre01.g050316.t2.1	2100
Cre01.g050350.t1.1	934
Cre01.g050400.t1.2	958
Cre01.g050400.t2.1	958
Cre01.g050451.t1.1	1036
Cre01.g050500.t1.1	792
Cre01.g050550.t1.2	514
Cre01.g050600.t1.1	558
Cre01.g050608.t1.1	2365
Cre01.g050608.t2.1	2365
Cre01.g050616.t1.1	826
Cre01.g050624.t1.1	1390
Cre01.g050624.t2.1	1390
Cre01.g050650.t1.2	1077
Cre01.g050700.t1.1	445
Cre01.g050700.t2.1	445
Cre01.g050750.t1.1	830
Cre01.g050800.t1.1	455
Cre01.g050850.t1.2	1080
Cre01.g050850.t2.1	1080
Cre01.g050900.t1.1	385
Cre01.g050950.t1.2	967
Cre01.g051000.t1.1	275
Cre01.g051050.t1.2	1023
Cre01.g051100.t1.2	391
Cre01.g051137.t1.1	33
Cre01.g051174.t1.1	1661
Cre01.g051211.t1.1	92
Cre01.g051250.t1.2	909
Cre01.g051300.t1.1	490
Cre01.g051350.t1.1	173
Cre01.g051400.t1.2	1056
Cre01.g051400.t2.1	1056
Cre01.g051450.t1.1	744
Cre01.g051450.t2.1	744
Cre01.g051466.t1.1	526
Cre01.g051482.t1.1	453
Cre01.g051500.t1.2	629
Cre01.g051550.t1.1	762
Cre01.g051625.t1.1	402
Cre01.g051700.t1.1	1281
Cre01.g051700.t2.1	1281
Cre01.g051750.t1.1	1199
Cre01.g051750.t2.1	2176
Cre01.g051800.t1.1	920
Cre01.g051850.t1.1	405
Cre01.g051875.t1.1	34
Cre01.g051900.t1.2	486
Cre01.g051950.t1.2	386
Cre01.g052000.t1.2	1148
Cre01.g052050.t1.2	358
Cre01.g052100.t1.2	751
Cre01.g052150.t1.1	998
Cre01.g052200.t1.2	676
Cre01.g052250.t1.2	711
Cre01.g052300.t1.1	1695
Cre01.g052350.t1.1	762
Cre01.g052400.t1.2	1286
Cre01.g052450.t1.1	735
Cre01.g052500.t1.1	801
Cre01.g052550.t1.1	1041
Cre01.g052601.t1.1	343
Cre01.g052650.t1.1	494
Cre01.g052750.t1.1	693
Cre01.g052800.t1.1	1856
Cre01.g052800.t2.1	1856
Cre01.g052850.t1.1	2314
Cre01.g052950.t1.1	1101
Cre01.g053000.t1.2	914
Cre01.g053050.t1.2	395
Cre01.g053100.t1.1	2106
Cre01.g053150.t1.2	942
Cre01.g053150.t2.1	942
Cre01.g053200.t1.1	615
Cre01.g053250.t1.1	907
Cre01.g053288.t1.2	338
Cre01.g053288.t2.1	338
Cre01.g053300.t1.1	710
Cre01.g053350.t1.1	1256
Cre01.g053360.t1.2	18
Cre01.g053450.t1.1	1172
Cre01.g053500.t1.1	781
Cre01.g053550.t1.1	350
Cre01.g053600.t1.2	965
Cre01.g053700.t1.1	664
Cre01.g053750.t1.2	956
Cre01.g053800.t1.1	556
Cre01.g053850.t1.2	1328
Cre01.g053900.t1.1	542
Cre01.g053950.t1.1	1270
Cre01.g054000.t1.2	584
Cre01.g054050.t1.2	1408
Cre01.g054100.t1.1	660
Cre01.g054150.t1.2	1747
Cre01.g054200.t1.2	898
Cre01.g054250.t1.2	978
Cre01.g054300.t1.1	1155
Cre01.g054350.t1.1	49
Cre01.g054400.t1.1	451
Cre01.g054433.t1.1	1432
Cre01.g054433.t2.1	500
Cre01.g054500.t1.2	2240
Cre01.g054550.t1.2	695
Cre01.g054600.t1.1	124
Cre01.g054650.t1.1	624
Cre01.g054700.t1.2	328
Cre01.g054750.t1.2	529
Cre01.g054800.t1.2	932
Cre01.g054850.t1.2	859
Cre01.g054900.t1.2	1326
Cre01.g054950.t1.2	1378
Cre01.g055000.t1.1	1687
Cre01.g055050.t1.2	183
Cre01.g055100.t1.1	999
Cre01.g055151.t1.1	520
Cre01.g055200.t1.2	1144
Cre01.g055250.t1.2	634
Cre01.g055300.t1.1	880
Cre01.g055316.t1.1	1368
Cre01.g055316.t2.1	911
Cre01.g055350.t1.2	1160
Cre01.g055400.t1.2	797
Cre01.g055404.t1.1	299
Cre01.g055408.t1.1	1019
Cre01.g055412.t1.1	148
Cre01.g055416.t1.1	549
Cre01.g055420.t1.1	901
Cre01.g055424.t1.1	1329
Cre01.g055428.t1.1	1167
Cre01.g055432.t1.1	1620
Cre01.g055436.t1.1	343
Cre01.g055440.t1.1	317
Cre01.g055444.t1.1	869
Cre01.g055448.t1.1	489
Cre01.g055453.t1.1	912
Cre01.g055457.t1.1	342
Cre01.g055457.t2.1	342
Cre01.g055461.t1.1	533
Cre01.g055465.t1.1	1595
Cre01.g055469.t1.1	2372
Cre01.g055473.t1.1	1429
Cre01.g055477.t1.1	2237
Cre01.g055500.t1.1	455
Cre01.g055550.t1.2	1002
Cre01.g055600.t1.1	614
Cre01.g055966.t1.1	362
Cre01.g056331.t1.1	670
Cre01.g056696.t1.1	385
Cre01.g056696.t2.1	385
Cre01.g057061.t1.1	575
Cre01.g057426.t1.1	19
Cre01.g057791.t1.1	1393
Cre01.g058156.t1.1	703
Cre01.g058521.t1.1	1573
Cre01.g058886.t1.1	436
Cre01.g059252.t1.1	1775
Cre01.g059617.t1.1	1799
Cre01.g059982.t1.1	2041
Cre01.g060347.t1.1	1654
Cre01.g060712.t1.1	346
Cre01.g061077.t1.1	1310
Cre01.g061442.t1.1	761
Cre01.g061807.t1.1	947
Cre01.g062172.t1.1	105
Cre01.g062537.t1.1	531
Cre01.g062902.t1.1	235
Cre01.g063267.t1.1	648
Cre01.g063632.t1.1	987
Cre01.g063997.t1.1	1384
Cre01.g063997.t2.1	1384
Cre01.g064362.t1.1	2450
Cre01.g064727.t1.1	1564
Cre01.g065092.t1.1	344
Cre01.g065457.t1.1	585
Cre01.g065822.t1.1	1268
Cre01.g066187.t1.1	474
Cre01.g066552.t1.1	1242
Cre01.g066917.t1.1	211
Cre01.g067282.t1.1	2448
Cre01.g067647.t1.1	680
Cre01.g068012.t1.1	248
Cre01.g068377.t1.1	338
Cre01.g068742.t1.1	2354
Cre01.g069107.t1.1	662
Cre01.g069472.t1.1	647
Cre01.g069837.t1.1	566
Cre01.g070202.t1.1	873
Cre01.g070567.t1.1	408
Cre01.g070932.t1.1	1809
Cre01.g071297.t1.1	595
Cre01.g071662.t1.1	971
Cre02.g073150.t1.2	642
Cre02.g073176.t1.1	884
Cre02.g073200.t1.2	1617
Cre02.g073250.t1.1	429
Cre02.g073300.t1.1	309
Cre02.g073350.t1.2	925
Cre02.g073400.t1.1	942
Cre02.g073450.t1.1	34
Cre02.g073500.t1.1	425
Cre02.g073550.t1.2	425
Cre02.g073600.t1.1	939
Cre02.g073650.t1.2	372
Cre02.g073650.t2.1	372
Cre02.g073700.t1.2	768
Cre02.g073700.t2.1	655
Cre02.g073750.t1.2	392
Cre02.g073800.t1.2	828
Cre02.g073826.t1.1	185
Cre02.g073850.t1.2	239
Cre02.g073900.t1.1	371
Cre02.g073950.t1.2	384
Cre02.g074000.t1.1	119
Cre02.g074000.t2.1	119
Cre02.g074050.t1.1	320
Cre02.g074100.t1.2	368
Cre02.g074150.t1.1	2002
Cre02.g074150.t2.1	2002
Cre02.g074200.t1.2	1185
Cre02.g074217.t1.2	217
Cre02.g074250.t1.1	511
Cre02.g074300.t1.1	753
Cre02.g074350.t1.1	819
Cre02.g074370.t1.2	638
Cre02.g074400.t1.1	497
Cre02.g074437.t1.1	34
Cre02.g074474.t1.1	723
Cre02.g074511.t1.1	2375
Cre02.g074550.t1.2	753
Cre02.g074600.t1.1	486
Cre02.g074626.t1.1	662
Cre02.g074650.t1.2	245
Cre02.g074700.t1.2	1250
Cre02.g074720.t1.1	1545
Cre02.g074737.t1.2	523
Cre02.g074758.t1.1	1286
Cre02.g074758.t2.1	1450
Cre02.g074800.t1.1	2416
Cre02.g074800.t2.1	2707
Cre02.g074850.t1.1	2559
Cre02.g074900.t1.1	1412
Cre02.g074950.t1.1	1175
Cre02.g074976.t1.1	964
Cre02.g075000.t1.1	290
Cre02.g075000.t2.1	318
Cre02.g075000.t3.1	548
Cre02.g075000.t4.1	318
Cre02.g075000.t5.1	318
Cre02.g075050.t1.2	629
Cre02.g075100.t1.2	245
Cre02.g075100.t2.1	515
Cre02.g075150.t1.2	1265
Cre02.g075150.t2.1	996
Cre02.g075200.t1.1	335
Cre02.g075250.t1.1	572
Cre02.g075250.t2.1	572
Cre02.g075301.t1.1	718
Cre02.g075350.t1.2	966
Cre02.g075350.t2.1	966
Cre02.g075350.t3.1	372
Cre02.g075400.t1.1	1471
Cre02.g075400.t2.1	1471
Cre02.g075500.t1.1	583
Cre02.g075550.t1.2	859
Cre02.g075600.t1.1	883
Cre02.g075650.t1.2	700
Cre02.g075676.t1.1	587
Cre02.g075700.t1.2	377
Cre02.g075750.t1.1	1961
Cre02.g075800.t1.2	1174
Cre02.g075850.t1.1	798
Cre02.g075850.t2.1	798
Cre02.g075900.t1.1	1097
Cre02.g075950.t1.1	1644
Cre02.g075994.t1.2	81
Cre02.g076000.t1.2	845
Cre02.g076050.t1.2	665
Cre02.g076100.t1.1	400
Cre02.g076150.t1.2	1025
Cre02.g076200.t1.1	383
Cre02.g076250.t1.1	614
Cre02.g076300.t1.1	127
Cre02.g076350.t1.2	1161
Cre02.g076400.t1.2	397
Cre02.g076433.t1.1	491
Cre02.g076466.t1.1	1128
Cre02.g076500.t1.2	1448
Cre02.g076550.t1.2	96
Cre02.g076600.t1.2	339
Cre02.g076625.t1.1	282
Cre02.g076650.t1.2	798
Cre02.g076663.t1.2	315
Cre02.g076700.t1.1	812
Cre02.g076750.t1.1	438
Cre02.g076800.t1.2	464
Cre02.g076850.t1.2	299
Cre02.g076900.t1.1	1043
Cre02.g076950.t1.1	1957
Cre02.g076987.t1.1	959
Cre02.g077024.t1.1	26
Cre02.g077061.t1.1	487
Cre02.g077100.t1.2	828
Cre02.g077150.t1.1	423
Cre02.g077200.t1.2	306
Cre02.g077250.t1.1	264
Cre02.g077300.t1.2	979
Cre02.g077350.t1.2	492
Cre02.g077401.t1.1	558
Cre02.g077451.t1.1	669
Cre02.g077500.t1.2	859
Cre02.g077550.t1.2	733
Cre02.g077550.t2.1	733
Cre02.g077600.t1.2	269
Cre02.g077650.t1.2	415
Cre02.g077700.t1.1	399
Cre02.g077750.t1.2	1452
Cre02.g077800.t1.2	1037
Cre02.g077850.t1.2	769
Cre02.g077900.t1.1	281
Cre02.g077925.t1.1	144
Cre02.g077951.t1.1	329
Cre02.g077976.t1.1	148
Cre02.g078000.t1.1	761
Cre02.g078050.t1.2	930
Cre02.g078100.t1.1	1025
Cre02.g078150.t1.1	527
Cre02.g078200.t1.1	447
Cre02.g078200.t2.1	1352
Cre02.g078200.t3.1	1352
Cre02.g078226.t1.1	1237
Cre02.g078226.t2.1	997
Cre02.g078251.t1.1	488
Cre02.g078300.t1.1	878
Cre02.g078316.t1.2	1590
Cre02.g078350.t1.2	1543
Cre02.g078400.t1.1	1110
Cre02.g078450.t1.1	963
Cre02.g078476.t1.1	2518
Cre02.g078500.t1.2	1360
Cre02.g078507.t1.2	614
Cre02.g078550.t1.2	533
Cre02.g078600.t1.2	592
Cre02.g078650.t1.1	799
Cre02.g078700.t1.1	670
Cre02.g078750.t1.1	864
Cre02.g078777.t1.1	1628
Cre02.g078804.t1.1	801
Cre02.g078831.t1.1	426
Cre02.g078858.t1.1	620
Cre02.g078885.t1.1	422
Cre02.g078912.t1.1	500
Cre02.g078939.t1.1	733
Cre02.g078950.t1.1	1316
Cre02.g078966.t1.1	46
Cre02.g079000.t1.2	425
Cre02.g079003.t1.1	242
Cre02.g079004.t1.1	1366
Cre02.g079005.t1.1	811
Cre02.g079050.t1.1	358
Cre02.g079100.t1.1	1207
Cre02.g079100.t2.1	1214
Cre02.g079150.t1.1	293
Cre02.g079200.t1.2	384
Cre02.g079250.t1.1	409
Cre02.g079300.t1.2	812
Cre02.g079351.t1.1	1107
Cre02.g079400.t1.2	878
Cre02.g079450.t1.1	911
Cre02.g079500.t1.1	1000
Cre02.g079550.t1.2	598
Cre02.g079600.t1.2	611
Cre02.g079650.t1.1	621
Cre02.g079700.t1.2	837
Cre02.g079750.t1.1	1325
Cre02.g079800.t1.2	942
Cre02.g079850.t1.1	1487
Cre02.g079926.t1.1	508
Cre02.g080000.t1.2	484
Cre02.g080050.t1.2	1158
Cre02.g080100.t1.1	440
Cre02.g080150.t1.1	1061
Cre02.g080200.t1.2	880
Cre02.g080250.t1.2	708
Cre02.g080300.t1.2	337
Cre02.g080350.t1.1	461
Cre02.g080400.t1.1	745
Cre02.g080450.t1.2	537
Cre02.g080500.t1.2	930
Cre02.g080550.t1.1	155
Cre02.g080600.t1.2	652
Cre02.g080650.t1.2	575
Cre02.g080700.t1.2	2139
Cre02.g080750.t1.2	2009
Cre02.g080800.t1.2	102
Cre02.g080850.t1.2	243
Cre02.g080900.t1.2	625
Cre02.g080950.t1.2	1446
Cre02.g081000.t1.2	369
Cre02.g081050.t1.2	911
Cre02.g081100.t1.2	990
Cre02.g081150.t1.1	134
Cre02.g081176.t1.2	283
Cre02.g081176.t2.1	283
Cre02.g081200.t1.2	374
Cre02.g081250.t1.2	2581
Cre02.g081300.t1.1	565
Cre02.g081350.t1.1	643
Cre02.g081400.t1.2	570
Cre02.g081450.t1.2	351
Cre02.g081500.t1.2	585
Cre02.g081550.t1.2	687
Cre02.g081600.t1.1	659
Cre02.g081650.t1.2	940
Cre02.g081700.t1.1	1113
Cre02.g081750.t1.1	1652
Cre02.g081800.t1.2	817
Cre02.g081850.t1.1	214
Cre02.g081900.t1.2	153
Cre02.g081950.t1.1	1605
Cre02.g082000.t1.2	820
Cre02.g082050.t1.1	852
Cre02.g082100.t1.1	1035
Cre02.g082150.t1.1	357
Cre02.g082200.t1.1	397
Cre02.g082250.t1.1	589
Cre02.g082300.t1.2	547
Cre02.g082350.t1.1	721
Cre02.g082350.t2.1	721
Cre02.g082400.t1.1	45
Cre02.g082450.t1.2	503
Cre02.g082500.t1.1	848
Cre02.g082550.t1.2	1134
Cre02.g082576.t1.1	350
Cre02.g082600.t1.1	496
Cre02.g082651.t1.1	293
Cre02.g082700.t1.2	469
Cre02.g082750.t1.2	377
Cre02.g082800.t1.2	745
Cre02.g082825.t1.1	559
Cre02.g082852.t1.1	2653
Cre02.g082877.t1.1	737
Cre02.g082900.t1.1	277
Cre02.g082950.t1.1	350
Cre02.g083000.t1.2	502
Cre02.g083050.t1.1	302
Cre02.g083065.t1.2	333
Cre02.g083100.t1.2	332
Cre02.g083180.t1.1	1197
Cre02.g083259.t1.2	758
Cre02.g083273.t1.2	137
Cre02.g083300.t1.1	889
Cre02.g083350.t1.1	510
Cre02.g083354.t1.2	363
Cre02.g083354.t2.1	363
Cre02.g083400.t1.1	643
Cre02.g083450.t1.1	570
Cre02.g083500.t1.2	386
Cre02.g083550.t1.1	330
Cre02.g083600.t1.2	671
Cre02.g083600.t2.1	671
Cre02.g083650.t1.1	639
Cre02.g083700.t1.1	595
Cre02.g083750.t1.1	2570
Cre02.g083750.t2.1	2570
Cre02.g083800.t1.2	868
Cre02.g083800.t2.1	987
Cre02.g083850.t1.1	814
Cre02.g083850.t2.1	694
Cre02.g083900.t1.1	307
Cre02.g083900.t2.1	307
Cre02.g083935.t1.2	311
Cre02.g083950.t1.1	942
Cre02.g084000.t1.2	473
Cre02.g084050.t1.2	555
Cre02.g084100.t1.2	1310
Cre02.g084150.t1.1	507
Cre02.g084176.t1.1	315
Cre02.g084200.t1.2	483
Cre02.g084250.t1.2	879
Cre02.g084250.t2.1	879
Cre02.g084300.t1.2	532
Cre02.g084350.t1.2	659
Cre02.g084400.t1.2	847
Cre02.g084450.t1.2	866
Cre02.g084500.t1.1	791
Cre02.g084550.t1.2	562
Cre02.g084600.t1.2	294
Cre02.g084650.t1.2	634
Cre02.g084700.t1.2	290
Cre02.g084750.t1.1	385
Cre02.g084750.t2.1	385
Cre02.g084800.t1.2	724
Cre02.g084850.t1.1	423
Cre02.g084873.t1.2	496
Cre02.g084900.t1.2	296
Cre02.g084950.t1.2	690
Cre02.g085000.t1.1	355
Cre02.g085050.t1.2	1074
Cre02.g085100.t1.2	1657
Cre02.g085150.t1.1	1611
Cre02.g085150.t2.1	1611
Cre02.g085200.t1.1	691
Cre02.g085257.t1.2	1325
Cre02.g085279.t1.1	1177
Cre02.g085300.t1.2	385
Cre02.g085326.t1.1	319
Cre02.g085350.t1.1	577
Cre02.g085350.t2.1	1451
Cre02.g085400.t1.1	1801
Cre02.g085450.t1.2	757
Cre02.g085500.t1.1	717
Cre02.g085550.t1.2	1496
Cre02.g085600.t1.2	427
Cre02.g085650.t1.1	521
Cre02.g085701.t1.1	613
Cre02.g085750.t1.1	110
Cre02.g085800.t1.1	2045
Cre02.g085850.t1.1	682
Cre02.g085900.t1.2	677
Cre02.g085950.t1.2	341
Cre02.g086000.t1.1	324
Cre02.g086050.t1.1	813
Cre02.g086076.t1.2	294
Cre02.g086076.t2.1	294
Cre02.g086100.t1.2	335
Cre02.g086150.t1.2	363
Cre02.g086200.t1.2	888
Cre02.g086250.t1.1	843
Cre02.g086300.t1.1	2628
Cre02.g086300.t2.1	2628
Cre02.g086326.t1.1	35
Cre02.g086350.t1.1	1723
Cre02.g086400.t1.2	897
Cre02.g086428.t1.1	402
Cre02.g086456.t1.2	1452
Cre02.g086456.t2.1	1452
Cre02.g086456.t3.1	79
Cre02.g086500.t1.2	1087
Cre02.g086550.t1.1	395
Cre02.g086600.t1.2	496
Cre02.g086650.t1.2	534
Cre02.g086700.t1.2	386
Cre02.g086750.t1.1	1018
Cre02.g086750.t2.1	1018
Cre02.g086800.t1.2	935
Cre02.g086850.t1.1	501
Cre02.g086887.t1.1	1133
Cre02.g086887.t2.1	631
Cre02.g086887.t3.1	1133
Cre02.g087000.t1.1	213
Cre02.g087050.t1.1	949
Cre02.g087100.t1.2	1085
Cre02.g087150.t1.2	969
Cre02.g087200.t1.1	819
Cre02.g087250.t1.1	937
Cre02.g087300.t1.1	988
Cre02.g087324.t1.1	505
Cre02.g087350.t1.1	1080
Cre02.g087400.t1.2	933
Cre02.g087450.t1.2	567
Cre02.g087500.t1.1	731
Cre02.g087551.t1.1	293
Cre02.g087600.t1.1	1508
Cre02.g087633.t1.1	196
Cre02.g087666.t1.1	65
Cre02.g087700.t1.2	529
Cre02.g087750.t1.2	1574
Cre02.g087800.t1.1	1507
Cre02.g087850.t1.1	1515
Cre02.g087900.t1.1	1988
Cre02.g087950.t1.2	854
Cre02.g088000.t1.2	468
Cre02.g088050.t1.2	939
Cre02.g088100.t1.2	422
Cre02.g088151.t1.1	2102
Cre02.g088200.t1.2	1250
Cre02.g088250.t1.2	561
Cre02.g088300.t1.1	320
Cre02.g088350.t1.1	1448
Cre02.g088400.t1.2	812
Cre02.g088400.t2.1	812
Cre02.g088450.t1.1	416
Cre02.g088500.t1.1	673
Cre02.g088551.t1.1	1237
Cre02.g088600.t1.2	857
Cre02.g088650.t1.2	202
Cre02.g088651.t1.2	2163
Cre02.g088700.t1.2	656
Cre02.g088750.t1.2	710
Cre02.g088800.t1.2	655
Cre02.g088850.t1.2	431
Cre02.g088900.t1.2	818
Cre02.g088950.t1.2	488
Cre02.g089000.t1.1	26
Cre02.g089050.t1.1	1192
Cre02.g089100.t1.2	372
Cre02.g089150.t1.1	486
Cre02.g089200.t1.2	595
Cre02.g089237.t1.1	1061
Cre02.g089274.t1.1	498
Cre02.g089311.t1.1	302
Cre02.g089350.t1.1	248
Cre02.g089400.t1.1	938
Cre02.g089450.t1.2	557
Cre02.g089500.t1.2	606
Cre02.g089550.t1.2	699
Cre02.g089550.t2.1	699
Cre02.g089600.t1.1	847
Cre02.g089608.t1.2	273
Cre02.g089650.t1.1	714
Cre02.g089700.t1.2	904
Cre02.g089750.t1.2	738
Cre02.g089800.t1.1	788
Cre02.g089850.t1.2	1437
Cre02.g089850.t2.1	1437
Cre02.g089900.t1.2	682
Cre02.g089950.t1.2	338
Cre02.g090000.t1.1	2654
Cre02.g090050.t1.1	867
Cre02.g090100.t1.2	319
Cre02.g090150.t1.2	105
Cre02.g090200.t1.1	174
Cre02.g090276.t1.1	739
Cre02.g090350.t1.1	441
Cre02.g090400.t1.2	322
Cre02.g090451.t1.1	237
Cre02.g090500.t1.1	703
Cre02.g090526.t1.1	238
Cre02.g090550.t1.1	773
Cre02.g090600.t1.2	183
Cre02.g090650.t1.1	359
Cre02.g090689.t1.2	571
Cre02.g090700.t1.1	155
Cre02.g090750.t1.2	886
Cre02.g090850.t1.1	814
Cre02.g090900.t1.1	126
Cre02.g090900.t2.1	126
Cre02.g090950.t1.1	780
Cre02.g091000.t1.2	675
Cre02.g091050.t1.2	625
Cre02.g091100.t1.2	104
Cre02.g091150.t1.1	700
Cre02.g091193.t1.2	43
Cre02.g091200.t1.1	735
Cre02.g091226.t1.1	62
Cre02.g091250.t1.2	564
Cre02.g091300.t1.1	326
Cre02.g091350.t1.1	824
Cre02.g091350.t2.1	824
Cre02.g091400.t1.1	257
Cre02.g091450.t1.1	294
Cre02.g091500.t1.1	298
Cre02.g091550.t1.2	465
Cre02.g091567.t1.1	1280
Cre02.g091567.t2.1	1058
Cre02.g091600.t1.1	86
Cre02.g091650.t1.1	161
Cre02.g091700.t1.2	631
Cre02.g091750.t1.2	642
Cre02.g091750.t2.1	642
Cre02.g091750.t3.1	642
Cre02.g091850.t1.2	471
Cre02.g091900.t1.1	575
Cre02.g091950.t1.1	860
Cre02.g092000.t1.1	546
Cre02.g092050.t1.1	389
Cre02.g092076.t1.1	321
Cre02.g092100.t1.2	675
Cre02.g092150.t1.2	647
Cre02.g092200.t1.2	333
Cre02.g092250.t1.2	365
Cre02.g092284.t1.1	570
Cre02.g092284.t2.1	570
Cre02.g092350.t1.2	1344
Cre02.g092400.t1.1	834
Cre02.g092451.t1.1	340
Cre02.g092500.t1.1	771
Cre02.g092550.t1.1	540
Cre02.g092600.t1.2	341
Cre02.g092650.t1.1	462
Cre02.g092700.t1.2	639
Cre02.g092750.t1.1	715
Cre02.g092800.t1.2	1086
Cre02.g092850.t1.2	596
Cre02.g092900.t1.2	986
Cre02.g092926.t1.1	200
Cre02.g092950.t1.2	1058
Cre02.g092983.t1.1	1689
Cre02.g093017.t1.1	1600
Cre02.g093051.t1.1	178
Cre02.g093084.t1.1	473
Cre02.g093117.t1.1	393
Cre02.g093150.t1.2	372
Cre02.g093150.t2.1	235
Cre02.g093202.t1.1	19
Cre02.g093252.t1.1	1131
Cre02.g093300.t1.1	599
Cre02.g093350.t1.1	492
Cre02.g093350.t2.1	492
Cre02.g093401.t1.1	45
Cre02.g093450.t1.2	760
Cre02.g093500.t1.2	951
Cre02.g093500.t2.1	466
Cre02.g093550.t1.1	1028
Cre02.g093600.t1.2	959
Cre02.g093650.t1.2	905
Cre02.g093700.t1.1	435
Cre02.g093700.t2.1	435
Cre02.g093750.t1.2	1266
Cre02.g093800.t1.2	907
Cre02.g093800.t2.1	907
Cre02.g093850.t1.1	371
Cre02.g093900.t1.2	243
Cre02.g093950.t1.2	1264
Cre02.g093975.t1.1	232
Cre02.g093975.t2.1	232
Cre02.g093975.t3.1	153
Cre02.g094050.t1.1	327
Cre02.g094100.t1.2	288
Cre02.g094150.t1.2	1534
Cre02.g094200.t1.1	632
Cre02.g094250.t1.1	1145
Cre02.g094300.t1.2	328
Cre02.g094350.t1.1	682
Cre02.g094400.t1.2	1055
Cre02.g094426.t1.1	363
Cre02.g094450.t1.2	820
Cre02.g094500.t1.2	871
Cre02.g094551.t1.1	1345
Cre02.g094600.t1.1	683
Cre02.g094650.t1.2	151
Cre02.g094700.t1.2	881
Cre02.g094750.t1.2	1417
Cre02.g094750.t2.1	1417
Cre02.g094801.t1.1	732
Cre02.g094850.t1.1	298
Cre02.g094900.t1.1	2039
Cre02.g095000.t1.2	504
Cre02.g095032.t1.1	456
Cre02.g095033.t1.1	515
Cre02.g095034.t1.1	215
Cre02.g095035.t1.1	2069
Cre02.g095036.t1.1	1465
Cre02.g095037.t1.1	885
Cre02.g095038.t1.1	1126
Cre02.g095039.t1.1	2101
Cre02.g095039.t2.1	1993
Cre02.g095040.t1.1	333
Cre02.g095041.t1.1	417
Cre02.g095042.t1.1	1679
Cre02.g095043.t1.1	1460
Cre02.g095044.t1.1	1043
Cre02.g095045.t1.1	308
Cre02.g095046.t1.1	668
Cre02.g095047.t1.1	368
Cre02.g095048.t1.1	1241
Cre02.g095049.t1.1	605
Cre02.g095050.t1.1	587
Cre02.g095050.t2.1	587
Cre02.g095051.t1.1	360
Cre02.g095052.t1.1	168
Cre02.g095053.t1.1	1273
Cre02.g095053.t2.1	1273
Cre02.g095054.t1.1	1371
Cre02.g095054.t2.1	1169
Cre02.g095054.t3.1	1169
Cre02.g095055.t1.1	1376
Cre02.g095056.t1.1	783
Cre02.g095057.t1.1	672
Cre02.g095058.t1.1	84
Cre02.g095059.t1.1	1609
Cre02.g095060.t1.1	826
Cre02.g095061.t1.1	473
Cre02.g095062.t1.1	827
Cre02.g095063.t1.1	911
Cre02.g095064.t1.1	328
Cre02.g095065.t1.1	841
Cre02.g095066.t1.1	1017
Cre02.g095067.t1.1	806
Cre02.g095068.t1.1	554
Cre02.g095069.t1.1	645
Cre02.g095070.t1.1	1031
Cre02.g095071.t1.1	654
Cre02.g095072.t1.1	741
Cre02.g095073.t1.1	1341
Cre02.g095074.t1.1	536
Cre02.g095075.t1.1	1251
Cre02.g095076.t1.1	860
Cre02.g095077.t1.1	1663
Cre02.g095078.t1.1	1247
Cre02.g095079.t1.1	1703
Cre02.g095080.t1.1	706
Cre02.g095081.t1.1	365
Cre02.g095081.t2.1	365
Cre02.g095082.t1.1	1036
Cre02.g095083.t1.1	959
Cre02.g095084.t1.1	380
Cre02.g095085.t1.1	319
Cre02.g095086.t1.1	1370
Cre02.g095087.t1.1	2051
Cre02.g095088.t1.1	758
Cre02.g095089.t1.1	958
Cre02.g095090.t1.1	2772
Cre02.g095091.t1.1	1436
Cre02.g095092.t1.1	1785
Cre02.g095093.t1.1	506
Cre02.g095094.t1.1	2139
Cre02.g095095.t1.1	1373
Cre02.g095096.t1.1	167
Cre02.g095097.t1.1	518
Cre02.g095097.t2.1	518
Cre02.g095098.t1.1	479
Cre02.g095099.t1.1	378
Cre02.g095100.t1.1	541
Cre02.g095101.t1.1	849
Cre02.g095102.t1.1	681
Cre02.g095103.t1.1	832
Cre02.g095104.t1.1	887
Cre02.g095105.t1.1	781
Cre02.g095106.t1.1	853
Cre02.g095107.t1.1	976
Cre02.g095108.t1.1	27
Cre02.g095109.t1.1	154
Cre02.g095110.t1.1	732
Cre02.g095110.t2.1	870
Cre02.g095111.t1.1	439
Cre02.g095112.t1.1	572
[truncated: 17,223 more rows]

## Sheet: Figure S1a_Size_of_5'UTRs
Transcript	Size 5'UTR
Cre01.g000017.t1.1	397
Cre01.g000033.t1.1	42
Cre01.g000050.t1.1	100
Cre01.g000100.t1.1	253
Cre01.g000150.t1.2	205
Cre01.g000200.t1.1	56
Cre01.g000250.t1.2	359
Cre01.g000300.t1.1	235
Cre01.g000350.t1.1	35
Cre01.g000400.t1.2	101
Cre01.g000450.t1.2	342
Cre01.g000500.t1.1	117
Cre01.g000550.t1.2	717
Cre01.g000600.t1.2	230
Cre01.g000650.t1.1	350
Cre01.g000700.t1.1	340
Cre01.g000750.t1.1	525
Cre01.g000800.t1.2	340
Cre01.g000800.t2.1	310
Cre01.g000850.t1.2	55
Cre01.g000900.t1.2	99
Cre01.g000950.t1.1	145
Cre01.g001000.t1.1	207
Cre01.g001100.t1.2	83
Cre01.g001150.t1.1	153
Cre01.g001200.t1.1	212
Cre01.g001250.t1.2	96
Cre01.g001300.t1.1	272
Cre01.g001350.t1.2	227
Cre01.g001400.t1.1	499
Cre01.g001450.t1.2	249
Cre01.g001501.t1.1	238
Cre01.g001550.t1.1	148
Cre01.g001600.t1.2	101
Cre01.g001650.t1.2	109
Cre01.g001657.t1.1	105
Cre01.g001664.t1.1	320
Cre01.g001671.t1.1	124
Cre01.g001678.t1.1	241
Cre01.g001678.t2.1	241
Cre01.g001685.t1.1	175
Cre01.g001700.t1.1	512
Cre01.g001750.t1.2	127
Cre01.g001800.t1.1	164
Cre01.g001950.t1.2	291
Cre01.g001983.t1.1	668
Cre01.g001983.t2.1	668
Cre01.g002050.t1.1	121
Cre01.g002100.t1.2	82
Cre01.g002150.t1.2	97
Cre01.g002200.t1.1	102
Cre01.g002201.t1.2	37
Cre01.g002201.t2.1	37
Cre01.g002203.t1.1	322
Cre01.g002227.t1.2	76
Cre01.g002234.t1.1	804
Cre01.g002234.t2.1	804
Cre01.g002250.t1.2	346
Cre01.g002300.t1.2	48
Cre01.g002350.t1.1	227
Cre01.g002400.t1.1	128
Cre01.g002451.t1.1	247
Cre01.g002500.t1.2	45
Cre01.g002550.t1.1	392
Cre01.g002600.t1.2	143
Cre01.g002650.t1.2	354
Cre01.g002700.t1.2	120
Cre01.g002750.t1.2	65
Cre01.g002750.t2.1	65
Cre01.g002787.t1.1	216
Cre01.g002824.t1.1	46
Cre01.g002861.t1.1	127
Cre01.g002900.t1.2	68
Cre01.g002950.t1.1	212
Cre01.g003000.t1.1	251
Cre01.g003050.t1.2	313
Cre01.g003100.t1.1	211
Cre01.g003100.t2.1	211
Cre01.g003150.t1.2	233
Cre01.g003200.t1.2	77
Cre01.g003250.t1.1	31
Cre01.g003300.t1.2	612
Cre01.g003376.t1.1	289
Cre01.g003450.t1.1	226
Cre01.g003450.t2.1	226
Cre01.g003463.t1.1	121
Cre01.g003475.t1.1	64
Cre01.g003487.t1.1	236
Cre01.g003500.t1.2	149
Cre01.g003508.t1.1	207
Cre01.g003516.t1.1	29
Cre01.g003524.t1.1	511
Cre01.g003532.t1.1	174
Cre01.g003541.t1.1	441
Cre01.g003550.t1.1	284
Cre01.g003600.t1.2	726
Cre01.g003650.t1.1	90
Cre01.g003650.t2.1	498
Cre01.g003700.t1.2	384
Cre01.g003751.t1.1	162
Cre01.g003800.t1.1	389
Cre01.g003826.t1.1	262
Cre01.g003850.t1.1	381
Cre01.g003950.t1.1	345
Cre01.g003950.t2.1	345
Cre01.g004000.t1.2	403
Cre01.g004050.t1.2	462
Cre01.g004124.t1.1	759
Cre01.g004124.t2.1	759
Cre01.g004157.t1.2	492
Cre01.g004200.t1.2	374
Cre01.g004250.t1.2	100
Cre01.g004300.t1.2	104
Cre01.g004350.t1.2	54
Cre01.g004400.t1.2	304
Cre01.g004450.t1.2	115
Cre01.g004500.t1.2	103
Cre01.g004550.t1.2	154
Cre01.g004600.t1.1	798
Cre01.g004651.t1.1	83
Cre01.g004700.t1.2	57
Cre01.g004750.t1.1	204
Cre01.g004750.t2.1	121
Cre01.g004800.t1.2	647
Cre01.g004850.t1.1	274
Cre01.g004900.t1.2	81
Cre01.g004926.t1.1	125
Cre01.g004950.t1.1	112
Cre01.g005001.t1.1	38
Cre01.g005050.t1.1	30
Cre01.g005100.t1.1	458
Cre01.g005126.t1.1	28
Cre01.g005150.t1.1	100
Cre01.g005200.t1.1	785
Cre01.g005250.t1.2	121
Cre01.g005300.t1.2	117
Cre01.g005350.t1.2	778
Cre01.g005400.t1.1	80
Cre01.g005450.t1.2	94
Cre01.g005500.t1.2	206
Cre01.g005534.t1.2	512
Cre01.g005543.t1.1	140
Cre01.g005550.t1.2	131
Cre01.g005600.t1.1	43
Cre01.g005651.t1.1	647
Cre01.g005701.t1.2	299
Cre01.g005701.t2.1	299
Cre01.g005750.t1.1	55
Cre01.g005813.t1.2	145
Cre01.g005850.t1.2	377
Cre01.g005900.t1.1	79
Cre01.g005950.t1.2	173
Cre01.g006000.t1.1	302
Cre01.g006050.t1.1	463
Cre01.g006100.t1.2	158
Cre01.g006150.t1.1	226
Cre01.g006202.t1.1	32
Cre01.g006250.t1.2	799
Cre01.g006301.t1.1	89
Cre01.g006352.t1.1	508
Cre01.g006402.t1.1	263
Cre01.g006450.t1.2	30
Cre01.g006450.t2.1	17
Cre01.g006500.t1.1	452
Cre01.g006550.t1.1	87
Cre01.g006576.t1.1	636
Cre01.g006600.t1.2	109
Cre01.g006614.t1.1	86
Cre01.g006628.t1.1	52
Cre01.g006628.t2.1	52
Cre01.g006642.t1.1	287
Cre01.g006656.t1.1	86
Cre01.g006670.t1.1	535
Cre01.g006700.t1.2	510
Cre01.g006733.t1.1	256
Cre01.g006766.t1.1	677
Cre01.g006800.t1.1	226
Cre01.g006850.t1.2	90
Cre01.g006876.t1.1	407
Cre01.g006900.t1.1	602
Cre01.g006900.t2.1	602
Cre01.g006950.t1.1	126
Cre01.g006950.t2.1	126
Cre01.g007000.t1.2	223
Cre01.g007050.t1.2	150
Cre01.g007051.t1.2	401
Cre01.g007100.t1.1	227
Cre01.g007150.t1.1	193
Cre01.g007200.t1.2	409
Cre01.g007251.t1.1	817
Cre01.g007300.t1.2	296
Cre01.g007350.t1.2	224
Cre01.g007400.t1.1	319
Cre01.g007450.t1.1	432
Cre01.g007500.t1.1	210
Cre01.g007500.t2.1	210
Cre01.g007550.t1.1	122
Cre01.g007600.t1.1	189
Cre01.g007600.t2.1	52
Cre01.g007651.t1.1	99
Cre01.g007700.t1.1	76
Cre01.g007737.t1.1	416
Cre01.g007774.t1.1	111
Cre01.g007811.t1.1	380
Cre01.g007850.t1.2	134
Cre01.g007901.t1.1	109
Cre01.g007901.t2.1	109
Cre01.g007901.t3.1	356
Cre01.g007950.t1.1	551
Cre01.g008000.t1.2	157
Cre01.g008051.t1.1	31
Cre01.g008100.t1.2	780
Cre01.g008150.t1.1	112
Cre01.g008200.t1.1	96
Cre01.g008250.t1.2	773
Cre01.g008300.t1.1	349
Cre01.g008300.t2.1	510
Cre01.g008350.t1.1	353
Cre01.g008402.t1.1	469
Cre01.g008450.t1.2	239
Cre01.g008500.t1.2	94
Cre01.g008550.t1.1	472
Cre01.g008600.t1.1	91
Cre01.g008650.t1.1	400
Cre01.g008700.t1.2	123
Cre01.g008750.t1.2	431
Cre01.g008800.t1.1	333
Cre01.g008850.t1.1	298
Cre01.g008891.t1.2	42
Cre01.g008900.t1.2	162
Cre01.g008950.t1.2	745
Cre01.g008950.t2.1	362
Cre01.g008976.t1.1	536
Cre01.g009000.t1.1	27
Cre01.g009025.t1.1	105
Cre01.g009050.t1.2	177
Cre01.g009101.t1.1	350
Cre01.g009150.t1.1	116
Cre01.g009200.t1.2	201
Cre01.g009250.t1.1	125
Cre01.g009300.t1.1	298
Cre01.g009325.t1.1	301
Cre01.g009350.t1.2	29
Cre01.g009400.t1.2	226
Cre01.g009450.t1.1	34
Cre01.g009500.t1.2	368
Cre01.g009550.t1.1	223
Cre01.g009575.t1.1	185
Cre01.g009601.t1.1	430
Cre01.g009601.t2.1	430
Cre01.g009650.t1.2	256
Cre01.g009676.t1.1	27
Cre01.g009700.t1.1	219
Cre01.g009731.t1.2	30
Cre01.g009765.t1.1	253
Cre01.g009800.t1.2	214
Cre01.g009850.t1.2	239
Cre01.g009900.t1.1	294
Cre01.g009950.t1.2	144
Cre01.g010000.t1.2	248
Cre01.g010050.t1.1	485
Cre01.g010100.t1.2	737
Cre01.g010150.t1.2	98
Cre01.g010201.t1.1	202
Cre01.g010250.t1.1	106
Cre01.g010296.t1.1	87
Cre01.g010300.t1.2	195
Cre01.g010350.t1.2	87
Cre01.g010400.t1.2	31
Cre01.g010450.t1.2	56
Cre01.g010500.t1.2	195
Cre01.g010550.t1.1	94
Cre01.g010550.t2.1	94
Cre01.g010650.t1.2	95
Cre01.g010700.t1.2	235
Cre01.g010750.t1.2	459
Cre01.g010800.t1.1	112
Cre01.g010816.t1.1	731
Cre01.g010832.t1.1	489
Cre01.g010848.t1.1	251
Cre01.g010864.t1.1	301
Cre01.g010880.t1.1	235
Cre01.g010900.t1.2	511
Cre01.g010950.t1.1	155
Cre01.g011000.t1.2	240
Cre01.g011050.t1.2	304
Cre01.g011100.t1.2	237
Cre01.g011100.t2.1	237
Cre01.g011150.t1.1	785
Cre01.g011200.t1.2	142
Cre01.g011250.t1.1	184
Cre01.g011300.t1.1	156
Cre01.g011350.t1.2	156
Cre01.g011376.t1.1	85
Cre01.g011400.t1.1	121
Cre01.g011400.t2.1	121
Cre01.g011450.t1.1	249
Cre01.g011500.t1.2	206
Cre01.g011550.t1.1	530
Cre01.g011600.t1.2	338
Cre01.g011630.t1.1	616
Cre01.g011630.t2.1	616
Cre01.g011660.t1.1	779
Cre01.g011660.t2.1	197
Cre01.g011750.t1.1	30
Cre01.g011800.t1.1	436
Cre01.g011850.t1.1	573
Cre01.g011850.t2.1	363
Cre01.g011901.t1.1	50
Cre01.g011950.t1.1	176
Cre01.g012000.t1.1	194
Cre01.g012050.t1.2	648
Cre01.g012100.t1.1	96
Cre01.g012126.t1.2	295
Cre01.g012126.t2.1	419
Cre01.g012150.t1.2	14
Cre01.g012175.t1.1	169
Cre01.g012200.t1.1	302
Cre01.g012200.t2.1	302
Cre01.g012222.t1.1	54
Cre01.g012244.t1.2	238
Cre01.g012300.t1.1	194
Cre01.g012350.t1.2	50
Cre01.g012400.t1.2	30
Cre01.g012450.t1.1	97
Cre01.g012500.t1.2	177
Cre01.g012550.t1.1	790
Cre01.g012600.t1.1	209
Cre01.g012650.t1.1	458
Cre01.g012700.t1.2	358
Cre01.g012750.t1.1	491
Cre01.g012800.t1.1	226
Cre01.g012800.t2.1	226
Cre01.g012850.t1.2	318
Cre01.g012900.t1.1	363
Cre01.g012950.t1.1	491
Cre01.g012950.t2.1	491
Cre01.g013000.t1.1	49
Cre01.g013050.t1.1	101
Cre01.g013100.t1.1	267
Cre01.g013150.t1.2	86
Cre01.g013200.t1.2	599
Cre01.g013250.t1.1	409
Cre01.g013300.t1.1	308
Cre01.g013350.t1.2	151
Cre01.g013400.t1.1	96
Cre01.g013450.t1.2	160
Cre01.g013500.t1.2	611
Cre01.g013500.t2.1	110
Cre01.g013550.t1.1	29
Cre01.g013600.t1.1	181
Cre01.g013650.t1.1	157
Cre01.g013700.t1.2	209
Cre01.g013700.t2.1	299
Cre01.g013750.t1.1	108
Cre01.g013769.t1.2	120
Cre01.g013800.t1.1	105
Cre01.g013801.t1.2	30
Cre01.g013850.t1.1	88
Cre01.g013900.t1.1	254
Cre01.g013900.t2.1	377
Cre01.g014000.t1.2	113
Cre01.g014050.t1.2	105
Cre01.g014100.t1.2	37
Cre01.g014150.t1.2	46
Cre01.g014200.t1.2	643
Cre01.g014250.t1.1	90
Cre01.g014300.t1.1	86
Cre01.g014300.t2.1	86
Cre01.g014350.t1.2	104
Cre01.g014400.t1.1	421
Cre01.g014450.t1.1	222
Cre01.g014500.t1.1	193
Cre01.g014600.t1.2	236
Cre01.g014650.t1.2	99
Cre01.g014700.t1.2	543
Cre01.g014751.t1.1	101
Cre01.g014800.t1.1	142
Cre01.g014850.t1.2	568
Cre01.g014900.t1.1	709
Cre01.g014950.t1.1	57
Cre01.g014950.t2.1	463
Cre01.g015000.t1.2	142
Cre01.g015050.t1.1	91
Cre01.g015100.t1.1	47
Cre01.g015103.t1.2	79
Cre01.g015150.t1.2	172
Cre01.g015200.t1.1	220
Cre01.g015250.t1.1	250
Cre01.g015300.t1.1	534
Cre01.g015350.t1.1	69
Cre01.g015400.t1.2	216
Cre01.g015451.t1.1	95
Cre01.g015500.t1.2	331
Cre01.g015550.t1.1	100
Cre01.g015600.t1.1	13
Cre01.g015650.t1.2	54
Cre01.g015700.t1.2	314
Cre01.g015750.t1.2	414
Cre01.g015850.t1.1	220
Cre01.g015950.t1.2	592
Cre01.g016001.t1.1	26
Cre01.g016050.t1.2	164
Cre01.g016100.t1.1	97
Cre01.g016150.t1.2	156
Cre01.g016200.t1.1	37
Cre01.g016250.t1.1	567
Cre01.g016300.t1.1	209
Cre01.g016350.t1.1	340
Cre01.g016400.t1.1	435
Cre01.g016450.t1.1	170
Cre01.g016500.t1.1	219
Cre01.g016514.t1.1	388
Cre01.g016528.t1.1	159
Cre01.g016542.t1.1	53
Cre01.g016542.t2.1	32
Cre01.g016556.t1.1	258
Cre01.g016570.t1.1	224
Cre01.g016600.t1.2	426
Cre01.g016651.t1.1	352
Cre01.g016700.t1.1	246
Cre01.g016750.t1.2	398
Cre01.g016800.t1.1	326
Cre01.g016850.t1.2	63
Cre01.g016900.t1.2	81
Cre01.g016950.t1.2	371
Cre01.g017050.t1.2	263
Cre01.g017100.t1.1	135
Cre01.g017150.t1.1	189
Cre01.g017200.t1.2	25
Cre01.g017250.t1.2	238
Cre01.g017300.t1.2	78
Cre01.g017350.t1.1	29
Cre01.g017400.t1.1	272
Cre01.g017400.t2.1	473
Cre01.g017450.t1.1	202
Cre01.g017500.t1.2	99
Cre01.g017550.t1.1	350
Cre01.g017600.t1.1	228
Cre01.g017600.t2.1	228
Cre01.g017650.t1.2	192
Cre01.g017650.t2.1	369
Cre01.g017701.t1.1	749
Cre01.g017750.t1.1	205
Cre01.g017750.t2.1	205
Cre01.g017850.t1.2	327
Cre01.g017900.t1.1	586
Cre01.g017951.t1.1	227
Cre01.g018000.t1.1	260
Cre01.g018050.t1.2	537
Cre01.g018075.t1.1	510
Cre01.g018100.t1.2	242
Cre01.g018150.t1.2	201
Cre01.g018184.t1.2	196
Cre01.g018200.t1.1	379
Cre01.g018350.t1.2	132
Cre01.g018400.t1.1	280
Cre01.g018450.t1.1	135
Cre01.g018500.t1.1	324
Cre01.g018550.t1.1	96
Cre01.g018600.t1.2	30
Cre01.g018650.t1.1	396
Cre01.g018700.t1.1	239
Cre01.g018750.t1.2	231
Cre01.g018800.t1.2	133
Cre01.g018850.t1.2	36
Cre01.g018900.t1.2	452
Cre01.g018950.t1.2	21
Cre01.g019000.t1.2	81
Cre01.g019051.t1.1	47
Cre01.g019100.t1.2	206
Cre01.g019150.t1.2	84
Cre01.g019200.t1.1	55
Cre01.g019250.t1.2	55
Cre01.g019300.t1.1	140
Cre01.g019400.t1.2	128
Cre01.g019450.t1.1	264
Cre01.g019450.t2.1	264
Cre01.g019500.t1.2	188
Cre01.g019550.t1.2	701
Cre01.g019600.t1.2	116
Cre01.g019650.t1.1	119
Cre01.g019700.t1.2	148
Cre01.g019750.t1.1	211
Cre01.g019850.t1.1	105
Cre01.g019900.t1.2	108
Cre01.g019950.t1.2	666
Cre01.g020000.t1.1	514
Cre01.g020050.t1.1	562
Cre01.g020100.t1.1	779
Cre01.g020141.t1.1	420
Cre01.g020182.t1.1	380
Cre01.g020223.t1.1	350
Cre01.g020264.t1.1	48
Cre01.g020305.t1.1	307
Cre01.g020350.t1.2	60
Cre01.g020400.t1.2	344
Cre01.g020450.t1.2	214
Cre01.g020500.t1.2	123
Cre01.g020575.t1.1	115
Cre01.g020650.t1.1	218
Cre01.g020701.t1.1	35
Cre01.g020750.t1.2	138
Cre01.g020751.t1.2	690
Cre01.g020800.t1.2	387
Cre01.g020850.t1.1	527
Cre01.g020887.t1.2	230
Cre01.g020918.t1.1	103
Cre01.g020950.t1.2	203
Cre01.g021000.t1.1	45
Cre01.g021050.t1.2	137
Cre01.g021100.t1.2	123
Cre01.g021150.t1.1	157
Cre01.g021150.t2.1	157
Cre01.g021200.t1.2	46
Cre01.g021251.t1.1	75
Cre01.g021300.t1.2	179
Cre01.g021350.t1.2	44
Cre01.g021400.t1.2	124
Cre01.g021450.t1.1	237
Cre01.g021450.t2.1	72
Cre01.g021450.t3.1	72
Cre01.g021500.t1.1	122
Cre01.g021550.t1.1	262
Cre01.g021600.t1.2	104
Cre01.g021650.t1.2	419
Cre01.g021700.t1.1	97
Cre01.g021750.t1.2	136
Cre01.g021800.t1.2	310
Cre01.g021850.t1.1	531
Cre01.g021900.t1.1	343
Cre01.g021950.t1.1	86
Cre01.g022000.t1.1	283
Cre01.g022050.t1.2	37
Cre01.g022100.t1.2	651
Cre01.g022150.t1.1	303
Cre01.g022200.t1.2	153
Cre01.g022250.t1.1	184
Cre01.g022283.t1.1	36
Cre01.g022283.t2.1	36
Cre01.g022350.t1.2	142
Cre01.g022400.t1.1	119
Cre01.g022450.t1.1	223
Cre01.g022462.t1.2	89
Cre01.g022500.t1.2	749
Cre01.g022550.t1.1	133
Cre01.g022600.t1.1	133
Cre01.g022600.t2.1	133
Cre01.g022650.t1.2	90
Cre01.g022666.t1.1	414
Cre01.g022681.t1.1	95
Cre01.g022681.t2.1	95
Cre01.g022700.t1.1	404
Cre01.g022750.t1.1	71
Cre01.g022800.t1.1	488
Cre01.g022850.t1.2	287
Cre01.g022900.t1.1	30
Cre01.g022950.t1.2	266
Cre01.g023000.t1.1	412
Cre01.g023050.t1.2	282
Cre01.g023100.t1.1	51
Cre01.g023150.t1.2	221
Cre01.g023200.t1.2	229
Cre01.g023250.t1.1	173
Cre01.g023300.t1.2	430
Cre01.g023350.t1.1	195
Cre01.g023400.t1.1	283
Cre01.g023450.t1.2	80
Cre01.g023500.t1.2	56
Cre01.g023550.t1.1	198
Cre01.g023600.t1.2	835
Cre01.g023650.t1.1	429
Cre01.g023750.t1.1	59
Cre01.g023773.t1.2	116
Cre01.g023787.t1.1	225
Cre01.g023800.t1.1	180
Cre01.g023850.t1.1	311
Cre01.g023900.t1.1	200
Cre01.g023913.t1.2	308
Cre01.g023950.t1.1	449
Cre01.g024000.t1.1	187
Cre01.g024050.t1.2	402
Cre01.g024100.t1.1	136
Cre01.g024150.t1.2	102
Cre01.g024200.t1.1	124
Cre01.g024250.t1.1	123
Cre01.g024251.t1.2	239
Cre01.g024300.t1.2	561
Cre01.g024350.t1.2	109
Cre01.g024400.t1.1	89
Cre01.g024500.t1.1	92
Cre01.g024550.t1.1	579
Cre01.g024601.t1.1	135
Cre01.g024650.t1.1	234
Cre01.g024750.t1.1	279
Cre01.g024800.t1.1	138
Cre01.g024850.t1.1	106
Cre01.g024900.t1.1	280
Cre01.g024950.t1.2	60
Cre01.g025000.t1.2	61
Cre01.g025025.t1.1	264
Cre01.g025050.t1.2	790
Cre01.g025100.t1.1	321
Cre01.g025150.t1.2	169
Cre01.g025200.t1.2	114
Cre01.g025250.t1.1	148
Cre01.g025300.t1.1	138
Cre01.g025350.t1.2	352
Cre01.g025400.t1.2	165
Cre01.g025450.t1.2	242
Cre01.g025500.t1.1	486
Cre01.g025551.t1.1	196
Cre01.g025600.t1.2	195
Cre01.g025650.t1.2	142
Cre01.g025700.t1.1	231
Cre01.g025726.t1.1	483
Cre01.g025750.t1.1	248
Cre01.g025767.t1.2	134
Cre01.g025808.t1.1	27
Cre01.g025850.t1.2	189
Cre01.g025900.t1.2	267
Cre01.g025950.t1.2	72
Cre01.g025983.t1.1	290
Cre01.g026016.t1.1	171
Cre01.g026050.t1.1	461
Cre01.g026100.t1.2	129
Cre01.g026100.t2.1	129
Cre01.g026150.t1.1	178
Cre01.g026200.t1.2	138
Cre01.g026250.t1.2	265
Cre01.g026300.t1.2	564
Cre01.g026350.t1.1	200
Cre01.g026400.t1.1	152
Cre01.g026450.t1.2	120
Cre01.g026500.t1.1	232
Cre01.g026550.t1.1	115
Cre01.g026600.t1.2	147
Cre01.g026650.t1.2	127
Cre01.g026700.t1.1	140
Cre01.g026750.t1.1	474
Cre01.g026800.t1.1	150
Cre01.g026850.t1.1	531
Cre01.g026900.t1.2	200
Cre01.g026900.t2.1	200
Cre01.g026950.t1.2	244
Cre01.g027000.t1.2	142
Cre01.g027050.t1.1	130
Cre01.g027100.t1.2	204
Cre01.g027150.t1.1	4
Cre01.g027200.t1.2	149
Cre01.g027250.t1.2	89
Cre01.g027300.t1.1	316
Cre01.g027350.t1.2	111
Cre01.g027350.t2.1	111
Cre01.g027350.t3.1	111
Cre01.g027400.t1.1	264
Cre01.g027400.t2.1	264
Cre01.g027450.t1.2	170
Cre01.g027500.t1.1	58
Cre01.g027550.t1.1	22
Cre01.g027575.t1.1	131
Cre01.g027600.t1.1	189
Cre01.g027650.t1.2	106
Cre01.g027700.t1.2	95
Cre01.g027750.t1.1	41
Cre01.g027764.t1.2	116
Cre01.g027800.t1.2	118
Cre01.g027850.t1.1	101
Cre01.g027900.t1.2	127
Cre01.g027950.t1.2	194
Cre01.g028000.t1.1	234
Cre01.g028050.t1.2	244
Cre01.g028101.t1.1	486
Cre01.g028150.t1.2	80
Cre01.g028200.t1.1	137
Cre01.g028200.t2.1	137
Cre01.g028250.t1.2	152
Cre01.g028300.t1.2	132
Cre01.g028350.t1.1	42
Cre01.g028400.t1.1	174
Cre01.g028423.t1.2	255
Cre01.g028450.t1.2	73
Cre01.g028500.t1.2	142
Cre01.g028550.t1.2	127
Cre01.g028600.t1.2	203
Cre01.g028650.t1.2	107
Cre01.g028713.t1.1	491
Cre01.g028777.t1.2	28
Cre01.g028850.t1.2	113
Cre01.g028900.t1.1	93
Cre01.g028950.t1.2	200
Cre01.g029000.t1.2	314
Cre01.g029050.t1.2	195
Cre01.g029100.t1.2	250
Cre01.g029150.t1.2	146
Cre01.g029200.t1.1	73
Cre01.g029250.t1.2	394
Cre01.g029300.t1.2	59
Cre01.g029350.t1.2	515
Cre01.g029400.t1.2	251
Cre01.g029450.t1.1	212
Cre01.g029500.t1.2	229
Cre01.g029550.t1.1	250
Cre01.g029600.t1.2	169
Cre01.g029650.t1.1	137
Cre01.g029700.t1.2	397
Cre01.g029750.t1.1	186
Cre01.g029800.t1.2	116
Cre01.g029850.t1.2	370
Cre01.g029900.t1.2	214
Cre01.g029950.t1.2	87
Cre01.g030000.t1.1	630
Cre01.g030050.t1.2	162
Cre01.g030100.t1.1	346
Cre01.g030100.t2.1	346
Cre01.g030150.t1.2	147
Cre01.g030200.t1.2	544
Cre01.g030250.t1.2	233
Cre01.g030300.t1.1	57
Cre01.g030300.t2.1	57
Cre01.g030350.t1.1	250
Cre01.g030400.t1.1	308
Cre01.g030450.t1.1	74
Cre01.g030500.t1.2	612
Cre01.g030550.t1.2	133
Cre01.g030600.t1.1	328
Cre01.g030650.t1.2	426
Cre01.g030700.t1.1	89
Cre01.g030750.t1.1	288
Cre01.g030800.t1.2	135
Cre01.g030850.t1.2	109
Cre01.g030900.t1.1	129
Cre01.g030950.t1.1	42
Cre01.g030968.t1.1	63
Cre01.g030986.t1.1	611
Cre01.g031004.t1.2	52
Cre01.g031050.t1.2	351
Cre01.g031050.t2.1	95
Cre01.g031100.t1.2	23
Cre01.g031200.t1.2	182
Cre01.g031250.t1.2	218
Cre01.g031300.t1.1	126
Cre01.g031350.t1.2	268
Cre01.g031400.t1.2	93
Cre01.g031450.t1.2	326
Cre01.g031500.t1.2	141
Cre01.g031550.t1.1	87
Cre01.g031600.t1.2	194
Cre01.g031650.t1.1	767
Cre01.g031700.t1.1	48
Cre01.g031700.t2.1	48
Cre01.g031700.t3.1	48
Cre01.g031726.t1.1	175
Cre01.g031750.t1.2	186
Cre01.g031800.t1.1	115
Cre01.g031850.t1.1	152
Cre01.g031875.t1.1	89
Cre01.g031900.t1.1	294
Cre01.g031951.t1.1	33
Cre01.g032000.t1.1	65
Cre01.g032050.t1.2	207
Cre01.g032100.t1.1	771
Cre01.g032139.t1.2	154
Cre01.g032150.t1.1	176
Cre01.g032200.t1.2	116
Cre01.g032250.t1.1	205
Cre01.g032300.t1.2	401
Cre01.g032350.t1.2	175
Cre01.g032400.t1.2	67
Cre01.g032450.t1.2	131
Cre01.g032500.t1.2	85
Cre01.g032550.t1.1	197
Cre01.g032600.t1.1	205
Cre01.g032650.t1.2	363
Cre01.g032650.t2.1	363
Cre01.g032700.t1.2	60
Cre01.g032750.t1.2	49
Cre01.g032800.t1.2	45
Cre01.g032850.t1.1	69
Cre01.g032900.t1.1	266
Cre01.g032900.t2.1	266
Cre01.g032900.t3.1	308
Cre01.g032950.t1.2	47
Cre01.g033000.t1.2	379
Cre01.g033050.t1.1	284
Cre01.g033071.t1.1	94
Cre01.g033091.t1.1	307
Cre01.g033091.t2.1	307
Cre01.g033091.t3.1	307
Cre01.g033150.t1.2	225
Cre01.g033200.t1.2	499
Cre01.g033250.t1.2	72
Cre01.g033300.t1.2	428
Cre01.g033300.t2.1	278
Cre01.g033350.t1.2	40
Cre01.g033400.t1.2	92
Cre01.g033450.t1.2	606
Cre01.g033500.t1.2	329
Cre01.g033516.t1.1	91
Cre01.g033532.t1.1	152
Cre01.g033550.t1.2	94
Cre01.g033700.t1.2	357
Cre01.g033750.t1.1	325
Cre01.g033763.t1.2	157
Cre01.g033832.t1.1	356
Cre01.g033900.t1.1	122
Cre01.g033900.t2.1	122
Cre01.g033950.t1.1	48
Cre01.g034000.t1.2	369
Cre01.g034050.t1.2	213
Cre01.g034100.t1.1	160
Cre01.g034100.t2.1	160
Cre01.g034150.t1.1	76
Cre01.g034200.t1.1	94
Cre01.g034250.t1.1	87
Cre01.g034300.t1.2	129
Cre01.g034325.t1.1	135
Cre01.g034350.t1.1	468
Cre01.g034380.t1.2	138
Cre01.g034400.t1.1	95
Cre01.g034451.t1.1	82
Cre01.g034500.t1.2	277
Cre01.g034550.t1.2	168
Cre01.g034600.t1.2	293
Cre01.g034650.t1.2	156
Cre01.g034700.t1.1	270
Cre01.g034750.t1.1	127
Cre01.g034800.t1.1	231
Cre01.g034850.t1.1	141
Cre01.g034875.t1.1	325
Cre01.g034900.t1.2	743
Cre01.g034950.t1.2	253
Cre01.g035000.t1.2	69
Cre01.g035050.t1.2	300
Cre01.g035050.t2.1	300
Cre01.g035100.t1.2	323
Cre01.g035150.t1.1	124
Cre01.g035200.t1.2	136
Cre01.g035250.t1.2	66
Cre01.g035300.t1.2	212
Cre01.g035350.t1.2	331
Cre01.g035400.t1.1	154
Cre01.g035450.t1.2	136
Cre01.g035500.t1.2	290
Cre01.g035550.t1.1	177
Cre01.g035600.t1.1	144
Cre01.g035650.t1.2	239
Cre01.g035700.t1.2	61
Cre01.g035750.t1.2	438
Cre01.g035800.t1.2	265
Cre01.g035850.t1.2	219
Cre01.g035900.t1.1	78
Cre01.g035950.t1.1	62
Cre01.g036000.t1.1	167
Cre01.g036050.t1.1	317
Cre01.g036100.t1.1	202
Cre01.g036150.t1.2	427
Cre01.g036200.t1.2	105
Cre01.g036250.t1.2	202
Cre01.g036300.t1.1	115
Cre01.g036350.t1.1	82
Cre01.g036400.t1.2	262
Cre01.g036451.t1.1	51
Cre01.g036500.t1.2	106
Cre01.g036500.t2.1	361
Cre01.g036550.t1.2	145
Cre01.g036600.t1.2	99
Cre01.g036650.t1.1	339
Cre01.g036700.t1.2	254
Cre01.g036750.t1.2	41
Cre01.g036800.t1.1	86
Cre01.g036850.t1.2	219
Cre01.g036900.t1.1	136
Cre01.g036950.t1.2	136
Cre01.g037000.t1.1	640
Cre01.g037000.t2.1	616
Cre01.g037050.t1.2	480
Cre01.g037100.t1.1	188
Cre01.g037150.t1.1	310
Cre01.g037200.t1.2	167
Cre01.g037250.t1.2	177
Cre01.g037300.t1.2	480
Cre01.g037300.t2.1	480
Cre01.g037300.t3.1	480
Cre01.g037350.t1.1	62
Cre01.g037400.t1.1	189
Cre01.g037450.t1.1	212
Cre01.g037476.t1.1	142
Cre01.g037500.t1.2	35
Cre01.g037550.t1.1	559
Cre01.g037600.t1.1	353
Cre01.g037650.t1.2	111
Cre01.g037700.t1.2	81
Cre01.g037751.t1.1	136
Cre01.g037800.t1.2	281
Cre01.g037850.t1.1	53
Cre01.g037900.t1.1	231
Cre01.g037950.t1.1	174
Cre01.g038000.t1.1	156
Cre01.g038050.t1.1	253
Cre01.g038100.t1.2	461
Cre01.g038151.t1.1	128
Cre01.g038200.t1.2	169
Cre01.g038250.t1.2	77
Cre01.g038300.t1.2	118
Cre01.g038350.t1.1	236
Cre01.g038376.t1.1	156
Cre01.g038400.t1.2	77
Cre01.g038450.t1.2	122
Cre01.g038500.t1.2	135
Cre01.g038550.t1.1	191
Cre01.g038600.t1.2	26
Cre01.g038650.t1.2	135
Cre01.g038700.t1.2	235
Cre01.g038750.t1.2	303
Cre01.g038800.t1.2	133
Cre01.g038850.t1.1	114
Cre01.g038900.t1.1	79
Cre01.g038950.t1.2	67
Cre01.g039000.t1.1	54
Cre01.g039050.t1.1	59
Cre01.g039101.t1.1	95
Cre01.g039150.t1.2	134
Cre01.g039200.t1.2	64
Cre01.g039250.t1.1	28
Cre01.g039250.t2.1	28
Cre01.g039300.t1.2	193
Cre01.g039350.t1.2	69
Cre01.g039400.t1.1	248
Cre01.g039450.t1.1	154
Cre01.g039500.t1.2	53
Cre01.g039550.t1.1	466
Cre01.g039600.t1.1	431
Cre01.g039626.t1.1	28
Cre01.g039650.t1.2	130
Cre01.g039702.t1.1	679
Cre01.g039750.t1.2	118
Cre01.g039800.t1.1	103
Cre01.g039850.t1.1	136
Cre01.g039900.t1.2	79
Cre01.g039950.t1.2	303
Cre01.g040000.t1.2	23
Cre01.g040050.t1.1	337
Cre01.g040100.t1.2	120
Cre01.g040150.t1.2	317
Cre01.g040200.t1.2	253
Cre01.g040250.t1.2	45
Cre01.g040300.t1.2	201
Cre01.g040350.t1.1	282
Cre01.g040379.t1.2	41
Cre01.g040400.t1.2	176
Cre01.g040450.t1.2	348
Cre01.g040476.t1.1	237
Cre01.g040500.t1.2	91
Cre01.g040517.t1.1	31
Cre01.g040533.t1.1	230
Cre01.g040550.t1.1	106
Cre01.g040600.t1.1	237
Cre01.g040650.t1.1	313
Cre01.g040650.t2.1	132
Cre01.g040650.t3.1	313
Cre01.g040701.t1.1	294
Cre01.g040750.t1.1	797
Cre01.g040801.t1.1	723
Cre01.g040850.t1.2	248
Cre01.g040850.t2.1	248
Cre01.g040900.t1.1	73
Cre01.g040950.t1.2	39
Cre01.g041000.t1.1	83
Cre01.g041050.t1.1	263
Cre01.g041050.t2.1	263
Cre01.g041100.t1.1	73
Cre01.g041150.t1.1	513
Cre01.g041200.t1.1	370
Cre01.g041256.t1.2	128
Cre01.g041256.t2.1	100
Cre01.g041300.t1.2	118
Cre01.g041351.t1.1	135
Cre01.g041400.t1.1	486
Cre01.g041426.t1.1	559
Cre01.g041450.t1.1	262
Cre01.g041500.t1.1	396
Cre01.g041550.t1.1	458
Cre01.g041583.t1.1	145
Cre01.g041583.t2.1	42
Cre01.g041650.t1.1	54
Cre01.g041650.t2.1	54
Cre01.g041667.t1.1	101
Cre01.g041667.t2.1	45
Cre01.g041700.t1.2	231
Cre01.g041752.t1.1	386
Cre01.g041800.t1.2	335
Cre01.g041800.t2.1	198
Cre01.g041850.t1.1	66
Cre01.g041855.t1.2	159
Cre01.g041900.t1.1	30
Cre01.g041950.t1.2	247
Cre01.g042000.t1.2	83
Cre01.g042050.t1.2	142
Cre01.g042100.t1.2	393
Cre01.g042150.t1.1	163
Cre01.g042200.t1.1	245
Cre01.g042250.t1.1	285
Cre01.g042300.t1.1	233
Cre01.g042352.t1.1	720
Cre01.g042402.t1.1	181
Cre01.g042450.t1.1	581
Cre01.g042502.t1.1	681
Cre01.g042550.t1.1	91
Cre01.g042600.t1.2	34
Cre01.g042650.t1.2	884
Cre01.g042700.t1.2	248
Cre01.g042750.t1.2	277
Cre01.g042800.t1.2	35
Cre01.g042850.t1.2	56
Cre01.g042900.t1.2	206
Cre01.g042950.t1.2	112
Cre01.g043000.t1.1	142
Cre01.g043050.t1.2	54
Cre01.g043100.t1.2	31
Cre01.g043150.t1.2	204
Cre01.g043200.t1.2	95
Cre01.g043250.t1.1	371
Cre01.g043300.t1.2	76
Cre01.g043350.t1.2	200
Cre01.g043400.t1.2	274
Cre01.g043450.t1.2	83
Cre01.g043500.t1.1	358
Cre01.g043550.t1.1	647
Cre01.g043600.t1.1	184
Cre01.g043650.t1.1	262
Cre01.g043700.t1.2	110
Cre01.g043750.t1.1	215
Cre01.g043800.t1.1	145
Cre01.g043817.t1.1	205
Cre01.g043817.t2.1	198
Cre01.g043850.t1.1	465
Cre01.g043901.t1.1	163
Cre01.g043950.t1.1	305
Cre01.g043950.t2.1	297
Cre01.g044000.t1.1	273
Cre01.g044050.t1.2	243
Cre01.g044100.t1.2	415
Cre01.g044150.t1.1	204
Cre01.g044200.t1.2	101
Cre01.g044250.t1.1	136
Cre01.g044276.t1.1	250
Cre01.g044300.t1.2	781
Cre01.g044350.t1.1	337
Cre01.g044400.t1.2	191
Cre01.g044450.t1.1	386
Cre01.g044550.t1.2	166
Cre01.g044600.t1.2	770
Cre01.g044650.t1.2	213
Cre01.g044700.t1.2	155
Cre01.g044750.t1.1	121
Cre01.g044800.t1.2	139
Cre01.g044850.t1.2	201
Cre01.g044900.t1.2	209
Cre01.g044900.t2.1	104
Cre01.g044950.t1.2	764
Cre01.g045000.t1.2	152
Cre01.g045050.t1.2	232
Cre01.g045100.t1.2	98
Cre01.g045150.t1.2	222
Cre01.g045200.t1.1	275
Cre01.g045350.t1.2	114
Cre01.g045400.t1.1	124
Cre01.g045400.t2.1	32
Cre01.g045400.t3.1	124
Cre01.g045426.t1.1	151
Cre01.g045450.t1.2	104
Cre01.g045500.t1.2	209
Cre01.g045550.t1.2	261
Cre01.g045600.t1.1	113
Cre01.g045601.t1.2	284
Cre01.g045640.t1.2	156
Cre01.g045650.t1.2	187
Cre01.g045700.t1.1	77
Cre01.g045752.t1.1	584
Cre01.g045800.t1.1	318
Cre01.g045825.t1.1	503
Cre01.g045850.t1.1	141
Cre01.g045902.t1.1	237
Cre01.g045903.t1.1	121
Cre01.g045950.t1.1	304
Cre01.g046052.t1.1	273
Cre01.g046150.t1.1	253
Cre01.g046237.t1.1	247
Cre01.g046237.t2.1	247
Cre01.g046250.t1.2	338
Cre01.g046324.t1.1	65
Cre01.g046450.t1.2	456
Cre01.g046500.t1.2	243
Cre01.g046501.t1.1	454
Cre01.g046502.t1.1	451
Cre01.g046600.t1.1	413
Cre01.g046650.t1.2	396
Cre01.g046652.t1.1	115
Cre01.g046800.t1.1	337
Cre01.g046850.t1.2	722
Cre01.g046950.t1.2	68
Cre01.g047001.t1.1	55
Cre01.g047050.t1.2	40
Cre01.g047100.t1.1	333
Cre01.g047200.t1.1	232
Cre01.g047200.t2.1	236
Cre01.g047218.t1.2	225
Cre01.g047229.t1.2	29
Cre01.g047265.t1.1	587
Cre01.g047300.t1.2	159
Cre01.g047350.t1.1	95
Cre01.g047400.t1.1	95
Cre01.g047450.t1.1	476
Cre01.g047500.t1.2	65
Cre01.g047550.t1.2	164
Cre01.g047600.t1.2	47
Cre01.g047650.t1.2	111
Cre01.g047700.t1.2	92
Cre01.g047750.t1.2	75
Cre01.g047800.t1.1	603
Cre01.g047850.t1.2	45
Cre01.g047900.t1.1	191
Cre01.g047950.t1.1	60
Cre01.g048000.t1.1	138
Cre01.g048050.t1.2	133
Cre01.g048100.t1.1	414
Cre01.g048102.t1.2	83
Cre01.g048150.t1.2	81
Cre01.g048200.t1.1	210
Cre01.g048250.t1.2	178
Cre01.g048300.t1.1	273
Cre01.g048350.t1.2	66
Cre01.g048400.t1.1	136
Cre01.g048450.t1.1	102
Cre01.g048501.t1.1	134
Cre01.g048550.t1.1	402
Cre01.g048600.t1.1	564
Cre01.g048650.t1.1	100
Cre01.g048701.t1.1	616
Cre01.g048750.t1.2	134
Cre01.g048800.t1.1	28
Cre01.g048850.t1.2	167
Cre01.g048900.t1.1	129
Cre01.g048950.t1.2	269
Cre01.g049000.t1.2	32
Cre01.g049050.t1.2	112
Cre01.g049100.t1.1	408
Cre01.g049117.t1.1	193
Cre01.g049132.t1.2	334
Cre01.g049132.t2.1	29
Cre01.g049200.t1.1	400
Cre01.g049250.t1.2	310
Cre01.g049300.t1.1	680
Cre01.g049350.t1.1	136
Cre01.g049400.t1.2	135
Cre01.g049450.t1.2	213
Cre01.g049500.t1.2	55
Cre01.g049550.t1.2	22
Cre01.g049600.t1.2	111
Cre01.g049650.t1.1	129
Cre01.g049750.t1.2	383
Cre01.g049826.t1.1	659
Cre01.g049900.t1.1	442
Cre01.g049950.t1.1	164
Cre01.g050000.t1.2	53
Cre01.g050050.t1.2	116
Cre01.g050100.t1.2	25
Cre01.g050150.t1.1	300
Cre01.g050200.t1.2	164
Cre01.g050300.t1.1	427
Cre01.g050316.t1.1	217
Cre01.g050316.t2.1	268
Cre01.g050350.t1.1	563
Cre01.g050400.t1.2	109
Cre01.g050400.t2.1	355
Cre01.g050451.t1.1	395
Cre01.g050500.t1.1	100
Cre01.g050550.t1.2	161
Cre01.g050600.t1.1	214
Cre01.g050608.t1.1	212
Cre01.g050608.t2.1	212
Cre01.g050616.t1.1	517
Cre01.g050624.t1.1	247
Cre01.g050624.t2.1	316
Cre01.g050650.t1.2	223
Cre01.g050700.t1.1	205
Cre01.g050700.t2.1	205
Cre01.g050750.t1.1	422
Cre01.g050800.t1.1	139
Cre01.g050850.t1.2	257
Cre01.g050850.t2.1	257
Cre01.g050900.t1.1	351
Cre01.g050950.t1.2	245
Cre01.g051000.t1.1	94
Cre01.g051050.t1.2	112
Cre01.g051100.t1.2	283
Cre01.g051137.t1.1	119
Cre01.g051174.t1.1	706
Cre01.g051211.t1.1	68
Cre01.g051250.t1.2	114
Cre01.g051300.t1.1	221
Cre01.g051350.t1.1	77
Cre01.g051400.t1.2	111
Cre01.g051400.t2.1	300
Cre01.g051450.t1.1	250
Cre01.g051450.t2.1	284
Cre01.g051466.t1.1	443
Cre01.g051482.t1.1	367
Cre01.g051500.t1.2	64
Cre01.g051550.t1.1	101
Cre01.g051625.t1.1	137
Cre01.g051700.t1.1	224
Cre01.g051700.t2.1	224
Cre01.g051750.t1.1	421
Cre01.g051750.t2.1	421
Cre01.g051800.t1.1	125
Cre01.g051850.t1.1	546
Cre01.g051875.t1.1	99
Cre01.g051900.t1.2	358
Cre01.g051950.t1.2	220
Cre01.g052000.t1.2	53
Cre01.g052050.t1.2	197
Cre01.g052100.t1.2	55
Cre01.g052150.t1.1	118
Cre01.g052200.t1.2	91
Cre01.g052250.t1.2	148
Cre01.g052300.t1.1	248
Cre01.g052350.t1.1	217
Cre01.g052400.t1.2	107
Cre01.g052450.t1.1	30
Cre01.g052500.t1.1	107
Cre01.g052550.t1.1	455
Cre01.g052601.t1.1	360
Cre01.g052650.t1.1	196
Cre01.g052750.t1.1	93
Cre01.g052800.t1.1	221
Cre01.g052800.t2.1	272
Cre01.g052850.t1.1	382
Cre01.g052950.t1.1	445
Cre01.g053000.t1.2	115
Cre01.g053050.t1.2	312
Cre01.g053100.t1.1	714
Cre01.g053150.t1.2	258
Cre01.g053150.t2.1	258
Cre01.g053200.t1.1	454
Cre01.g053250.t1.1	94
Cre01.g053288.t1.2	142
Cre01.g053288.t2.1	142
Cre01.g053300.t1.1	32
Cre01.g053350.t1.1	54
Cre01.g053360.t1.2	32
Cre01.g053450.t1.1	299
Cre01.g053500.t1.1	120
Cre01.g053550.t1.1	241
Cre01.g053600.t1.2	308
Cre01.g053700.t1.1	790
Cre01.g053750.t1.2	71
Cre01.g053800.t1.1	140
Cre01.g053850.t1.2	189
Cre01.g053900.t1.1	212
Cre01.g053950.t1.1	348
Cre01.g054000.t1.2	243
Cre01.g054050.t1.2	69
Cre01.g054100.t1.1	95
Cre01.g054150.t1.2	151
Cre01.g054200.t1.2	251
Cre01.g054250.t1.2	80
Cre01.g054300.t1.1	122
Cre01.g054350.t1.1	425
Cre01.g054400.t1.1	203
Cre01.g054433.t1.1	229
Cre01.g054433.t2.1	229
Cre01.g054500.t1.2	246
Cre01.g054550.t1.2	90
Cre01.g054600.t1.1	355
Cre01.g054650.t1.1	292
Cre01.g054700.t1.2	145
Cre01.g054750.t1.2	125
Cre01.g054800.t1.2	230
Cre01.g054850.t1.2	62
Cre01.g054900.t1.2	334
Cre01.g054950.t1.2	290
Cre01.g055000.t1.1	299
Cre01.g055050.t1.2	125
Cre01.g055100.t1.1	189
Cre01.g055151.t1.1	66
Cre01.g055200.t1.2	286
Cre01.g055250.t1.2	407
Cre01.g055300.t1.1	237
Cre01.g055316.t1.1	113
Cre01.g055316.t2.1	113
Cre01.g055350.t1.2	146
Cre01.g055400.t1.2	115
Cre01.g055404.t1.1	142
Cre01.g055408.t1.1	135
Cre01.g055412.t1.1	189
Cre01.g055416.t1.1	388
Cre01.g055420.t1.1	275
Cre01.g055424.t1.1	50
Cre01.g055428.t1.1	338
Cre01.g055432.t1.1	247
Cre01.g055436.t1.1	249
Cre01.g055440.t1.1	683
Cre01.g055444.t1.1	352
Cre01.g055448.t1.1	662
Cre01.g055453.t1.1	91
Cre01.g055457.t1.1	100
Cre01.g055457.t2.1	100
Cre01.g055461.t1.1	29
Cre01.g055465.t1.1	214
Cre01.g055469.t1.1	632
Cre01.g055473.t1.1	182
Cre01.g055477.t1.1	27
Cre01.g055500.t1.1	511
Cre01.g055550.t1.2	195
Cre01.g055600.t1.1	195
Cre01.g055966.t1.1	96
Cre01.g056331.t1.1	234
Cre01.g056696.t1.1	397
Cre01.g056696.t2.1	397
Cre01.g057061.t1.1	104
Cre01.g057426.t1.1	536
Cre01.g057791.t1.1	247
Cre01.g058156.t1.1	187
Cre01.g058521.t1.1	116
Cre01.g058886.t1.1	242
Cre01.g059252.t1.1	161
Cre01.g059617.t1.1	330
Cre01.g059982.t1.1	158
Cre01.g060347.t1.1	259
Cre01.g060712.t1.1	29
Cre01.g061077.t1.1	234
Cre01.g061442.t1.1	274
Cre01.g061807.t1.1	146
Cre01.g062172.t1.1	110
Cre01.g062537.t1.1	112
Cre01.g062902.t1.1	260
Cre01.g063267.t1.1	73
Cre01.g063632.t1.1	218
Cre01.g063997.t1.1	93
Cre01.g063997.t2.1	93
Cre01.g064362.t1.1	430
Cre01.g064727.t1.1	668
Cre01.g065092.t1.1	105
Cre01.g065457.t1.1	146
Cre01.g065822.t1.1	229
Cre01.g066187.t1.1	130
Cre01.g066552.t1.1	547
Cre01.g066917.t1.1	25
Cre01.g067282.t1.1	93
Cre01.g067647.t1.1	29
Cre01.g068012.t1.1	290
Cre01.g068377.t1.1	76
Cre01.g068742.t1.1	48
Cre01.g069107.t1.1	143
Cre01.g069472.t1.1	196
Cre01.g069837.t1.1	303
Cre01.g070202.t1.1	157
Cre01.g070567.t1.1	153
Cre01.g070932.t1.1	31
Cre01.g071297.t1.1	272
Cre01.g071662.t1.1	279
Cre01.g072027.t1.1	250
Cre02.g073150.t1.2	169
Cre02.g073176.t1.1	46
Cre02.g073200.t1.2	126
Cre02.g073250.t1.1	256
Cre02.g073300.t1.1	220
Cre02.g073350.t1.2	173
Cre02.g073400.t1.1	108
Cre02.g073450.t1.1	58
Cre02.g073500.t1.1	434
Cre02.g073550.t1.2	130
Cre02.g073600.t1.1	237
Cre02.g073650.t1.2	133
Cre02.g073650.t2.1	110
Cre02.g073700.t1.2	27
Cre02.g073700.t2.1	27
Cre02.g073750.t1.2	155
Cre02.g073800.t1.2	567
Cre02.g073826.t1.1	108
Cre02.g073850.t1.2	30
Cre02.g073900.t1.1	132
Cre02.g073950.t1.2	42
Cre02.g074000.t1.1	211
Cre02.g074000.t2.1	211
Cre02.g074050.t1.1	140
Cre02.g074100.t1.2	33
Cre02.g074150.t1.1	151
Cre02.g074150.t2.1	151
Cre02.g074200.t1.2	145
Cre02.g074217.t1.2	116
Cre02.g074250.t1.1	120
Cre02.g074300.t1.1	169
Cre02.g074350.t1.1	312
Cre02.g074370.t1.2	43
Cre02.g074400.t1.1	66
Cre02.g074437.t1.1	249
Cre02.g074474.t1.1	153
Cre02.g074511.t1.1	119
Cre02.g074550.t1.2	127
Cre02.g074600.t1.1	304
Cre02.g074626.t1.1	33
Cre02.g074650.t1.2	230
Cre02.g074700.t1.2	93
Cre02.g074720.t1.1	303
Cre02.g074737.t1.2	673
Cre02.g074758.t1.1	101
Cre02.g074758.t2.1	101
Cre02.g074800.t1.1	776
Cre02.g074800.t2.1	776
Cre02.g074850.t1.1	140
Cre02.g074900.t1.1	153
Cre02.g074950.t1.1	236
Cre02.g074976.t1.1	103
Cre02.g075000.t1.1	771
Cre02.g075000.t2.1	771
Cre02.g075000.t3.1	166
Cre02.g075000.t4.1	303
Cre02.g075000.t5.1	166
Cre02.g075050.t1.2	177
Cre02.g075100.t1.2	1034
Cre02.g075100.t2.1	1034
Cre02.g075150.t1.2	272
Cre02.g075150.t2.1	272
Cre02.g075200.t1.1	132
Cre02.g075250.t1.1	199
Cre02.g075250.t2.1	412
Cre02.g075301.t1.1	495
Cre02.g075350.t1.2	469
Cre02.g075350.t2.1	469
Cre02.g075350.t3.1	220
Cre02.g075400.t1.1	94
Cre02.g075400.t2.1	94
Cre02.g075500.t1.1	380
Cre02.g075550.t1.2	197
Cre02.g075600.t1.1	35
Cre02.g075650.t1.2	209
Cre02.g075676.t1.1	81
Cre02.g075700.t1.2	162
Cre02.g075750.t1.1	74
Cre02.g075800.t1.2	282
Cre02.g075850.t1.1	362
Cre02.g075850.t2.1	588
Cre02.g075900.t1.1	99
Cre02.g075950.t1.1	500
Cre02.g075994.t1.2	880
Cre02.g076000.t1.2	206
Cre02.g076050.t1.2	90
Cre02.g076100.t1.1	135
Cre02.g076150.t1.2	182
Cre02.g076200.t1.1	222
Cre02.g076250.t1.1	17
Cre02.g076300.t1.1	177
Cre02.g076350.t1.2	105
Cre02.g076400.t1.2	74
Cre02.g076433.t1.1	155
Cre02.g076466.t1.1	126
Cre02.g076500.t1.2	146
Cre02.g076550.t1.2	167
Cre02.g076600.t1.2	168
Cre02.g076625.t1.1	34
Cre02.g076650.t1.2	225
Cre02.g076663.t1.2	45
Cre02.g076700.t1.1	330
Cre02.g076750.t1.1	164
Cre02.g076800.t1.2	56
Cre02.g076850.t1.2	289
Cre02.g076900.t1.1	205
Cre02.g076950.t1.1	377
Cre02.g076987.t1.1	349
Cre02.g077024.t1.1	99
Cre02.g077061.t1.1	255
Cre02.g077100.t1.2	107
Cre02.g077150.t1.1	86
Cre02.g077200.t1.2	135
Cre02.g077250.t1.1	117
Cre02.g077300.t1.2	129
Cre02.g077350.t1.2	181
Cre02.g077401.t1.1	288
Cre02.g077451.t1.1	340
Cre02.g077500.t1.2	315
Cre02.g077550.t1.2	578
Cre02.g077550.t2.1	359
Cre02.g077600.t1.2	119
Cre02.g077650.t1.2	122
Cre02.g077700.t1.1	53
Cre02.g077750.t1.2	703
Cre02.g077800.t1.2	613
Cre02.g077850.t1.2	483
Cre02.g077900.t1.1	230
Cre02.g077925.t1.1	499
Cre02.g077951.t1.1	124
Cre02.g077976.t1.1	309
Cre02.g078000.t1.1	765
Cre02.g078050.t1.2	218
Cre02.g078100.t1.1	145
Cre02.g078150.t1.1	131
Cre02.g078200.t1.1	537
Cre02.g078200.t2.1	537
Cre02.g078200.t3.1	297
Cre02.g078226.t1.1	413
Cre02.g078226.t2.1	413
Cre02.g078251.t1.1	26
Cre02.g078300.t1.1	396
Cre02.g078316.t1.2	134
Cre02.g078350.t1.2	433
Cre02.g078400.t1.1	80
Cre02.g078450.t1.1	325
Cre02.g078476.t1.1	484
Cre02.g078500.t1.2	254
Cre02.g078507.t1.2	76
Cre02.g078550.t1.2	102
Cre02.g078600.t1.2	207
Cre02.g078650.t1.1	135
Cre02.g078700.t1.1	193
Cre02.g078750.t1.1	96
Cre02.g078777.t1.1	206
Cre02.g078804.t1.1	550
Cre02.g078831.t1.1	289
Cre02.g078858.t1.1	224
Cre02.g078885.t1.1	232
Cre02.g078912.t1.1	66
Cre02.g078939.t1.1	71
Cre02.g078950.t1.1	387
Cre02.g078966.t1.1	119
Cre02.g079000.t1.2	285
Cre02.g079003.t1.1	516
Cre02.g079004.t1.1	201
Cre02.g079005.t1.1	309
Cre02.g079050.t1.1	505
Cre02.g079100.t1.1	154
Cre02.g079100.t2.1	154
Cre02.g079150.t1.1	42
Cre02.g079200.t1.2	229
Cre02.g079250.t1.1	81
Cre02.g079300.t1.2	304
Cre02.g079351.t1.1	242
Cre02.g079400.t1.2	28
Cre02.g079450.t1.1	326
Cre02.g079500.t1.1	312
Cre02.g079550.t1.2	105
Cre02.g079600.t1.2	110
Cre02.g079650.t1.1	498
Cre02.g079700.t1.2	319
Cre02.g079750.t1.1	313
Cre02.g079800.t1.2	50
Cre02.g079850.t1.1	295
Cre02.g079926.t1.1	774
Cre02.g080000.t1.2	105
Cre02.g080050.t1.2	174
Cre02.g080100.t1.1	162
Cre02.g080150.t1.1	32
Cre02.g080200.t1.2	48
Cre02.g080250.t1.2	329
Cre02.g080300.t1.2	435
Cre02.g080350.t1.1	135
Cre02.g080400.t1.1	122
Cre02.g080450.t1.2	313
Cre02.g080500.t1.2	92
Cre02.g080550.t1.1	351
Cre02.g080600.t1.2	409
Cre02.g080650.t1.2	151
Cre02.g080700.t1.2	92
Cre02.g080750.t1.2	375
Cre02.g080800.t1.2	244
Cre02.g080850.t1.2	39
Cre02.g080900.t1.2	85
Cre02.g080950.t1.2	412
Cre02.g081000.t1.2	231
Cre02.g081050.t1.2	106
Cre02.g081100.t1.2	320
Cre02.g081150.t1.1	20
Cre02.g081176.t1.2	94
Cre02.g081176.t2.1	94
Cre02.g081200.t1.2	280
Cre02.g081250.t1.2	148
Cre02.g081300.t1.1	278
Cre02.g081350.t1.1	793
Cre02.g081400.t1.2	436
Cre02.g081450.t1.2	189
Cre02.g081500.t1.2	139
Cre02.g081550.t1.2	39
Cre02.g081600.t1.1	121
Cre02.g081650.t1.2	178
Cre02.g081700.t1.1	367
Cre02.g081750.t1.1	101
Cre02.g081800.t1.2	530
Cre02.g081850.t1.1	129
Cre02.g081900.t1.2	358
Cre02.g081950.t1.1	448
Cre02.g082000.t1.2	217
Cre02.g082050.t1.1	175
Cre02.g082100.t1.1	299
Cre02.g082150.t1.1	143
Cre02.g082200.t1.1	255
Cre02.g082250.t1.1	35
Cre02.g082300.t1.2	187
Cre02.g082350.t1.1	348
Cre02.g082350.t2.1	143
Cre02.g082400.t1.1	137
Cre02.g082450.t1.2	86
Cre02.g082500.t1.1	168
Cre02.g082550.t1.2	420
Cre02.g082576.t1.1	91
Cre02.g082600.t1.1	283
Cre02.g082651.t1.1	100
Cre02.g082700.t1.2	262
Cre02.g082750.t1.2	356
Cre02.g082800.t1.2	28
Cre02.g082825.t1.1	228
Cre02.g082852.t1.1	93
Cre02.g082877.t1.1	181
Cre02.g082900.t1.1	282
Cre02.g082950.t1.1	311
Cre02.g083000.t1.2	228
Cre02.g083050.t1.1	145
Cre02.g083065.t1.2	28
Cre02.g083100.t1.2	93
Cre02.g083180.t1.1	128
Cre02.g083259.t1.2	596
Cre02.g083273.t1.2	646
Cre02.g083300.t1.1	97
Cre02.g083350.t1.1	43
Cre02.g083354.t1.2	178
Cre02.g083354.t2.1	178
Cre02.g083400.t1.1	27
Cre02.g083450.t1.1	225
Cre02.g083500.t1.2	407
Cre02.g083550.t1.1	102
Cre02.g083600.t1.2	294
Cre02.g083600.t2.1	114
Cre02.g083650.t1.1	181
Cre02.g083700.t1.1	139
Cre02.g083750.t1.1	182
Cre02.g083750.t2.1	487
Cre02.g083800.t1.2	48
Cre02.g083800.t2.1	48
Cre02.g083850.t1.1	88
Cre02.g083850.t2.1	88
Cre02.g083900.t1.1	140
Cre02.g083900.t2.1	140
Cre02.g083935.t1.2	28
Cre02.g083950.t1.1	49
Cre02.g084000.t1.2	130
Cre02.g084050.t1.2	109
Cre02.g084100.t1.2	21
Cre02.g084150.t1.1	705
Cre02.g084176.t1.1	62
Cre02.g084200.t1.2	105
Cre02.g084250.t1.2	407
Cre02.g084250.t2.1	291
Cre02.g084300.t1.2	302
Cre02.g084350.t1.2	420
Cre02.g084400.t1.2	772
Cre02.g084450.t1.2	555
Cre02.g084500.t1.1	63
Cre02.g084550.t1.2	98
Cre02.g084600.t1.2	128
Cre02.g084650.t1.2	381
Cre02.g084700.t1.2	32
Cre02.g084750.t1.1	66
Cre02.g084750.t2.1	66
Cre02.g084800.t1.2	214
Cre02.g084850.t1.1	66
Cre02.g084873.t1.2	157
Cre02.g084900.t1.2	118
Cre02.g084950.t1.2	122
Cre02.g085000.t1.1	368
Cre02.g085050.t1.2	223
Cre02.g085100.t1.2	169
Cre02.g085150.t1.1	119
Cre02.g085150.t2.1	115
Cre02.g085200.t1.1	191
Cre02.g085257.t1.2	35
Cre02.g085279.t1.1	510
Cre02.g085300.t1.2	329
Cre02.g085326.t1.1	189
Cre02.g085350.t1.1	222
Cre02.g085350.t2.1	48
Cre02.g085400.t1.1	202
Cre02.g085450.t1.2	687
Cre02.g085500.t1.1	383
Cre02.g085550.t1.2	169
Cre02.g085600.t1.2	109
Cre02.g085650.t1.1	236
Cre02.g085701.t1.1	144
Cre02.g085750.t1.1	770
Cre02.g085800.t1.1	49
Cre02.g085850.t1.1	468
Cre02.g085900.t1.2	159
Cre02.g085950.t1.2	3
Cre02.g086000.t1.1	478
Cre02.g086050.t1.1	34
Cre02.g086076.t1.2	124
Cre02.g086076.t2.1	124
Cre02.g086100.t1.2	59
Cre02.g086150.t1.2	379
Cre02.g086200.t1.2	275
Cre02.g086250.t1.1	32
Cre02.g086300.t1.1	360
Cre02.g086300.t2.1	360
Cre02.g086326.t1.1	418
Cre02.g086350.t1.1	839
Cre02.g086400.t1.2	320
Cre02.g086428.t1.1	338
Cre02.g086456.t1.2	62
Cre02.g086456.t2.1	27
Cre02.g086456.t3.1	53
Cre02.g086500.t1.2	117
Cre02.g086550.t1.1	91
Cre02.g086600.t1.2	136
Cre02.g086650.t1.2	239
Cre02.g086700.t1.2	88
Cre02.g086750.t1.1	110
Cre02.g086750.t2.1	110
Cre02.g086800.t1.2	341
Cre02.g086850.t1.1	88
Cre02.g086887.t1.1	194
Cre02.g086887.t2.1	194
Cre02.g086887.t3.1	235
Cre02.g087000.t1.1	221
Cre02.g087050.t1.1	753
Cre02.g087100.t1.2	70
Cre02.g087150.t1.2	648
Cre02.g087200.t1.1	443
Cre02.g087250.t1.1	152
Cre02.g087300.t1.1	332
Cre02.g087324.t1.1	683
Cre02.g087350.t1.1	207
Cre02.g087400.t1.2	149
Cre02.g087450.t1.2	287
Cre02.g087500.t1.1	152
Cre02.g087551.t1.1	306
Cre02.g087600.t1.1	558
Cre02.g087633.t1.1	82
Cre02.g087666.t1.1	139
Cre02.g087700.t1.2	322
Cre02.g087750.t1.2	487
Cre02.g087800.t1.1	555
Cre02.g087850.t1.1	574
Cre02.g087900.t1.1	359
Cre02.g087950.t1.2	45
Cre02.g088000.t1.2	65
Cre02.g088050.t1.2	108
Cre02.g088100.t1.2	242
Cre02.g088151.t1.1	777
Cre02.g088200.t1.2	40
Cre02.g088250.t1.2	715
Cre02.g088300.t1.1	136
Cre02.g088350.t1.1	120
Cre02.g088400.t1.2	326
Cre02.g088400.t2.1	326
Cre02.g088450.t1.1	204
Cre02.g088500.t1.1	146
Cre02.g088551.t1.1	208
Cre02.g088600.t1.2	213
Cre02.g088650.t1.2	29
Cre02.g088651.t1.2	108
Cre02.g088700.t1.2	102
Cre02.g088750.t1.2	89
Cre02.g088800.t1.2	354
Cre02.g088850.t1.2	21
Cre02.g088900.t1.2	32
Cre02.g088950.t1.2	68
Cre02.g089000.t1.1	48
Cre02.g089050.t1.1	174
Cre02.g089100.t1.2	104
Cre02.g089150.t1.1	125
Cre02.g089200.t1.2	44
Cre02.g089237.t1.1	137
Cre02.g089274.t1.1	242
Cre02.g089311.t1.1	340
Cre02.g089350.t1.1	99
Cre02.g089400.t1.1	392
Cre02.g089450.t1.2	195
Cre02.g089500.t1.2	259
Cre02.g089550.t1.2	93
Cre02.g089550.t2.1	429
Cre02.g089600.t1.1	34
Cre02.g089608.t1.2	415
Cre02.g089650.t1.1	466
Cre02.g089700.t1.2	101
Cre02.g089750.t1.2	292
Cre02.g089800.t1.1	251
Cre02.g089850.t1.2	126
Cre02.g089850.t2.1	126
Cre02.g089900.t1.2	103
Cre02.g089950.t1.2	151
Cre02.g090000.t1.1	228
Cre02.g090050.t1.1	241
Cre02.g090100.t1.2	53
Cre02.g090150.t1.2	137
Cre02.g090200.t1.1	38
Cre02.g090276.t1.1	108
Cre02.g090350.t1.1	151
Cre02.g090400.t1.2	163
Cre02.g090451.t1.1	138
Cre02.g090500.t1.1	116
Cre02.g090526.t1.1	367
Cre02.g090550.t1.1	64
Cre02.g090600.t1.2	172
Cre02.g090650.t1.1	149
Cre02.g090689.t1.2	273
Cre02.g090700.t1.1	160
Cre02.g090750.t1.2	221
Cre02.g090850.t1.1	111
Cre02.g090900.t1.1	29
Cre02.g090900.t2.1	29
Cre02.g090950.t1.1	359
Cre02.g091000.t1.2	357
Cre02.g091050.t1.2	194
Cre02.g091100.t1.2	146
Cre02.g091150.t1.1	147
Cre02.g091193.t1.2	103
Cre02.g091200.t1.1	293
Cre02.g091226.t1.1	54
Cre02.g091250.t1.2	31
Cre02.g091300.t1.1	28
Cre02.g091350.t1.1	266
Cre02.g091350.t2.1	266
Cre02.g091400.t1.1	135
Cre02.g091450.t1.1	199
Cre02.g091500.t1.1	225
Cre02.g091550.t1.2	108
Cre02.g091567.t1.1	121
Cre02.g091567.t2.1	121
Cre02.g091600.t1.1	46
Cre02.g091650.t1.1	107
Cre02.g091700.t1.2	200
Cre02.g091750.t1.2	153
Cre02.g091750.t2.1	128
Cre02.g091750.t3.1	128
Cre02.g091850.t1.2	446
Cre02.g091900.t1.1	220
Cre02.g091950.t1.1	326
Cre02.g092000.t1.1	423
Cre02.g092050.t1.1	279
Cre02.g092076.t1.1	98
Cre02.g092100.t1.2	63
Cre02.g092150.t1.2	39
Cre02.g092200.t1.2	107
Cre02.g092250.t1.2	29
Cre02.g092284.t1.1	400
Cre02.g092284.t2.1	400
Cre02.g092350.t1.2	126
Cre02.g092400.t1.1	191
Cre02.g092451.t1.1	381
Cre02.g092500.t1.1	97
Cre02.g092550.t1.1	216
Cre02.g092600.t1.2	149
Cre02.g092650.t1.1	577
Cre02.g092700.t1.2	163
Cre02.g092750.t1.1	299
Cre02.g092800.t1.2	108
Cre02.g092850.t1.2	235
Cre02.g092900.t1.2	96
Cre02.g092926.t1.1	271
Cre02.g092950.t1.2	279
Cre02.g092983.t1.1	784
Cre02.g093017.t1.1	147
Cre02.g093051.t1.1	262
Cre02.g093084.t1.1	156
Cre02.g093117.t1.1	136
Cre02.g093150.t1.2	116
Cre02.g093150.t2.1	116
Cre02.g093202.t1.1	285
Cre02.g093252.t1.1	207
Cre02.g093300.t1.1	98
Cre02.g093350.t1.1	218
Cre02.g093350.t2.1	218
Cre02.g093401.t1.1	97
Cre02.g093450.t1.2	73
Cre02.g093500.t1.2	519
Cre02.g093500.t2.1	519
Cre02.g093550.t1.1	473
Cre02.g093600.t1.2	281
Cre02.g093650.t1.2	67
Cre02.g093700.t1.1	151
Cre02.g093700.t2.1	438
Cre02.g093750.t1.2	154
Cre02.g093800.t1.2	802
Cre02.g093800.t2.1	782
Cre02.g093850.t1.1	261
Cre02.g093900.t1.2	167
Cre02.g093950.t1.2	276
Cre02.g093975.t1.1	319
Cre02.g093975.t2.1	319
Cre02.g093975.t3.1	319
Cre02.g094050.t1.1	313
Cre02.g094100.t1.2	122
Cre02.g094150.t1.2	216
Cre02.g094200.t1.1	178
Cre02.g094250.t1.1	242
Cre02.g094300.t1.2	290
Cre02.g094350.t1.1	371
Cre02.g094400.t1.2	415
Cre02.g094426.t1.1	555
Cre02.g094450.t1.2	238
Cre02.g094500.t1.2	288
Cre02.g094551.t1.1	30
Cre02.g094600.t1.1	513
Cre02.g094650.t1.2	714
Cre02.g094700.t1.2	816
Cre02.g094750.t1.2	325
Cre02.g094750.t2.1	366
Cre02.g094801.t1.1	312
Cre02.g094850.t1.1	118
Cre02.g094900.t1.1	226
Cre02.g095000.t1.2	133
Cre02.g095032.t1.1	557
Cre02.g095033.t1.1	87
Cre02.g095034.t1.1	91
Cre02.g095035.t1.1	386
Cre02.g095036.t1.1	70
Cre02.g095037.t1.1	264
Cre02.g095038.t1.1	733
Cre02.g095039.t1.1	89
Cre02.g095039.t2.1	89
Cre02.g095040.t1.1	141
Cre02.g095041.t1.1	242
Cre02.g095042.t1.1	124
Cre02.g095043.t1.1	102
Cre02.g095044.t1.1	159
Cre02.g095045.t1.1	201
Cre02.g095046.t1.1	365
Cre02.g095047.t1.1	577
Cre02.g095048.t1.1	217
Cre02.g095049.t1.1	262
Cre02.g095050.t1.1	133
Cre02.g095050.t2.1	113
Cre02.g095051.t1.1	118
Cre02.g095052.t1.1	840
Cre02.g095053.t1.1	114
Cre02.g095053.t2.1	115
Cre02.g095054.t1.1	513
Cre02.g095054.t2.1	513
Cre02.g095054.t3.1	446
Cre02.g095055.t1.1	157
Cre02.g095056.t1.1	367
Cre02.g095057.t1.1	31
Cre02.g095058.t1.1	487
Cre02.g095059.t1.1	256
Cre02.g095060.t1.1	337
Cre02.g095061.t1.1	187
Cre02.g095062.t1.1	90
Cre02.g095063.t1.1	244
Cre02.g095064.t1.1	261
Cre02.g095065.t1.1	76
Cre02.g095066.t1.1	116
Cre02.g095067.t1.1	152
Cre02.g095068.t1.1	449
Cre02.g095069.t1.1	159
Cre02.g095070.t1.1	97
Cre02.g095071.t1.1	95
Cre02.g095072.t1.1	119
Cre02.g095073.t1.1	114
Cre02.g095074.t1.1	207
Cre02.g095075.t1.1	712
Cre02.g095076.t1.1	337
Cre02.g095077.t1.1	150
Cre02.g095078.t1.1	118
Cre02.g095079.t1.1	126
Cre02.g095080.t1.1	241
Cre02.g095081.t1.1	119
Cre02.g095081.t2.1	119
Cre02.g095082.t1.1	98
Cre02.g095083.t1.1	787
Cre02.g095084.t1.1	63
Cre02.g095085.t1.1	117
Cre02.g095086.t1.1	520
Cre02.g095087.t1.1	166
Cre02.g095088.t1.1	30
Cre02.g095089.t1.1	168
Cre02.g095090.t1.1	294
Cre02.g095091.t1.1	504
Cre02.g095092.t1.1	121
Cre02.g095093.t1.1	270
Cre02.g095094.t1.1	149
Cre02.g095095.t1.1	431
Cre02.g095096.t1.1	551
Cre02.g095097.t1.1	131
Cre02.g095097.t2.1	378
Cre02.g095098.t1.1	181
Cre02.g095099.t1.1	300
Cre02.g095100.t1.1	81
Cre02.g095101.t1.1	196
Cre02.g095102.t1.1	210
Cre02.g095103.t1.1	297
Cre02.g095104.t1.1	237
Cre02.g095105.t1.1	54
Cre02.g095106.t1.1	214
Cre02.g095107.t1.1	107
Cre02.g095108.t1.1	94
Cre02.g095109.t1.1	439
Cre02.g095110.t1.1	136
Cre02.g095110.t2.1	136
Cre02.g095111.t1.1	82
[truncated: 17,217 more rows]

## Sheet: Figure S1b_ Size_of_genes
Chr	Start	Stop	Info	Size	Strand	Type
chromosome_1	18765	20237	ID=Cre01.g000017.v5.5;Name=Cre01.g000017;GeneName_v5.6=Cre01.g000017	1472	+	gene
chromosome_1	20355	23957	ID=Cre01.g000033.v5.5;Name=Cre01.g000033;GeneName_v5.6=Cre01.g000033	3602	+	gene
chromosome_1	24025	30617	ID=Cre01.g000050.v5.5;Name=Cre01.g000050;GeneName_v5.6=Cre01.g000050 / RWP14;Defline1_v5.6=RWP-RK transcription factor;Defline2_v5.6=(1 of 14) PF02042 - RWP-RK domain (RWP-RK)	6592	+	gene
chromosome_1	30775	41037	ID=Cre01.g000100.v5.5;Name=Cre01.g000100;GeneName_v5.6=Cre01.g000100	10262	+	gene
chromosome_1	41895	46547	ID=Cre01.g000150.v5.5;Name=Cre01.g000150;GeneName_v5.6=Cre01.g000150 / ZRT2;Defline1_v5.6=Zinc-nutrition responsive permease transporter;Defline2_v5.6=(1 of 6) K14709 - solute carrier family 39 (zinc transporter), member 1/2/3 (SLC39A1_2_3, ZIP1_2_3)	4652	+	gene
chromosome_1	46552	51525	ID=Cre01.g000200.v5.5;Name=Cre01.g000200;GeneName_v5.6=Cre01.g000200;Defline1_v5.6=Esterase, SGNH hydrolase-type	4973	-	gene
chromosome_1	51589	54035	ID=Cre01.g000250.v5.5;Name=Cre01.g000250;GeneName_v5.6=Cre01.g000250 / SNR1;Defline1_v5.6=Predicted SNARE-associated Golgi protein;Defline2_v5.6=(1 of 2) PTHR12677:SF5 - TVP38/TMEM64 FAMILY MEMBRANE PROTEIN YDJX	2446	-	gene
chromosome_1	54135	57919	ID=Cre01.g000300.v5.5;Name=Cre01.g000300;GeneName_v5.6=Cre01.g000300 / GDP8;Defline1_v5.6=Glycerophosphoryl diester phosphodiesterase family protein;Defline2_v5.6=(1 of 1) K13535 - cardiolipin-specific phospholipase (CLD1)	3784	+	gene
chromosome_1	57976	60685	ID=Cre01.g000350.v5.5;Name=Cre01.g000350;GeneName_v5.6=Cre01.g000350;Defline1_v5.6=possible oxidoreductase;Defline2_v5.6=(1 of 1) 1.14.13.12 - Benzoate 4-monooxygenase / p-hydroxybenzoate hydroxylase	2709	-	gene
chromosome_1	60739	64955	ID=Cre01.g000400.v5.5;Name=Cre01.g000400;GeneName_v5.6=Cre01.g000400 / AXL3;Defline1_v5.6=Arabinose chain extension enzyme like protein 3;Defline2_v5.6=(1 of 6) PTHR10994:SF61 - RETICULON-LIKE PROTEIN	4216	-	gene
chromosome_1	65055	70197	ID=Cre01.g000450.v5.5;Name=Cre01.g000450;GeneName_v5.6=Cre01.g000450 / AXL2;Defline1_v5.6=Arabinose chain extension enzyme like protein 2;Defline2_v5.6=(1 of 6) PTHR10994:SF61 - RETICULON-LIKE PROTEIN	5142	+	gene
chromosome_1	70245	77235	ID=Cre01.g000500.v5.5;Name=Cre01.g000500;GeneName_v5.6=Cre01.g000500 / AXL5;Defline1_v5.6=Arabinose chain extension enzyme like protein 5;Defline2_v5.6=(1 of 6) PTHR10994:SF61 - RETICULON-LIKE PROTEIN	6990	+	gene
chromosome_1	77365	83717	ID=Cre01.g000550.v5.5;Name=Cre01.g000550;GeneName_v5.6=Cre01.g000550;Defline1_v5.6=Putative nucleotide-diphospho-sugar transferase;Defline2_v5.6=(1 of 6) PTHR10994:SF61 - RETICULON-LIKE PROTEIN	6352	+	gene
chromosome_1	83749	88945	ID=Cre01.g000600.v5.5;Name=Cre01.g000600;GeneName_v5.6=Cre01.g000600;Defline1_v5.6=Predicted WD-4 repeat family protein / notchless protein, putative;Defline2_v5.6=(1 of 1) K14855 - ribosome assembly protein 4 (RSA4, NLE1)	5196	-	gene
chromosome_1	89575	97537	ID=Cre01.g000650.v5.5;Name=Cre01.g000650;GeneName_v5.6=Cre01.g000650 / AMX2;Defline1_v5.6=Copper amine oxidase;Defline2_v5.6=(1 of 2) 1.4.3.21 - Primary-amine oxidase / Copper amine oxidase	7962	+	gene
chromosome_1	97539	103735	ID=Cre01.g000700.v5.5;Name=Cre01.g000700;GeneName_v5.6=Cre01.g000700;Defline1_v5.6=zinc finger protein;Defline2_v5.6=(1 of 2) PTHR14155//PTHR14155:SF170 - RING FINGER DOMAIN-CONTAINING // SUBFAMILY NOT NAMED	6196	-	gene
chromosome_1	103895	110765	ID=Cre01.g000750.v5.5;Name=Cre01.g000750;GeneName_v5.6=Cre01.g000750;Defline1_v5.6=zinc finger protein;Defline2_v5.6=(1 of 2) PTHR14879 - CASPASE REGULATOR, RING FINGER DOMAIN-CONTAINING	6870	-	gene
chromosome_1	111400	113935	ID=Cre01.g000800.v5.5;Name=Cre01.g000800;GeneName_v5.6=Cre01.g000800 / CGL136;Defline1_v5.6=Conserved in the Green Lineage	2535	-	gene
chromosome_1	114409	116415	ID=Cre01.g000850.v5.5;Name=Cre01.g000850;GeneName_v5.6=Cre01.g000850 / CPLD38;Defline1_v5.6=Conserved in the Plant Lineage and Diatoms;Defline2_v5.6=(1 of 1) PF11460 - Protein of unknown function (DUF3007) (DUF3007)	2006	-	gene
chromosome_1	116525	120738	ID=Cre01.g000900.v5.5;Name=Cre01.g000900;GeneName_v5.6=Cre01.g000900 / CPLD20;Defline1_v5.6=Conserved in the Plant Lineage and Diatoms;Defline2_v5.6=(1 of 2) PF07082 - Protein of unknown function (DUF1350) (DUF1350)	4213	+	gene
chromosome_1	121435	126517	ID=Cre01.g000950.v5.5;Name=Cre01.g000950;GeneName_v5.6=Cre01.g000950 / MFT13;Defline1_v5.6=Major facilitator superfamily transporter;Defline2_v5.6=(1 of 3) PTHR23505//PTHR23505:SF21 - FAMILY NOT NAMED // SPHINGOLIPID TRANSPORTER SPINSTER HOMOLOG 1-RELATED	5082	+	gene
chromosome_1	126579	132075	ID=Cre01.g001000.v5.5;Name=Cre01.g001000;GeneName_v5.6=Cre01.g001000	5496	-	gene
chromosome_1	133426	138095	ID=Cre01.g001100.v5.5;Name=Cre01.g001100;GeneName_v5.6=Cre01.g001100	4669	-	gene
chromosome_1	138225	151966	ID=Cre01.g001150.v5.5;Name=Cre01.g001150;GeneName_v5.6=Cre01.g001150	13741	+	gene
chromosome_1	152545	165736	ID=Cre01.g001200.v5.5;Name=Cre01.g001200;GeneName_v5.6=Cre01.g001200 / MAPKKK14;Defline1_v5.6=Mitogen-Activated Protein Kinase Kinase Kinase;Defline2_v5.6=(1 of 268) PTHR23257 - SERINE-THREONINE PROTEIN KINASE	13191	+	gene
chromosome_1	166881	177525	ID=Cre01.g001250.v5.5;Name=Cre01.g001250;GeneName_v5.6=Cre01.g001250	10644	+	gene
chromosome_1	179761	209575	ID=Cre01.g001300.v5.5;Name=Cre01.g001300;GeneName_v5.6=Cre01.g001300;Defline1_v5.6=ankryin repeat containing protein;Defline2_v5.6=(1 of 20) PTHR19862:SF14 - WD REPEAT-CONTAINING PROTEIN 48	29814	+	gene
chromosome_1	209955	218641	ID=Cre01.g001350.v5.5;Name=Cre01.g001350;GeneName_v5.6=Cre01.g001350;Defline1_v5.6=ABC transporter;Defline2_v5.6=(1 of 3) 3.6.3.47 - Fatty-acyl-CoA-transporting ATPase	8686	-	gene
chromosome_1	218741	224662	ID=Cre01.g001400.v5.5;Name=Cre01.g001400;GeneName_v5.6=Cre01.g001400 / ZMP1;Defline1_v5.6=Zinc-metallopeptidase-like protein;Defline2_v5.6=(1 of 1) 3.4.24.36 - Leishmanolysin / Promastigote surface endopeptidase	5921	+	gene
chromosome_1	225011	229655	ID=Cre01.g001450.v5.5;Name=Cre01.g001450;GeneName_v5.6=Cre01.g001450;Defline1_v5.6=Predicted protein	4644	+	gene
chromosome_1	230215	237771	ID=Cre01.g001501.v5.5;Name=Cre01.g001501;GeneName_v5.6=Cre01.g001501 / OPR1;Defline1_v5.6=OctotricoPeptide Repeat Protein	7556	-	gene
chromosome_1	237941	243824	ID=Cre01.g001550.v5.5;Name=Cre01.g001550;GeneName_v5.6=Cre01.g001550 / TIF3;Defline1_v5.6=Predicted translation initiation factor 3;Defline2_v5.6=(1 of 1) K02520 - translation initiation factor IF-3 (infC, MTIF3)	5883	+	gene
chromosome_1	245101	248187	ID=Cre01.g001600.v5.5;Name=Cre01.g001600;GeneName_v5.6=Cre01.g001600;Defline1_v5.6=Predicted protein containing BTB/POZ fold domain (involved in protein binding);Defline2_v5.6=(1 of 55) PF00651 - BTB/POZ domain (BTB)	3086	+	gene
chromosome_1	248745	253111	ID=Cre01.g001650.v5.5;Name=Cre01.g001650;GeneName_v5.6=Cre01.g001650;Defline1_v5.6=Predicted ankryin-repeat containing protein;Defline2_v5.6=(1 of 6) PF12796//PF13637 - Ankyrin repeats (3 copies) (Ank_2) // Ankyrin repeats (many copies) (Ank_4)	4366	-	gene
chromosome_1	253211	264398	ID=Cre01.g001657.v5.5;Name=Cre01.g001657;GeneName_v5.6=Cre01.g001657 / DAB1;Defline1_v5.6=Dynein assembly factor;Defline2_v5.6=(1 of 1) PTHR22118//PTHR22118:SF14 - FAMILY NOT NAMED // DYNEIN ASSEMBLY FACTOR 3, AXONEMAL	11187	+	gene
chromosome_1	264834	268411	ID=Cre01.g001664.v5.5;Name=Cre01.g001664;GeneName_v5.6=Cre01.g001664	3577	-	gene
chromosome_1	268505	270501	ID=Cre01.g001671.v5.5;Name=Cre01.g001671;GeneName_v5.6=Cre01.g001671	1996	-	gene
chromosome_1	272551	286183	ID=Cre01.g001678.v5.5;Name=Cre01.g001678;GeneName_v5.6=Cre01.g001678;Defline2_v5.6=(1 of 7) PTHR23257//PTHR23257:SF474 - SERINE-THREONINE PROTEIN KINASE // SUBFAMILY NOT NAMED	13632	+	gene
chromosome_1	286441	290513	ID=Cre01.g001685.v5.5;Name=Cre01.g001685;GeneName_v5.6=Cre01.g001685	4072	+	gene
chromosome_1	291005	305011	ID=Cre01.g001700.v5.5;Name=Cre01.g001700;GeneName_v5.6=Cre01.g001700;Defline2_v5.6=(1 of 268) PTHR23257 - SERINE-THREONINE PROTEIN KINASE	14006	-	gene
chromosome_1	306537	313443	ID=Cre01.g001750.v5.5;Name=Cre01.g001750;GeneName_v5.6=Cre01.g001750 / TIG1;Defline1_v5.6=chloroplast trigger factor;Defline2_v5.6=(1 of 1) PTHR30560//PTHR30560:SF3 - TRIGGER FACTOR CHAPERONE AND PEPTIDYL-PROLYL CIS/TRANS ISOMERASE // TRIGGER FACTOR-LIKE PROTEIN TIG	6906	-	gene
chromosome_1	313541	324653	ID=Cre01.g001800.v5.5;Name=Cre01.g001800;GeneName_v5.6=Cre01.g001800 / FAP403;Defline1_v5.6=Flagellar Associated Protein 403;Defline2_v5.6=(1 of 4) PTHR24361//PTHR24361:SF411 - MITOGEN-ACTIVATED KINASE KINASE KINASE // SUBFAMILY NOT NAMED	11112	+	gene
chromosome_1	324655	329091	ID=Cre01.g001950.v5.5;Name=Cre01.g001950;GeneName_v5.6=Cre01.g001950;Defline1_v5.6=Predicted protein with 3-phosphoshikimate1-carboxyvinyltransferase core domain	4436	-	gene
chromosome_1	329306	333421	ID=Cre01.g001983.v5.5;Name=Cre01.g001983;GeneName_v5.6=Cre01.g001983;Defline1_v5.6=C2-domain containing protein	4115	-	gene
chromosome_1	333571	340433	ID=Cre01.g002050.v5.5;Name=Cre01.g002050;GeneName_v5.6=Cre01.g002050 / APT1;Defline1_v5.6=Acid phosphatase;Defline2_v5.6=(1 of 1) K01078 - acid phosphatase (E3.1.3.2)	6862	+	gene
chromosome_1	340481	344893	ID=Cre01.g002100.v5.5;Name=Cre01.g002100;GeneName_v5.6=Cre01.g002100;Defline2_v5.6=(1 of 55) PTHR32523//PTHR32523:SF8 - FAMILY NOT NAMED // PHYTOL KINASE 1, CHLOROPLASTIC	4412	+	gene
chromosome_1	345025	347821	ID=Cre01.g002150.v5.5;Name=Cre01.g002150;GeneName_v5.6=Cre01.g002150	2796	-	gene
chromosome_1	347991	350436	ID=Cre01.g002200.v5.5;Name=Cre01.g002200;GeneName_v5.6=Cre01.g002200 / RPB6;Defline1_v5.6=Subunit of DNA-directed RNA polymerase;Defline2_v5.6=(1 of 1) K03014 - DNA-directed RNA polymerases I, II, and III subunit RPABC2 (RPB6, POLR2F)	2445	+	gene
chromosome_1	355695	360627	ID=Cre01.g002201.v5.5;Name=Cre01.g002201;GeneName_v5.6=Cre01.g002201;Defline2_v5.6=(1 of 1) PF04031 - Las1-like (Las1)	4932	+	gene
chromosome_1	350580	355595	ID=Cre01.g002203.v5.5;Name=Cre01.g002203;GeneName_v5.6=Cre01.g002203;Defline2_v5.6=(1 of 546) 2.7.11.1 - Non-specific serine/threonine protein kinase / Threonine-specific protein kinase	5015	-	gene
chromosome_1	360915	364167	ID=Cre01.g002227.v5.5;Name=Cre01.g002227;GeneName_v5.6=Cre01.g002227	3252	+	gene
chromosome_1	364215	367867	ID=Cre01.g002234.v5.5;Name=Cre01.g002234;GeneName_v5.6=Cre01.g002234	3652	+	gene
chromosome_1	367915	372098	ID=Cre01.g002250.v5.5;Name=Cre01.g002250;GeneName_v5.6=Cre01.g002250T4;Defline1_v5.6=Histone acetyltransferase;Defline2_v5.6=(1 of 1) PTHR23091:SF206 - ACYL-COA N-ACYLTRANSFERASE DOMAIN-CONTAINING PROTEIN	4183	+	gene
chromosome_1	372675	375035	ID=Cre01.g002300.v5.5;Name=Cre01.g002300;GeneName_v5.6=Cre01.g002300 / CYN19-2;Defline1_v5.6=Cyclophilin;Defline2_v5.6=(1 of 4) K01802 - peptidylprolyl isomerase (E5.2.1.8)	2360	-	gene
chromosome_1	375365	383307	ID=Cre01.g002350.v5.5;Name=Cre01.g002350;GeneName_v5.6=Cre01.g002350;Defline2_v5.6=(1 of 1) K04532 - amyloid beta precursor protein binding protein 1 (APPBP1)	7942	+	gene
chromosome_1	384275	388645	ID=Cre01.g002400.v5.5;Name=Cre01.g002400;GeneName_v5.6=Cre01.g002400 / TGL1;Defline1_v5.6=Triacylglycerol lipase;Defline2_v5.6=(1 of 1) PTHR21493//PTHR21493:SF119 - CGI-141-RELATED/LIPASE CONTAINING PROTEIN // TRIGLYCERIDE LIPASE-RELATED	4370	-	gene
chromosome_1	437789	440875	ID=Cre01.g002451.v5.5;Name=Cre01.g002451;GeneName_v5.6=Cre01.g002451;Defline2_v5.6=(1 of 18) PTHR10774 - EXTENDED SYNAPTOTAGMIN-RELATED	3086	-	gene
chromosome_1	441093	444942	ID=Cre01.g002500.v5.5;Name=Cre01.g002500;GeneName_v5.6=Cre01.g002500 / COP1;Defline1_v5.6=Chlamyopsin 1	3849	-	gene
chromosome_1	445085	451638	ID=Cre01.g002550.v5.5;Name=Cre01.g002550;GeneName_v5.6=Cre01.g002550 / FAP335;Defline1_v5.6=Kinase-like Flagellar Associated Protein 335;Defline2_v5.6=(1 of 1) KOG0198//KOG0598//KOG0616 - MEKK and related serine/threonine protein kinases // Ribosomal protein S6 kinase and related proteins // cAMP-dependent protein kinase catalytic subunit (PKA)	6553	+	gene
chromosome_1	452175	455677	ID=Cre01.g002600.v5.5;Name=Cre01.g002600;GeneName_v5.6=Cre01.g002600	3502	+	gene
chromosome_1	456375	459334	ID=Cre01.g002650.v5.5;Name=Cre01.g002650;GeneName_v5.6=Cre01.g002650	2959	+	gene
chromosome_1	459395	468331	ID=Cre01.g002700.v5.5;Name=Cre01.g002700;GeneName_v5.6=Cre01.g002700;Defline2_v5.6=(1 of 1) KOG1333 - Uncharacterized conserved protein	8936	+	gene
chromosome_1	468385	472847	ID=Cre01.g002750.v5.5;Name=Cre01.g002750;GeneName_v5.6=Cre01.g002750	4462	+	gene
chromosome_1	473705	504317	ID=Cre01.g002787.v5.5;Name=Cre01.g002787;GeneName_v5.6=Cre01.g002787 / SRR24A;Defline1_v5.6=Scavenger receptor cysteine-rich protein;Defline2_v5.6=(1 of 1) PF00059//PF00530//PF00704//PF03762 - Lectin C-type domain (Lectin_C) // Scavenger receptor cysteine-rich domain (SRCR) // Glycosyl hydrolases family 18 (Glyco_hydro_18) // Vitelline membrane outer layer protein I (VOMI) (VOMI)	30612	+	gene
chromosome_1	504485	507767	ID=Cre01.g002824.v5.5;Name=Cre01.g002824;GeneName_v5.6=Cre01.g002824 / SRR24B;Defline1_v5.6=Scavenger receptor cysteine-rich protein;Defline2_v5.6=(1 of 16) PF00059 - Lectin C-type domain (Lectin_C)	3282	+	gene
chromosome_1	507815	527067	ID=Cre01.g002861.v5.5;Name=Cre01.g002861;GeneName_v5.6=Cre01.g002861 / SRR24	19252	+	gene
chromosome_1	527089	528815	ID=Cre01.g002900.v5.5;Name=Cre01.g002900;GeneName_v5.6=Cre01.g002900	1726	-	gene
chromosome_1	528879	533195	ID=Cre01.g002950.v5.5;Name=Cre01.g002950;GeneName_v5.6=Cre01.g002950;Defline2_v5.6=(1 of 1) PF06677 - Sjogren's syndrome/scleroderma autoantigen 1 (Autoantigen p27) (Auto_anti-p27)	4316	-	gene
chromosome_1	533295	537931	ID=Cre01.g003000.v5.5;Name=Cre01.g003000;GeneName_v5.6=Cre01.g003000	4636	+	gene
chromosome_1	538050	548685	ID=Cre01.g003050.v5.5;Name=Cre01.g003050;GeneName_v5.6=Cre01.g003050 / SEC8;Defline1_v5.6=Component of the Exocyst Complex;Defline2_v5.6=(1 of 1) PTHR14146 - EXOCYST COMPLEX COMPONENT 4	10635	-	gene
chromosome_1	548795	553667	ID=Cre01.g003100.v5.5;Name=Cre01.g003100;GeneName_v5.6=Cre01.g003100;Defline2_v5.6=(1 of 52) PTHR24078 - DNAJ HOMOLOG SUBFAMILY C MEMBER	4872	+	gene
chromosome_1	553685	559455	ID=Cre01.g003150.v5.5;Name=Cre01.g003150;GeneName_v5.6=Cre01.g003150;Defline1_v5.6=protein of unknown function	5770	-	gene
chromosome_1	559605	563426	ID=Cre01.g003200.v5.5;Name=Cre01.g003200;GeneName_v5.6=Cre01.g003200;Defline2_v5.6=(1 of 1) 1.1.1.179 - D-xylose 1-dehydrogenase (NADP(+)) / D-xylose-NADP dehydrogenase	3821	+	gene
chromosome_1	563645	566147	ID=Cre01.g003250.v5.5;Name=Cre01.g003250;GeneName_v5.6=Cre01.g003250 / CSB1;Defline1_v5.6=Probable transposon-derived protein of Chlamydomonas-Specific family B;Defline2_v5.6=(1 of 88) PTHR15535 - TRANSMEMBRANE PROTEIN 2-RELATED	2502	+	gene
chromosome_1	566225	571627	ID=Cre01.g003300.v5.5;Name=Cre01.g003300;GeneName_v5.6=Cre01.g003300;Defline2_v5.6=(1 of 2) PTHR30483//PTHR30483:SF6 - LEUCINE-SPECIFIC-BINDING PROTEIN // SUBFAMILY NOT NAMED	5402	+	gene
chromosome_1	571709	577935	ID=Cre01.g003376.v5.5;Name=Cre01.g003376;GeneName_v5.6=Cre01.g003376;Defline2_v5.6=(1 of 1) K09522 - DnaJ homolog subfamily C member 2 (DNAJC2)	6226	-	gene
chromosome_1	578085	583100	ID=Cre01.g003450.v5.5;Name=Cre01.g003450;GeneName_v5.6=Cre01.g003450	5015	+	gene
chromosome_1	583695	595687	ID=Cre01.g003463.v5.5;Name=Cre01.g003463;GeneName_v5.6=Cre01.g003463;Defline2_v5.6=(1 of 1) K08735 - DNA mismatch repair protein MSH2 (MSH2)	11992	+	gene
chromosome_1	595704	601865	ID=Cre01.g003475.v5.5;Name=Cre01.g003475;GeneName_v5.6=Cre01.g003475;Defline2_v5.6=(1 of 2) 3.4.24.35 - Gelatinase B / Type V collagenase	6161	-	gene
chromosome_1	602370	606855	ID=Cre01.g003487.v5.5;Name=Cre01.g003487;GeneName_v5.6=Cre01.g003487;Defline2_v5.6=(1 of 1) K13106 - pre-mRNA-splicing factor CWC26 (BUD13, CWC26)	4485	-	gene
chromosome_1	606955	626077	ID=Cre01.g003500.v5.5;Name=Cre01.g003500;GeneName_v5.6=Cre01.g003500 / MSH2;Defline1_v5.6=DNA mismatch repair protein, MutS homolog	19122	+	gene
chromosome_1	626435	628693	ID=Cre01.g003508.v5.5;Name=Cre01.g003508;GeneName_v5.6=Cre01.g003508	2258	+	gene
chromosome_1	644745	653360	ID=Cre01.g003516.v5.5;Name=Cre01.g003516;GeneName_v5.6=Cre01.g003516	8615	+	gene
chromosome_1	653606	662145	ID=Cre01.g003524.v5.5;Name=Cre01.g003524;GeneName_v5.6=Cre01.g003524;Defline2_v5.6=(1 of 1) PF13499//PF14531 - EF-hand domain pair (EF-hand_7) // Kinase-like (Kinase-like)	8539	-	gene
chromosome_1	662245	677613	ID=Cre01.g003532.v5.5;Name=Cre01.g003532;GeneName_v5.6=Cre01.g003532;Defline2_v5.6=(1 of 5) PTHR16306:SF0 - TRANSLIN-ASSOCIATED FACTOR X-INTERACTING PROTEIN 1	15368	+	gene
chromosome_1	677835	680597	ID=Cre01.g003541.v5.5;Name=Cre01.g003541;GeneName_v5.6=Cre01.g003541	2762	+	gene
chromosome_1	680629	687445	ID=Cre01.g003550.v5.5;Name=Cre01.g003550;GeneName_v5.6=Cre01.g003550;Defline2_v5.6=(1 of 2) PTHR12231:SF112 - RHODANESE-LIKE DOMAIN-CONTAINING PROTEIN 14, CHLOROPLASTIC	6816	-	gene
chromosome_1	688995	690516	ID=Cre01.g003600.v5.5;Name=Cre01.g003600;GeneName_v5.6=Cre01.g003600	1521	+	gene
chromosome_1	694649	700899	ID=Cre01.g003650.v5.5;Name=Cre01.g003650;GeneName_v5.6=Cre01.g003650	6250	-	gene
chromosome_1	701555	709087	ID=Cre01.g003700.v5.5;Name=Cre01.g003700;GeneName_v5.6=Cre01.g003700;Defline2_v5.6=(1 of 1) PTHR23099 - TRANSCRIPTIONAL REGULATOR	7532	+	gene
chromosome_1	709818	725710	ID=Cre01.g003751.v5.5;Name=Cre01.g003751;GeneName_v5.6=Cre01.g003751;Defline2_v5.6=(1 of 19) PTHR10217 - VOLTAGE AND LIGAND GATED POTASSIUM CHANNEL	15892	+	gene
chromosome_1	726048	736490	ID=Cre01.g003800.v5.5;Name=Cre01.g003800;GeneName_v5.6=Cre01.g003800;Defline1_v5.6=MAP kinase kinase kinase;Defline2_v5.6=(1 of 104) 2.7.11.25 - Mitogen-activated protein kinase kinase kinase / MLTK	10442	+	gene
chromosome_1	736538	738965	ID=Cre01.g003826.v5.5;Name=Cre01.g003826;GeneName_v5.6=Cre01.g003826	2427	+	gene
chromosome_1	739298	746905	ID=Cre01.g003850.v5.5;Name=Cre01.g003850;GeneName_v5.6=Cre01.g003850 / CYP747A1;Defline1_v5.6=Cytochrome P450, CYP197 superfamily;Defline2_v5.6=(1 of 16) 1.14.14.1 - Unspecific monooxygenase / Xenobiotic monooxygenase	7607	+	gene
chromosome_1	750062	767768	ID=Cre01.g003950.v5.5;Name=Cre01.g003950;GeneName_v5.6=Cre01.g003950;Defline2_v5.6=(1 of 28) PTHR31600//PTHR31600:SF2 - FAMILY NOT NAMED // TINY MACROCYSTS PROTEIN B-RELATED	17706	-	gene
chromosome_1	767815	771798	ID=Cre01.g004000.v5.5;Name=Cre01.g004000;GeneName_v5.6=Cre01.g004000;Defline2_v5.6=(1 of 1) PF08855 - Domain of unknown function (DUF1825) (DUF1825)	3983	-	gene
chromosome_1	779808	782390	ID=Cre01.g004050.v5.5;Name=Cre01.g004050;GeneName_v5.6=Cre01.g004050	2582	+	gene
chromosome_1	782818	804650	ID=Cre01.g004124.v5.5;Name=Cre01.g004124;GeneName_v5.6=Cre01.g004124;Defline2_v5.6=(1 of 28) PTHR31600//PTHR31600:SF2 - FAMILY NOT NAMED // TINY MACROCYSTS PROTEIN B-RELATED	21832	+	gene
chromosome_1	807728	826390	ID=Cre01.g004157.v5.5;Name=Cre01.g004157;GeneName_v5.6=Cre01.g004157;Defline2_v5.6=(1 of 28) PTHR31600//PTHR31600:SF2 - FAMILY NOT NAMED // TINY MACROCYSTS PROTEIN B-RELATED	18662	+	gene
chromosome_1	826412	833028	ID=Cre01.g004200.v5.5;Name=Cre01.g004200;GeneName_v5.6=Cre01.g004200	6616	-	gene
chromosome_1	833154	834660	ID=Cre01.g004250.v5.5;Name=Cre01.g004250;GeneName_v5.6=Cre01.g004250 / DLT3;Defline1_v5.6=Flagellar inner arm dynein light chain, Tctex1;Defline2_v5.6=(1 of 1) PTHR21255//PTHR21255:SF19 - T-COMPLEX-ASSOCIATED-TESTIS-EXPRESSED 1/ DYNEIN LIGHT CHAIN // DYNEIN LIGHT CHAIN TCTEX-TYPE 1	1506	+	gene
chromosome_1	834662	841428	ID=Cre01.g004300.v5.5;Name=Cre01.g004300;GeneName_v5.6=Cre01.g004300 / ASN1;Defline1_v5.6=Asparagine synthase;Defline2_v5.6=(1 of 1) K01953 - asparagine synthase (glutamine-hydrolysing) (asnB, ASNS)	6766	-	gene
chromosome_1	841528	850578	ID=Cre01.g004350.v5.5;Name=Cre01.g004350;GeneName_v5.6=Cre01.g004350 / HLM1;Defline1_v5.6=Histone-lysine N-methyltransferase;Defline2_v5.6=(1 of 1) K12200 - programmed cell death 6-interacting protein (PDCD6IP, ALIX, RIM20)	9050	+	gene
chromosome_1	852288	853940	ID=Cre01.g004400.v5.5;Name=Cre01.g004400;GeneName_v5.6=Cre01.g004400;Defline1_v5.6=Expressed protein of unknown function	1652	+	gene
chromosome_1	853942	857330	ID=Cre01.g004450.v5.5;Name=Cre01.g004450;GeneName_v5.6=Cre01.g004450 / CPLD42;Defline1_v5.6=conserved expressed membrane protein;Defline2_v5.6=(1 of 5) PF07466 - Protein of unknown function (DUF1517) (DUF1517)	3388	-	gene
chromosome_1	857468	864406	ID=Cre01.g004500.v5.5;Name=Cre01.g004500;GeneName_v5.6=Cre01.g004500 / LEU1;Defline1_v5.6=Isopropylmalate dehydratase, large subunit;Defline2_v5.6=(1 of 1) K01703 - 3-isopropylmalate/(R)-2-methylmalate dehydratase large subunit (leuC)	6938	+	gene
chromosome_1	864598	870890	ID=Cre01.g004550.v5.5;Name=Cre01.g004550;GeneName_v5.6=Cre01.g004550 / FAP190;Defline1_v5.6=Flagellar Associated Protein 190;Defline2_v5.6=(1 of 2) PTHR22998 - SARM1	6292	+	gene
chromosome_1	871546	885124	ID=Cre01.g004600.v5.5;Name=Cre01.g004600;GeneName_v5.6=Cre01.g004600 / RWP12;Defline1_v5.6=RWP-RK transcription factor;Defline2_v5.6=(1 of 14) PF02042 - RWP-RK domain (RWP-RK)	13578	+	gene
chromosome_1	885746	887416	ID=Cre01.g004651.v5.5;Name=Cre01.g004651;GeneName_v5.6=Cre01.g004651;Defline2_v5.6=(1 of 5) PF00570 - HRDC domain (HRDC)	1670	+	gene
chromosome_1	887957	891436	ID=Cre01.g004700.v5.5;Name=Cre01.g004700;GeneName_v5.6=Cre01.g004700;Defline2_v5.6=(1 of 7) PF03188 - Eukaryotic cytochrome b561 (Cytochrom_B561)	3479	-	gene
chromosome_1	891736	897598	ID=Cre01.g004750.v5.5;Name=Cre01.g004750;GeneName_v5.6=Cre01.g004750	5862	+	gene
chromosome_1	897756	902004	ID=Cre01.g004800.v5.5;Name=Cre01.g004800;GeneName_v5.6=Cre01.g004800	4248	+	gene
chromosome_1	902010	912496	ID=Cre01.g004850.v5.5;Name=Cre01.g004850;GeneName_v5.6=Cre01.g004850 / TXE1;Defline1_v5.6=Transcription elongation factor;Defline2_v5.6=(1 of 1) PTHR30195//PTHR30195:SF13 - TYPE I SITE-SPECIFIC DEOXYRIBONUCLEASE PROTEIN SUBUNIT M AND R // SUBFAMILY NOT NAMED	10486	-	gene
chromosome_1	912668	915952	ID=Cre01.g004900.v5.5;Name=Cre01.g004900;GeneName_v5.6=Cre01.g004900;Defline1_v5.6=Similar to Putatative Protease/Amidase;Defline2_v5.6=(1 of 3) PTHR11019//PTHR11019:SF1 - THIJ/PFPI // SUBFAMILY NOT NAMED	3284	-	gene
chromosome_1	916086	916739	ID=Cre01.g004926.v5.5;Name=Cre01.g004926;GeneName_v5.6=Cre01.g004926	653	+	gene
chromosome_1	921310	925536	ID=Cre01.g004950.v5.5;Name=Cre01.g004950;GeneName_v5.6=Cre01.g004950;Defline1_v5.6=Conserved Protein with Putative intracellular protease/amidase domain;Defline2_v5.6=(1 of 2) 4.2.1.130 - D-lactate dehydratase / Glyoxylase III	4226	-	gene
chromosome_1	925646	928048	ID=Cre01.g005001.v5.5;Name=Cre01.g005001;GeneName_v5.6=Cre01.g005001 / CPLD9;Defline1_v5.6=Conserved in the Plant Lineage and Diatoms	2402	+	gene
chromosome_1	928429	933185	ID=Cre01.g005050.v5.5;Name=Cre01.g005050;GeneName_v5.6=Cre01.g005050;Defline2_v5.6=(1 of 4) K06816 - golgi apparatus protein 1 (GLG1, ESL1)	4756	-	gene
chromosome_1	933366	936277	ID=Cre01.g005100.v5.5;Name=Cre01.g005100;GeneName_v5.6=Cre01.g005100	2911	+	gene
chromosome_1	936476	937038	ID=Cre01.g005126.v5.5;Name=Cre01.g005126;GeneName_v5.6=Cre01.g005126 / CSB3;Defline1_v5.6=Probable transposon-derived protein of Chlamydomonas-Specific family B;Defline2_v5.6=(1 of 88) PTHR15535 - TRANSMEMBRANE PROTEIN 2-RELATED	562	+	gene
chromosome_1	937149	941885	ID=Cre01.g005150.v5.5;Name=Cre01.g005150;GeneName_v5.6=Cre01.g005150 / SGA1;Defline1_v5.6=Serine glyoxylate aminotransferase;Defline2_v5.6=(1 of 1) 2.6.1.44//2.6.1.45//2.6.1.51 - Alanine--glyoxylate transaminase / Alanine--glyoxylate aminotransferase // Serine--glyoxylate transaminase / SGAT // Serine--pyruvate transaminase / Serine--pyruvate aminotransferase	4736	-	gene
chromosome_1	943055	951176	ID=Cre01.g005200.v5.5;Name=Cre01.g005200;GeneName_v5.6=Cre01.g005200 / TGL2;Defline1_v5.6=Triacylglycerol lipase;Defline2_v5.6=(1 of 3) PTHR21493:SF153 - PROTEIN T08B1.4, ISOFORM B-RELATED	8121	-	gene
chromosome_1	958366	960388	ID=Cre01.g005250.v5.5;Name=Cre01.g005250;GeneName_v5.6=Cre01.g005250;Defline1_v5.6=putative transposase;Defline2_v5.6=(1 of 4) PTHR30405 - TRANSPOSASE	2022	+	gene
chromosome_1	960636	965520	ID=Cre01.g005300.v5.5;Name=Cre01.g005300;GeneName_v5.6=Cre01.g005300;Defline1_v5.6=putative transposase;Defline2_v5.6=(1 of 2) PTHR30483//PTHR30483:SF6 - LEUCINE-SPECIFIC-BINDING PROTEIN // SUBFAMILY NOT NAMED	4884	+	gene
chromosome_1	968026	970638	ID=Cre01.g005350.v5.5;Name=Cre01.g005350;GeneName_v5.6=Cre01.g005350;Defline1_v5.6=putative transposase;Defline2_v5.6=(1 of 4) PTHR30405 - TRANSPOSASE	2612	+	gene
chromosome_1	971011	975436	ID=Cre01.g005400.v5.5;Name=Cre01.g005400;GeneName_v5.6=Cre01.g005400;Defline1_v5.6=Short-chain dehydrogenase/reductase;Defline2_v5.6=(1 of 16) KOG0725 - Reductases with broad range of substrate specificities	4425	-	gene
chromosome_1	975626	977808	ID=Cre01.g005450.v5.5;Name=Cre01.g005450;GeneName_v5.6=Cre01.g005450 / RSP10;Defline1_v5.6=Radial spoke protein 10;Defline2_v5.6=(1 of 9) PTHR23084 - PHOSPHATIDYLINOSITOL-4-PHOSPHATE 5-KINASE RELATED	2182	+	gene
chromosome_1	978996	988186	ID=Cre01.g005500.v5.5;Name=Cre01.g005500;GeneName_v5.6=Cre01.g005500;Defline2_v5.6=(1 of 3) PTHR10783:SF3 - VACUOLAR TRANSPORTER CHAPERONE 4	9190	+	gene
chromosome_1	988190	989356	ID=Cre01.g005534.v5.5;Name=Cre01.g005534;GeneName_v5.6=Cre01.g005534	1166	-	gene
chromosome_1	991246	991928	ID=Cre01.g005543.v5.5;Name=Cre01.g005543;GeneName_v5.6=Cre01.g005543	682	+	gene
chromosome_1	991940	996584	ID=Cre01.g005550.v5.5;Name=Cre01.g005550;GeneName_v5.6=Cre01.g005550 / ARL4;Defline1_v5.6=ARF-like GTPase;Defline2_v5.6=(1 of 1) K07943 - ADP-ribosylation factor-like protein 2 (ARL2)	4644	-	gene
chromosome_1	996676	999498	ID=Cre01.g005600.v5.5;Name=Cre01.g005600;GeneName_v5.6=Cre01.g005600 / FDX8;Defline1_v5.6=Ferredoxin;Defline2_v5.6=(1 of 13) PF00111 - 2Fe-2S iron-sulfur cluster binding domain (Fer2)	2822	+	gene
chromosome_1	999816	1003518	ID=Cre01.g005651.v5.5;Name=Cre01.g005651;GeneName_v5.6=Cre01.g005651	3702	+	gene
chromosome_1	1003566	1007127	ID=Cre01.g005701.v5.5;Name=Cre01.g005701;GeneName_v5.6=Cre01.g005701	3561	+	gene
chromosome_1	1007609	1011925	ID=Cre01.g005750.v5.5;Name=Cre01.g005750;GeneName_v5.6=Cre01.g005750	4316	-	gene
chromosome_1	1012023	1021315	ID=Cre01.g005813.v5.5;Name=Cre01.g005813;GeneName_v5.6=Cre01.g005813	9292	-	gene
chromosome_1	1021425	1024377	ID=Cre01.g005850.v5.5;Name=Cre01.g005850;GeneName_v5.6=Cre01.g005850 / FAP23 / CBA2;Defline1_v5.6=Cobalamin adenosyltransferase;Defline2_v5.6=(1 of 1) 2.5.1.17 - Cob(I)yrinic acid a,c-diamide adenosyltransferase / Cob(I)alamin adenosyltransferase	2952	+	gene
chromosome_1	1024379	1029645	ID=Cre01.g005900.v5.5;Name=Cre01.g005900;GeneName_v5.6=Cre01.g005900;Defline2_v5.6=(1 of 1) K10290 - F-box protein 3 (FBXO3)	5266	-	gene
chromosome_1	1029765	1035425	ID=Cre01.g005950.v5.5;Name=Cre01.g005950;GeneName_v5.6=Cre01.g005950	5660	+	gene
chromosome_1	1035429	1040085	ID=Cre01.g006000.v5.5;Name=Cre01.g006000;GeneName_v5.6=Cre01.g006000	4656	-	gene
chromosome_1	1041785	1048797	ID=Cre01.g006050.v5.5;Name=Cre01.g006050;GeneName_v5.6=Cre01.g006050 / LF3;Defline1_v5.6=Long Flagella protein 3	7012	+	gene
chromosome_1	1049716	1051485	ID=Cre01.g006100.v5.5;Name=Cre01.g006100;GeneName_v5.6=Cre01.g006100 / FDX7;Defline1_v5.6=Ferredoxin with 2Fe-2S iron-sulfur cluster binding domain;Defline2_v5.6=(1 of 16) 1.14.14.1 - Unspecific monooxygenase / Xenobiotic monooxygenase	1769	-	gene
chromosome_1	1051595	1061757	ID=Cre01.g006150.v5.5;Name=Cre01.g006150;GeneName_v5.6=Cre01.g006150 / EFG9;Defline1_v5.6=Putative organellar translation elongation factor/peptide-chain release factor;Defline2_v5.6=(1 of 1) PTHR23115:SF69 - PEPTIDE CHAIN RELEASE FACTOR 3	10162	+	gene
chromosome_1	1063475	1068097	ID=Cre01.g006202.v5.5;Name=Cre01.g006202;GeneName_v5.6=Cre01.g006202 / CSB4;Defline1_v5.6=Probable transposon-derived protein of Chlamydomonas-Specific family B;Defline2_v5.6=(1 of 88) PTHR15535 - TRANSMEMBRANE PROTEIN 2-RELATED	4622	+	gene
chromosome_1	1088529	1090755	ID=Cre01.g006250.v5.5;Name=Cre01.g006250;GeneName_v5.6=Cre01.g006250;Defline2_v5.6=(1 of 1) PTHR10178//PTHR10178:SF283 - GAG/POL/ENV POLYPROTEIN // SUBFAMILY NOT NAMED	2226	-	gene
chromosome_1	1091164	1094835	ID=Cre01.g006301.v5.5;Name=Cre01.g006301;GeneName_v5.6=Cre01.g006301	3671	-	gene
chromosome_1	1094899	1099485	ID=Cre01.g006352.v5.5;Name=Cre01.g006352;GeneName_v5.6=Cre01.g006352	4586	-	gene
chromosome_1	1098269	1101865	ID=Cre01.g006402.v5.5;Name=Cre01.g006402;GeneName_v5.6=Cre01.g006402	3596	-	gene
chromosome_1	1116175	1119387	ID=Cre01.g006450.v5.5;Name=Cre01.g006450;GeneName_v5.6=Cre01.g006450;Defline2_v5.6=(1 of 121) 2.7.7.49 - RNA-directed DNA polymerase / Revertase	3212	+	gene
chromosome_1	1119869	1123965	ID=Cre01.g006500.v5.5;Name=Cre01.g006500;GeneName_v5.6=Cre01.g006500	4096	-	gene
chromosome_1	1124249	1125265	ID=Cre01.g006550.v5.5;Name=Cre01.g006550;GeneName_v5.6=Cre01.g006550	1016	-	gene
chromosome_1	1125425	1129607	ID=Cre01.g006576.v5.5;Name=Cre01.g006576;GeneName_v5.6=Cre01.g006576	4182	+	gene
chromosome_1	1134975	1139232	ID=Cre01.g006600.v5.5;Name=Cre01.g006600;GeneName_v5.6=Cre01.g006600;Defline2_v5.6=(1 of 121) 2.7.7.49 - RNA-directed DNA polymerase / Revertase	4257	+	gene
chromosome_1	1139569	1141435	ID=Cre01.g006614.v5.5;Name=Cre01.g006614;GeneName_v5.6=Cre01.g006614;Defline2_v5.6=(1 of 121) 2.7.7.49 - RNA-directed DNA polymerase / Revertase	1866	-	gene
chromosome_1	1294329	1296655	ID=Cre01.g006628.v5.5;Name=Cre01.g006628;GeneName_v5.6=Cre01.g006628;Defline2_v5.6=(1 of 1) PTHR19446//PTHR19446:SF368 - REVERSE TRANSCRIPTASES // SUBFAMILY NOT NAMED	2326	-	gene
chromosome_1	1305749	1306835	ID=Cre01.g006642.v5.5;Name=Cre01.g006642;GeneName_v5.6=Cre01.g006642	1086	-	gene
chromosome_1	1308029	1308705	ID=Cre01.g006656.v5.5;Name=Cre01.g006656;GeneName_v5.6=Cre01.g006656	676	-	gene
chromosome_1	1314165	1319626	ID=Cre01.g006670.v5.5;Name=Cre01.g006670;GeneName_v5.6=Cre01.g006670;Defline2_v5.6=(1 of 121) 2.7.7.49 - RNA-directed DNA polymerase / Revertase	5461	+	gene
chromosome_1	1331475	1336502	ID=Cre01.g006700.v5.5;Name=Cre01.g006700;GeneName_v5.6=Cre01.g006700;Defline2_v5.6=(1 of 121) 2.7.7.49 - RNA-directed DNA polymerase / Revertase	5027	+	gene
chromosome_1	1337068	1340025	ID=Cre01.g006733.v5.5;Name=Cre01.g006733;GeneName_v5.6=Cre01.g006733	2957	-	gene
chromosome_1	1344579	1348695	ID=Cre01.g006766.v5.5;Name=Cre01.g006766;GeneName_v5.6=Cre01.g006766;Defline2_v5.6=(1 of 17) 2.7.7.49//2.7.7.7//3.1.26.4 - RNA-directed DNA polymerase / Revertase // DNA-directed DNA polymerase / DNA-dependent DNA polymerase // Ribonuclease H / RNase H	4116	-	gene
chromosome_1	1355518	1365287	ID=Cre01.g006800.v5.5;Name=Cre01.g006800;GeneName_v5.6=Cre01.g006800 / PIGA;Defline1_v5.6=catalytic subunit of Phosphatidylinositol N-acetylglucosaminyltransferase;Defline2_v5.6=(1 of 1) K03857 - phosphatidylinositol glycan, class A (PIGA, GPI3)	9769	-	gene
chromosome_1	1365380	1367300	ID=Cre01.g006850.v5.5;Name=Cre01.g006850;GeneName_v5.6=Cre01.g006850	1920	+	gene
chromosome_1	1367551	1369417	ID=Cre01.g006876.v5.5;Name=Cre01.g006876;GeneName_v5.6=Cre01.g006876	1866	-	gene
chromosome_1	1369581	1389407	ID=Cre01.g006900.v5.5;Name=Cre01.g006900;GeneName_v5.6=Cre01.g006900;Defline2_v5.6=(1 of 1) PF00415//PF05548//PF13540 - Regulator of chromosome condensation (RCC1) repeat (RCC1) // Gametolysin peptidase M11 (Peptidase_M11) // Regulator of chromosome condensation (RCC1) repeat (RCC1_2)	19826	-	gene
chromosome_1	1390087	1396147	ID=Cre01.g006950.v5.5;Name=Cre01.g006950;GeneName_v5.6=Cre01.g006950 / FBA1;Defline1_v5.6=Fructose-1,6-bisphosphate aldolase;Defline2_v5.6=(1 of 1) PTHR11627//PTHR11627:SF6 - FRUCTOSE-BISPHOSPHATE ALDOLASE // SUBFAMILY NOT NAMED	6060	+	gene
chromosome_1	1396477	1405374	ID=Cre01.g007000.v5.5;Name=Cre01.g007000;GeneName_v5.6=Cre01.g007000;Defline1_v5.6=ABC transporter, half;Defline2_v5.6=(1 of 18) KOG0061 - Transporter, ABC superfamily (Breast cancer resistance protein)	8897	+	gene
chromosome_1	1405737	1408463	ID=Cre01.g007050.v5.5;Name=Cre01.g007050;GeneName_v5.6=Cre01.g007050 / CPLD11;Defline1_v5.6=Conserved in the Plant Lineage and Diatoms;Defline2_v5.6=(1 of 2) PF11267 - Domain of unknown function (DUF3067) (DUF3067)	2726	+	gene
chromosome_1	1410567	1413489	ID=Cre01.g007051.v5.5;Name=Cre01.g007051;GeneName_v5.6=Cre01.g007051 / RPL40;Defline1_v5.6=Cytosolic 80S ribosomal protein L40, ubiquitin fusion;Defline2_v5.6=(1 of 1) K02927 - large subunit ribosomal protein L40e (RP-L40e, RPL40)	2922	+	gene
chromosome_1	1413507	1420007	ID=Cre01.g007100.v5.5;Name=Cre01.g007100;GeneName_v5.6=Cre01.g007100	6500	-	gene
chromosome_1	1420136	1426409	ID=Cre01.g007150.v5.5;Name=Cre01.g007150;GeneName_v5.6=Cre01.g007150;Defline2_v5.6=(1 of 1) PTHR12864//PTHR12864:SF14 - RAN BINDING PROTEIN 9-RELATED // RAN-BINDING PROTEINS 9/10 HOMOLOG	6273	+	gene
chromosome_1	1426467	1432253	ID=Cre01.g007200.v5.5;Name=Cre01.g007200;GeneName_v5.6=Cre01.g007200;Defline2_v5.6=(1 of 1) K16675 - palmitoyltransferase ZDHHC9/14/18 (ZDHHC9_14_18)	5786	+	gene
chromosome_1	1433281	1440877	ID=Cre01.g007251.v5.5;Name=Cre01.g007251;GeneName_v5.6=Cre01.g007251	7596	-	gene
chromosome_1	1441829	1446597	ID=Cre01.g007300.v5.5;Name=Cre01.g007300;GeneName_v5.6=Cre01.g007300;Defline2_v5.6=(1 of 1) 3.1.4.54 - N-acetylphosphatidylethanolamine-hydrolyzing phospholipase D / N-acyl phosphatidylethanolamine phospholipase D	4768	-	gene
chromosome_1	1446866	1449527	ID=Cre01.g007350.v5.5;Name=Cre01.g007350;GeneName_v5.6=Cre01.g007350 / MOT42;Defline1_v5.6=Predicted protein;Defline2_v5.6=(1 of 18) KOG4172 - Predicted E3 ubiquitin ligase	2661	-	gene
chromosome_1	1450873	1454177	ID=Cre01.g007400.v5.5;Name=Cre01.g007400;GeneName_v5.6=Cre01.g007400	3304	-	gene
chromosome_1	1454467	1458249	ID=Cre01.g007450.v5.5;Name=Cre01.g007450;GeneName_v5.6=Cre01.g007450;Defline2_v5.6=(1 of 2) PTHR24089//PTHR24089:SF45 - FAMILY NOT NAMED // S-ADENOSYLMETHIONINE MITOCHONDRIAL CARRIER PROTEIN	3782	+	gene
chromosome_1	1458381	1470637	ID=Cre01.g007500.v5.5;Name=Cre01.g007500;GeneName_v5.6=Cre01.g007500 / NSS1;Defline1_v5.6=Sodium:solute symporter;Defline2_v5.6=(1 of 2) PTHR11819//PTHR11819:SF12 - SODIUM/SOLUTE SYMPORTER // HIGH-AFFINITY CHOLINE TRANSPORTER 1	12256	-	gene
chromosome_1	1471127	1477319	ID=Cre01.g007550.v5.5;Name=Cre01.g007550;GeneName_v5.6=Cre01.g007550;Defline1_v5.6=GT90 family protein 1;Defline2_v5.6=(1 of 83) PTHR12203 - KDEL LYS-ASP-GLU-LEU CONTAINING - RELATED	6192	+	gene
chromosome_1	1477327	1482947	ID=Cre01.g007600.v5.5;Name=Cre01.g007600;GeneName_v5.6=Cre01.g007600;Defline2_v5.6=(1 of 2) 5.5.1.6 - Chalcone isomerase / Chalcone--flavanone isomerase	5620	-	gene
chromosome_1	1483207	1491113	ID=Cre01.g007651.v5.5;Name=Cre01.g007651;GeneName_v5.6=Cre01.g007651 / PUS10;Defline1_v5.6=RNA pseudouridine synthase;Defline2_v5.6=(1 of 1) 5.4.99.27 - tRNA pseudouridine(13) synthase / tRNA Psi(13) synthase	7906	+	gene
chromosome_1	1491240	1499953	ID=Cre01.g007700.v5.5;Name=Cre01.g007700;GeneName_v5.6=Cre01.g007700;Defline2_v5.6=(1 of 1) 3.4.11.1//3.4.11.5 - Leucyl aminopeptidase / Peptidase S // Prolyl aminopeptidase / Proline iminopeptidase	8713	-	gene
chromosome_1	1500487	1508629	ID=Cre01.g007737.v5.5;Name=Cre01.g007737;GeneName_v5.6=Cre01.g007737 / FBT1;Defline1_v5.6=Folate/pteridine transporter;Defline2_v5.6=(1 of 4) PTHR31585:SF0 - FOLATE-BIOPTERIN TRANSPORTER 1, CHLOROPLASTIC	8142	+	gene
chromosome_1	1508634	1513187	ID=Cre01.g007774.v5.5;Name=Cre01.g007774;GeneName_v5.6=Cre01.g007774;Defline2_v5.6=(1 of 18) KOG4172 - Predicted E3 ubiquitin ligase	4553	-	gene
chromosome_1	1513241	1520277	ID=Cre01.g007811.v5.5;Name=Cre01.g007811;GeneName_v5.6=Cre01.g007811;Defline2_v5.6=(1 of 1) PF15383 - Transmembrane protein 237 (TMEM237)	7036	-	gene
chromosome_1	1520327	1522685	ID=Cre01.g007850.v5.5;Name=Cre01.g007850;GeneName_v5.6=Cre01.g007850 / TEF29;Defline1_v5.6=Predicted protein	2358	-	gene
chromosome_1	1522807	1533339	ID=Cre01.g007901.v5.5;Name=Cre01.g007901;GeneName_v5.6=Cre01.g007901;Defline2_v5.6=(1 of 2) PTHR11206:SF95 - MULTI ANTIMICROBIAL EXTRUSION FAMILY PROTEIN	10532	+	gene
chromosome_1	1533341	1539057	ID=Cre01.g007950.v5.5;Name=Cre01.g007950;GeneName_v5.6=Cre01.g007950 / CYP55B1;Defline1_v5.6=Cytochrome P450, CYP55 superfamily, CYP55A family;Defline2_v5.6=(1 of 1) 1.7.1.14//1.7.2.5 - Nitric oxide reductase (NAD(P)(+), nitrous oxide-forming) / NOR // Nitric-oxide reductase (cytochrome c)	5716	-	gene
chromosome_1	1539111	1544947	ID=Cre01.g008000.v5.5;Name=Cre01.g008000;GeneName_v5.6=Cre01.g008000;Defline2_v5.6=(1 of 1) K18666 - activating signal cointegrator complex subunit 1 (ASCC1)	5836	-	gene
chromosome_1	1545077	1550609	ID=Cre01.g008051.v5.5;Name=Cre01.g008051;GeneName_v5.6=Cre01.g008051;Defline2_v5.6=(1 of 10) PTHR12270:SF6 - GLYCOSYLTRANSFERASE-LIKE PROTEIN LARGE	5532	+	gene
chromosome_1	1551622	1561025	ID=Cre01.g008100.v5.5;Name=Cre01.g008100;GeneName_v5.6=Cre01.g008100	9403	-	gene
chromosome_1	1561873	1574465	ID=Cre01.g008150.v5.5;Name=Cre01.g008150;GeneName_v5.6=Cre01.g008150 / RPK1;Defline1_v5.6=RNA-polymerase-subunit kinase;Defline2_v5.6=(1 of 1) PF00069//PF00481 - Protein kinase domain (Pkinase) // Protein phosphatase 2C (PP2C)	12592	-	gene
chromosome_1	1574637	1581235	ID=Cre01.g008200.v5.5;Name=Cre01.g008200;GeneName_v5.6=Cre01.g008200	6598	-	gene
chromosome_1	1582005	1588736	ID=Cre01.g008250.v5.5;Name=Cre01.g008250;GeneName_v5.6=Cre01.g008250	6731	+	gene
chromosome_1	1589633	1592985	ID=Cre01.g008300.v5.5;Name=Cre01.g008300;GeneName_v5.6=Cre01.g008300	3352	-	gene
chromosome_1	1593105	1597097	ID=Cre01.g008350.v5.5;Name=Cre01.g008350;GeneName_v5.6=Cre01.g008350	3992	+	gene
chromosome_1	1598345	1606788	ID=Cre01.g008402.v5.5;Name=Cre01.g008402;GeneName_v5.6=Cre01.g008402;Defline2_v5.6=(1 of 46) PTHR23257//PTHR23257:SF394 - SERINE-THREONINE PROTEIN KINASE // SUBFAMILY NOT NAMED	8443	+	gene
chromosome_1	1609639	1617555	ID=Cre01.g008450.v5.5;Name=Cre01.g008450;GeneName_v5.6=Cre01.g008450;Defline2_v5.6=(1 of 1) K11548 - kinetochore protein Nuf2 (NUF2, CDCA1)	7916	-	gene
chromosome_1	1617655	1624117	ID=Cre01.g008500.v5.5;Name=Cre01.g008500;GeneName_v5.6=Cre01.g008500;Defline2_v5.6=(1 of 1) PF12796//PF13857 - Ankyrin repeats (3 copies) (Ank_2) // Ankyrin repeats (many copies) (Ank_5)	6462	+	gene
chromosome_1	1624775	1632086	ID=Cre01.g008550.v5.5;Name=Cre01.g008550;GeneName_v5.6=Cre01.g008550;Defline2_v5.6=(1 of 2) PTHR24058:SF23 - SERINE/THREONINE KINASE-RELATED	7311	+	gene
chromosome_1	1632335	1642687	ID=Cre01.g008600.v5.5;Name=Cre01.g008600;GeneName_v5.6=Cre01.g008600;Defline2_v5.6=(1 of 4) PF11051 - Mannosyltransferase putative (Mannosyl_trans3)	10352	+	gene
chromosome_1	1642755	1654034	ID=Cre01.g008650.v5.5;Name=Cre01.g008650;GeneName_v5.6=Cre01.g008650 / CDK1;Defline1_v5.6=Cyclin-dependent kinase;Defline2_v5.6=(1 of 12) 2.7.11.22//2.7.11.23 - Cyclin-dependent kinase / Cdk-activating protein kinase // [RNA-polymerase]-subunit kinase / CTD kinase	11279	+	gene
chromosome_1	1654165	1657157	ID=Cre01.g008700.v5.5;Name=Cre01.g008700;GeneName_v5.6=Cre01.g008700	2992	+	gene
chromosome_1	1657159	1661965	ID=Cre01.g008750.v5.5;Name=Cre01.g008750;GeneName_v5.6=Cre01.g008750	4806	-	gene
chromosome_1	1662645	1668430	ID=Cre01.g008800.v5.5;Name=Cre01.g008800;GeneName_v5.6=Cre01.g008800	5785	+	gene
chromosome_1	1668439	1683825	ID=Cre01.g008850.v5.5;Name=Cre01.g008850;GeneName_v5.6=Cre01.g008850 / HLM2;Defline1_v5.6=Histone-lysine N-methyltransferase;Defline2_v5.6=(1 of 1) PF12931 - Sec23-binding domain of Sec16 (Sec16_C)	15386	-	gene
chromosome_1	1683925	1686617	ID=Cre01.g008891.v5.5;Name=Cre01.g008891;GeneName_v5.6=Cre01.g008891;Defline2_v5.6=(1 of 2) 2.8.1.2 - 3-mercaptopyruvate sulfurtransferase	2692	+	gene
chromosome_1	1686709	1690115	ID=Cre01.g008900.v5.5;Name=Cre01.g008900;GeneName_v5.6=Cre01.g008900	3406	-	gene
chromosome_1	1693749	1696515	ID=Cre01.g008950.v5.5;Name=Cre01.g008950;GeneName_v5.6=Cre01.g008950	2766	-	gene
chromosome_1	1696065	1698453	ID=Cre01.g008976.v5.5;Name=Cre01.g008976;GeneName_v5.6=Cre01.g008976	2388	+	gene
chromosome_1	1698719	1700625	ID=Cre01.g009000.v5.5;Name=Cre01.g009000;GeneName_v5.6=Cre01.g009000	1906	-	gene
chromosome_1	1700676	1702525	ID=Cre01.g009025.v5.5;Name=Cre01.g009025;GeneName_v5.6=Cre01.g009025	1849	-	gene
chromosome_1	1702679	1704245	ID=Cre01.g009050.v5.5;Name=Cre01.g009050;GeneName_v5.6=Cre01.g009050	1566	-	gene
chromosome_1	1704585	1709250	ID=Cre01.g009101.v5.5;Name=Cre01.g009101;GeneName_v5.6=Cre01.g009101;Defline2_v5.6=(1 of 34) PF13639 - Ring finger domain (zf-RING_2)	4665	+	gene
chromosome_1	1709324	1711085	ID=Cre01.g009150.v5.5;Name=Cre01.g009150;GeneName_v5.6=Cre01.g009150;Defline2_v5.6=(1 of 1) PF14329 - Domain of unknown function (DUF4386) (DUF4386)	1761	-	gene
chromosome_1	1711137	1713965	ID=Cre01.g009200.v5.5;Name=Cre01.g009200;GeneName_v5.6=Cre01.g009200	2828	-	gene
chromosome_1	1714085	1725107	ID=Cre01.g009250.v5.5;Name=Cre01.g009250;GeneName_v5.6=Cre01.g009250 / TOP2;Defline1_v5.6=DNA topoisomerase II;Defline2_v5.6=(1 of 1) K03164 - DNA topoisomerase II [EC:5.99.1.3] (TOP2)	11022	+	gene
chromosome_1	1725504	1739716	ID=Cre01.g009300.v5.5;Name=Cre01.g009300;GeneName_v5.6=Cre01.g009300;Defline2_v5.6=(1 of 1) PTHR11200//PTHR11200:SF119 - INOSITOL 5-PHOSPHATASE // PHOSPHOINOSITIDE PHOSPHATASE SAC9-RELATED	14212	+	gene
chromosome_1	1739717	1742894	ID=Cre01.g009325.v5.5;Name=Cre01.g009325;GeneName_v5.6=Cre01.g009325;Defline2_v5.6=(1 of 2) 1.14.11.18 - Phytanoyl-CoA dioxygenase / Phytanoyl-CoA hydroxylase	3177	-	gene
chromosome_1	1743155	1748134	ID=Cre01.g009350.v5.5;Name=Cre01.g009350;GeneName_v5.6=Cre01.g009350 / AIH2;Defline1_v5.6=Agmatine iminohydrolase;Defline2_v5.6=(1 of 2) 3.5.3.12 - Agmatine deiminase	4979	-	gene
chromosome_1	1748304	1759279	ID=Cre01.g009400.v5.5;Name=Cre01.g009400;GeneName_v5.6=Cre01.g009400 / NSS2;Defline1_v5.6=Sodium:solute symporter;Defline2_v5.6=(1 of 2) PTHR11819//PTHR11819:SF12 - SODIUM/SOLUTE SYMPORTER // HIGH-AFFINITY CHOLINE TRANSPORTER 1	10975	+	gene
chromosome_1	1759434	1763016	ID=Cre01.g009450.v5.5;Name=Cre01.g009450;GeneName_v5.6=Cre01.g009450 / DNJ22;Defline1_v5.6=DnaJ-like protein;Defline2_v5.6=(1 of 52) PTHR24078 - DNAJ HOMOLOG SUBFAMILY C MEMBER	3582	+	gene
chromosome_1	1763025	1771764	ID=Cre01.g009500.v5.5;Name=Cre01.g009500;GeneName_v5.6=Cre01.g009500 / CDPK3;Defline1_v5.6=Calcium/calmodulin-dependent protein kinase;Defline2_v5.6=(1 of 3) PF00069//PF13499 - Protein kinase domain (Pkinase) // EF-hand domain pair (EF-hand_7)	8739	-	gene
chromosome_1	1772264	1777666	ID=Cre01.g009550.v5.5;Name=Cre01.g009550;GeneName_v5.6=Cre01.g009550;Defline1_v5.6=N-acetyltransferase;Defline2_v5.6=(1 of 1) PTHR21471//PTHR21471:SF63 - GNAT FAMILY ACETYLTRANSFERASE-RELATED // SUBFAMILY NOT NAMED	5402	+	gene
chromosome_1	1777744	1784462	ID=Cre01.g009575.v5.5;Name=Cre01.g009575;GeneName_v5.6=Cre01.g009575;Defline2_v5.6=(1 of 17) PF00847 - AP2 domain (AP2)	6718	+	gene
chromosome_1	1784624	1786206	ID=Cre01.g009601.v5.5;Name=Cre01.g009601;GeneName_v5.6=Cre01.g009601	1582	+	gene
chromosome_1	1786294	1794466	ID=Cre01.g009650.v5.5;Name=Cre01.g009650;GeneName_v5.6=Cre01.g009650 / BUG25;Defline1_v5.6=basal body protein;Defline2_v5.6=(1 of 17) PF00847 - AP2 domain (AP2)	8172	+	gene
chromosome_1	1794514	1796486	ID=Cre01.g009676.v5.5;Name=Cre01.g009676;GeneName_v5.6=Cre01.g009676	1972	+	gene
chromosome_1	1796893	1809334	ID=Cre01.g009700.v5.5;Name=Cre01.g009700;GeneName_v5.6=Cre01.g009700;Defline1_v5.6=Phosphoprotein phosphatase 2C-related;Defline2_v5.6=(1 of 3) PTHR12320//PTHR12320:SF15 - PROTEIN PHOSPHATASE 2C // SUBFAMILY NOT NAMED	12441	-	gene
chromosome_1	1809398	1815744	ID=Cre01.g009731.v5.5;Name=Cre01.g009731;GeneName_v5.6=Cre01.g009731	6346	-	gene
chromosome_1	1815798	1821414	ID=Cre01.g009765.v5.5;Name=Cre01.g009765;GeneName_v5.6=Cre01.g009765	5616	-	gene
chromosome_1	1821958	1824924	ID=Cre01.g009800.v5.5;Name=Cre01.g009800;GeneName_v5.6=Cre01.g009800 / FAP289;Defline1_v5.6=coiled-coil Flagellar Associated Protein 289	2966	-	gene
chromosome_1	1825054	1830816	ID=Cre01.g009850.v5.5;Name=Cre01.g009850;GeneName_v5.6=Cre01.g009850	5762	+	gene
chromosome_1	1830818	1835434	ID=Cre01.g009900.v5.5;Name=Cre01.g009900;GeneName_v5.6=Cre01.g009900 / CDJ3;Defline1_v5.6=Chloroplast DnaJ-like protein;Defline2_v5.6=(1 of 3) PF00226//PF13370 - DnaJ domain (DnaJ) // 4Fe-4S single cluster domain of Ferredoxin I (Fer4_13)	4616	-	gene
chromosome_1	1835571	1837944	ID=Cre01.g009950.v5.5;Name=Cre01.g009950;GeneName_v5.6=Cre01.g009950 / NEP1;Defline1_v5.6=NEP1-like protein;Defline2_v5.6=(1 of 1) 2.1.1.257 - tRNA (pseudouridine(54)-N(1))-methyltransferase / M(1)-Psi methyltransferase	2373	-	gene
chromosome_1	1838121	1842287	ID=Cre01.g010000.v5.5;Name=Cre01.g010000;GeneName_v5.6=Cre01.g010000 / MAPK8;Defline1_v5.6=Mitogen-Activated Protein Kinase;Defline2_v5.6=(1 of 1) K14512 - mitogen-activated protein kinase 6 (MPK6)	4166	+	gene
chromosome_1	1842334	1852794	ID=Cre01.g010050.v5.5;Name=Cre01.g010050;GeneName_v5.6=Cre01.g010050	10460	+	gene
chromosome_1	1853614	1857012	ID=Cre01.g010100.v5.5;Name=Cre01.g010100;GeneName_v5.6=Cre01.g010100;Defline1_v5.6=N-acetyltransferase;Defline2_v5.6=(1 of 2) 2.3.1.128 - Ribosomal-protein-alanine N-acetyltransferase	3398	+	gene
chromosome_1	1857234	1863396	ID=Cre01.g010150.v5.5;Name=Cre01.g010150;GeneName_v5.6=Cre01.g010150;Defline2_v5.6=(1 of 8) PTHR11089 - GTP-BINDING PROTEIN-RELATED	6162	+	gene
chromosome_1	1866484	1873868	ID=Cre01.g010201.v5.5;Name=Cre01.g010201;GeneName_v5.6=Cre01.g010201	7384	+	gene
chromosome_1	1877170	1895794	ID=Cre01.g010250.v5.5;Name=Cre01.g010250;GeneName_v5.6=Cre01.g010250;Defline1_v5.6=Phosphoprotein phosphatase 2C-related;Defline2_v5.6=(1 of 3) PTHR12320//PTHR12320:SF15 - PROTEIN PHOSPHATASE 2C // SUBFAMILY NOT NAMED	18624	-	gene
chromosome_1	1896130	1897708	ID=Cre01.g010296.v5.5;Name=Cre01.g010296;GeneName_v5.6=Cre01.g010296	1578	-	gene
chromosome_1	1899064	1902424	ID=Cre01.g010300.v5.5;Name=Cre01.g010300;GeneName_v5.6=Cre01.g010300	3360	-	gene
chromosome_1	1941584	1944578	ID=Cre01.g010350.v5.5;Name=Cre01.g010350;GeneName_v5.6=Cre01.g010350 / LIPB;Defline1_v5.6=Lipoate protein ligase B;Defline2_v5.6=(1 of 1) PTHR10993:SF7 - LIPOYLTRANSFERASE 2, MITOCHONDRIAL-RELATED	2994	+	gene
chromosome_1	1945727	1947403	ID=Cre01.g010400.v5.5;Name=Cre01.g010400;GeneName_v5.6=Cre01.g010400 / FAP380;Defline1_v5.6=Flagellar Associated Membrane Protein 380	1676	-	gene
chromosome_1	1947891	1950454	ID=Cre01.g010450.v5.5;Name=Cre01.g010450;GeneName_v5.6=Cre01.g010450;Defline2_v5.6=(1 of 19) PF00397 - WW domain (WW)	2563	-	gene
chromosome_1	1950508	1952744	ID=Cre01.g010500.v5.5;Name=Cre01.g010500;GeneName_v5.6=Cre01.g010500;Defline2_v5.6=(1 of 1) PTHR28525:SF1 - REACTIVE OXYGEN SPECIES MODULATOR 1	2236	-	gene
chromosome_1	1952844	1962656	ID=Cre01.g010550.v5.5;Name=Cre01.g010550;GeneName_v5.6=Cre01.g010550 / HLD2;Defline1_v5.6=Haloalkane dehalogenase-like hydrolase;Defline2_v5.6=(1 of 3) 3.1.3.76//3.3.2.10 - Lipid-phosphate phosphatase / Soluble epoxide hydrolase // Soluble epoxide hydrolase / Trans-stilbene oxide hydrolase	9812	+	gene
chromosome_1	1963404	1975736	ID=Cre01.g010650.v5.5;Name=Cre01.g010650;GeneName_v5.6=Cre01.g010650	12332	+	gene
chromosome_1	1975784	1979586	ID=Cre01.g010700.v5.5;Name=Cre01.g010700;GeneName_v5.6=Cre01.g010700 / SYP2;Defline1_v5.6=Endosomal Qa-SNARE protein, Syntaxin7/Syx7/Pep12/Syp2-family (Qa.III.b);Defline2_v5.6=(1 of 1) PTHR19957:SF38 - T-SNARE DOMAIN-CONTAINING PROTEIN 1	3802	+	gene
chromosome_1	1979644	1987306	ID=Cre01.g010750.v5.5;Name=Cre01.g010750;GeneName_v5.6=Cre01.g010750	7662	+	gene
chromosome_1	1987308	1990854	ID=Cre01.g010800.v5.5;Name=Cre01.g010800;GeneName_v5.6=Cre01.g010800;Defline2_v5.6=(1 of 12) PF00443 - Ubiquitin carboxyl-terminal hydrolase (UCH)	3546	-	gene
chromosome_1	2000694	2005326	ID=Cre01.g010816.v5.5;Name=Cre01.g010816;GeneName_v5.6=Cre01.g010816	4632	+	gene
chromosome_1	2005395	2013022	ID=Cre01.g010832.v5.5;Name=Cre01.g010832;GeneName_v5.6=Cre01.g010832;Defline2_v5.6=(1 of 1) 3.4.22.16 - Cathepsin H / N-benzoylarginine-beta-naphthylamide hydrolase	7627	+	gene
chromosome_1	2013248	2017605	ID=Cre01.g010848.v5.5;Name=Cre01.g010848;GeneName_v5.6=Cre01.g010848;Defline2_v5.6=(1 of 1) K06997 - uncharacterized protein (K06997)	4357	-	gene
chromosome_1	2017725	2025137	ID=Cre01.g010864.v5.5;Name=Cre01.g010864;GeneName_v5.6=Cre01.g010864;Defline2_v5.6=(1 of 1) K02836 - peptide chain release factor 2 (prfB)	7412	+	gene
chromosome_1	2025199	2039185	ID=Cre01.g010880.v5.5;Name=Cre01.g010880;GeneName_v5.6=Cre01.g010880;Defline2_v5.6=(1 of 2) K18598 - echinoderm microtubule-associated protein-like 6 (EML6)	13986	-	gene
chromosome_1	2039259	2042765	ID=Cre01.g010900.v5.5;Name=Cre01.g010900;GeneName_v5.6=Cre01.g010900 / GAP3;Defline1_v5.6=Glyceraldehyde-3-Phosphate Dehydrogenase;Defline2_v5.6=(1 of 1) 1.2.1.13 - Glyceraldehyde-3-phosphate dehydrogenase (NADP(+)) (phosphorylating) / Triosephosphate dehydrogenase (NADP+)	3506	-	gene
chromosome_1	2044635	2055151	ID=Cre01.g010950.v5.5;Name=Cre01.g010950;GeneName_v5.6=Cre01.g010950;Defline2_v5.6=(1 of 1) PF00023//PF12796//PF13920 - Ankyrin repeat (Ank) // Ankyrin repeats (3 copies) (Ank_2) // Zinc finger, C3HC4 type (RING finger) (zf-C3HC4_3)	10516	+	gene
chromosome_1	2057219	2059025	ID=Cre01.g011000.v5.5;Name=Cre01.g011000;GeneName_v5.6=Cre01.g011000 / RPL6;Defline1_v5.6=Cytosolic 80S ribosomal protein L6;Defline2_v5.6=(1 of 1) K02934 - large subunit ribosomal protein L6e (RP-L6e, RPL6)	1806	-	gene
chromosome_1	2062415	2063871	ID=Cre01.g011050.v5.5;Name=Cre01.g011050;GeneName_v5.6=Cre01.g011050	1456	+	gene
chromosome_1	2063909	2075095	ID=Cre01.g011100.v5.5;Name=Cre01.g011100;GeneName_v5.6=Cre01.g011100;Defline1_v5.6=Terpenoid cylase;Defline2_v5.6=(1 of 1) 5.4.99.8 - Cycloartenol synthase / 2,3-epoxysqualene--cycloartenol cyclase	11186	-	gene
chromosome_1	2079235	2086983	ID=Cre01.g011150.v5.5;Name=Cre01.g011150;GeneName_v5.6=Cre01.g011150;Defline2_v5.6=(1 of 10) PF00010 - Helix-loop-helix DNA-binding domain (HLH)	7748	+	gene
chromosome_1	2086999	2089485	ID=Cre01.g011200.v5.5;Name=Cre01.g011200;GeneName_v5.6=Cre01.g011200;Defline2_v5.6=(1 of 1) PTHR12228 - TRANSCRIPTION INITIATION FACTOR TFIID 55 KD SUBUNIT-RELATED	2486	-	gene
chromosome_1	2089615	2094030	ID=Cre01.g011250.v5.5;Name=Cre01.g011250;GeneName_v5.6=Cre01.g011250;Defline2_v5.6=(1 of 546) 2.7.11.1 - Non-specific serine/threonine protein kinase / Threonine-specific protein kinase	4415	+	gene
chromosome_1	2094270	2099960	ID=Cre01.g011300.v5.5;Name=Cre01.g011300;GeneName_v5.6=Cre01.g011300 / SCLP50;Defline1_v5.6=Serine carboxypeptidase;Defline2_v5.6=(1 of 3) K09645 - vitellogenic carboxypeptidase-like protein [EC:3.4.16.-] (CPVL)	5690	+	gene
chromosome_1	2100015	2103391	ID=Cre01.g011350.v5.5;Name=Cre01.g011350;GeneName_v5.6=Cre01.g011350;Defline2_v5.6=(1 of 1) K03135 - transcription initiation factor TFIID subunit 11 (TAF11)	3376	+	gene
chromosome_1	2103465	2105097	ID=Cre01.g011376.v5.5;Name=Cre01.g011376;GeneName_v5.6=Cre01.g011376	1632	+	gene
chromosome_1	2105248	2113315	ID=Cre01.g011400.v5.5;Name=Cre01.g011400;GeneName_v5.6=Cre01.g011400	8067	-	gene
chromosome_1	2114110	2122165	ID=Cre01.g011450.v5.5;Name=Cre01.g011450;GeneName_v5.6=Cre01.g011450	8055	-	gene
chromosome_1	2122799	2126556	ID=Cre01.g011500.v5.5;Name=Cre01.g011500;GeneName_v5.6=Cre01.g011500 / RPN11;Defline1_v5.6=26S proteasome regulatory subunit;Defline2_v5.6=(1 of 1) K03030 - 26S proteasome regulatory subunit N11 (PSMD14, RPN11, POH1)	3757	+	gene
chromosome_1	2126605	2132007	ID=Cre01.g011550.v5.5;Name=Cre01.g011550;GeneName_v5.6=Cre01.g011550	5402	+	gene
chromosome_1	2132465	2137707	ID=Cre01.g011600.v5.5;Name=Cre01.g011600;GeneName_v5.6=Cre01.g011600;Defline2_v5.6=(1 of 1) PF13854 - Kelch motif (Kelch_5)	5242	+	gene
chromosome_1	2137755	2142630	ID=Cre01.g011630.v5.5;Name=Cre01.g011630;GeneName_v5.6=Cre01.g011630;Defline2_v5.6=(1 of 4) PTHR10334//PTHR10334:SF224 - CYSTEINE-RICH SECRETORY PROTEIN-RELATED // SUBFAMILY NOT NAMED	4875	+	gene
chromosome_1	2142685	2147331	ID=Cre01.g011660.v5.5;Name=Cre01.g011660;GeneName_v5.6=Cre01.g011660;Defline2_v5.6=(1 of 14) PTHR10334 - CYSTEINE-RICH SECRETORY PROTEIN-RELATED	4646	+	gene
chromosome_1	2147405	2154405	ID=Cre01.g011750.v5.5;Name=Cre01.g011750;GeneName_v5.6=Cre01.g011750;Defline2_v5.6=(1 of 1) PTHR31353//PTHR31353:SF1 - FAMILY NOT NAMED // PROTEIN TAG-322	7000	-	gene
chromosome_1	2154459	2162875	ID=Cre01.g011800.v5.5;Name=Cre01.g011800;GeneName_v5.6=Cre01.g011800;Defline2_v5.6=(1 of 18) KOG0581 - Mitogen-activated protein kinase kinase (MAP2K)	8416	-	gene
chromosome_1	2162975	2172857	ID=Cre01.g011850.v5.5;Name=Cre01.g011850;GeneName_v5.6=Cre01.g011850;Defline2_v5.6=(1 of 55) 2.7.12.1 - Dual-specificity kinase	9882	+	gene
chromosome_1	2173627	2182977	ID=Cre01.g011901.v5.5;Name=Cre01.g011901;GeneName_v5.6=Cre01.g011901 / ARS7;Defline1_v5.6=Arylsulfatase;Defline2_v5.6=(1 of 19) 3.1.6.1 - Arylsulfatase / Sulfatase	9350	-	gene
chromosome_1	2183150	2191427	ID=Cre01.g011950.v5.5;Name=Cre01.g011950;GeneName_v5.6=Cre01.g011950	8277	-	gene
chromosome_1	2191567	2203219	ID=Cre01.g012000.v5.5;Name=Cre01.g012000;GeneName_v5.6=Cre01.g012000	11652	+	gene
chromosome_1	2203357	2207939	ID=Cre01.g012050.v5.5;Name=Cre01.g012050;GeneName_v5.6=Cre01.g012050R1.6;Defline1_v5.6=Formate/nitrite transporter;Defline2_v5.6=(1 of 6) PTHR30520//PTHR30520:SF0 - FORMATE TRANSPORTER-RELATED // FORMATE TRANSPORTER 1-RELATED	4582	+	gene
chromosome_1	2207987	2214979	ID=Cre01.g012100.v5.5;Name=Cre01.g012100;GeneName_v5.6=Cre01.g012100 / ARS4;Defline1_v5.6=Arylsulfatase;Defline2_v5.6=(1 of 19) 3.1.6.1 - Arylsulfatase / Sulfatase	6992	+	gene
chromosome_1	2215027	2220779	ID=Cre01.g012126.v5.5;Name=Cre01.g012126;GeneName_v5.6=Cre01.g012126;Defline2_v5.6=(1 of 19) 3.1.6.1 - Arylsulfatase / Sulfatase	5752	+	gene
chromosome_1	2220783	2225707	ID=Cre01.g012150.v5.5;Name=Cre01.g012150;GeneName_v5.6=Cre01.g012150 / MSRA4;Defline1_v5.6=Peptide methionine-S-sulfoxide reductase and FKBP-type peptidyl-prolyl cis-trans isomerase;Defline2_v5.6=(1 of 1) 1.8.4.11//5.2.1.8 - Peptide-methionine (S)-S-oxide reductase / Peptide methionine sulfoxide reductase // Peptidylprolyl isomerase / Rotamase	4924	-	gene
chromosome_1	2225761	2227123	ID=Cre01.g012175.v5.5;Name=Cre01.g012175;GeneName_v5.6=Cre01.g012175	1362	-	gene
chromosome_1	2227217	2237669	ID=Cre01.g012200.v5.5;Name=Cre01.g012200;GeneName_v5.6=Cre01.g012200;Defline2_v5.6=(1 of 3) PF00651//PF03110 - BTB/POZ domain (BTB) // SBP domain (SBP)	10452	+	gene
chromosome_1	2238496	2239237	ID=Cre01.g012222.v5.5;Name=Cre01.g012222;GeneName_v5.6=Cre01.g012222	741	-	gene
chromosome_1	2239507	2242317	ID=Cre01.g012244.v5.5;Name=Cre01.g012244;GeneName_v5.6=Cre01.g012244	2810	+	gene
chromosome_1	2245517	2249047	ID=Cre01.g012300.v5.5;Name=Cre01.g012300;GeneName_v5.6=Cre01.g012300	3530	-	gene
chromosome_1	2249577	2257529	ID=Cre01.g012350.v5.5;Name=Cre01.g012350;GeneName_v5.6=Cre01.g012350;Defline2_v5.6=(1 of 1) K02331 - DNA polymerase phi [EC:2.7.7.7] (POL5, MYBBP1A)	7952	+	gene
chromosome_1	2257531	2261767	ID=Cre01.g012400.v5.5;Name=Cre01.g012400;GeneName_v5.6=Cre01.g012400;Defline2_v5.6=(1 of 2) KOG4510 - Permease of the drug/metabolite transporter (DMT) superfamily	4236	-	gene
chromosome_1	2263907	2289189	ID=Cre01.g012450.v5.5;Name=Cre01.g012450;GeneName_v5.6=Cre01.g012450;Defline2_v5.6=(1 of 1) PTHR11254:SF291 - E3 UBIQUITIN-PROTEIN LIGASE HUWE1	25282	+	gene
chromosome_1	2289191	2291906	ID=Cre01.g012500.v5.5;Name=Cre01.g012500;GeneName_v5.6=Cre01.g012500;Defline1_v5.6=Similar to Prenylated Rab Acceptor Protein;Defline2_v5.6=(1 of 1) PTHR19317 - PRENYLATED RAB ACCEPTOR 1-RELATED	2715	-	gene
chromosome_1	2294297	2299193	ID=Cre01.g012550.v5.5;Name=Cre01.g012550;GeneName_v5.6=Cre01.g012550	4896	+	gene
chromosome_1	2299247	2304617	ID=Cre01.g012600.v5.5;Name=Cre01.g012600;GeneName_v5.6=Cre01.g012600 / PGM1 / GPM2;Defline1_v5.6=Phosphoglucomutase;Defline2_v5.6=(1 of 1) 5.4.2.7 - Phosphopentomutase / Phosphodeoxyribomutase	5370	-	gene
chromosome_1	2304727	2317117	ID=Cre01.g012650.v5.5;Name=Cre01.g012650;GeneName_v5.6=Cre01.g012650 / KCN9;Defline1_v5.6=Voltage-gated potassium channel;Defline2_v5.6=(1 of 6) PF00520//PF12796 - Ion transport protein (Ion_trans) // Ankyrin repeats (3 copies) (Ank_2)	12390	+	gene
chromosome_1	2317317	2326915	ID=Cre01.g012700.v5.5;Name=Cre01.g012700;GeneName_v5.6=Cre01.g012700 / KCN6;Defline1_v5.6=Voltage-gated potassium channel;Defline2_v5.6=(1 of 6) PF00520//PF12796 - Ion transport protein (Ion_trans) // Ankyrin repeats (3 copies) (Ank_2)	9598	+	gene
chromosome_1	2327226	2339079	ID=Cre01.g012750.v5.5;Name=Cre01.g012750;GeneName_v5.6=Cre01.g012750 / KCN7;Defline1_v5.6=Voltage-gated potassium channel;Defline2_v5.6=(1 of 6) PF00520//PF12796 - Ion transport protein (Ion_trans) // Ankyrin repeats (3 copies) (Ank_2)	11853	+	gene
chromosome_1	2339126	2342765	ID=Cre01.g012800.v5.5;Name=Cre01.g012800;GeneName_v5.6=Cre01.g012800 / FAP230;Defline1_v5.6=Flagellar Associated Protein 230	3639	+	gene
chromosome_1	2342916	2353162	ID=Cre01.g012850.v5.5;Name=Cre01.g012850;GeneName_v5.6=Cre01.g012850 / KCN8;Defline1_v5.6=Voltage-gated potassium channel;Defline2_v5.6=(1 of 1) PTHR10217//PTHR10217:SF514 - VOLTAGE AND LIGAND GATED POTASSIUM CHANNEL // SUBFAMILY NOT NAMED	10246	+	gene
chromosome_1	2353230	2359886	ID=Cre01.g012900.v5.5;Name=Cre01.g012900;GeneName_v5.6=Cre01.g012900;Defline2_v5.6=(1 of 2) 2.7.7.59 - [Protein-PII] uridylyltransferase / Uridylyl removing enzyme	6656	-	gene
chromosome_1	2360836	2368003	ID=Cre01.g012950.v5.5;Name=Cre01.g012950;GeneName_v5.6=Cre01.g012950;Defline2_v5.6=(1 of 7) PTHR23257//PTHR23257:SF529 - SERINE-THREONINE PROTEIN KINASE // SUBFAMILY NOT NAMED	7167	+	gene
chromosome_1	2368040	2376176	ID=Cre01.g013000.v5.5;Name=Cre01.g013000;GeneName_v5.6=Cre01.g013000;Defline2_v5.6=(1 of 1) 2.7.7.31 - DNA nucleotidylexotransferase / Terminal transferase	8136	-	gene
chromosome_1	2376296	2383408	ID=Cre01.g013050.v5.5;Name=Cre01.g013050;GeneName_v5.6=Cre01.g013050;Defline2_v5.6=(1 of 1) PF01344//PF12937 - Kelch motif (Kelch_1) // F-box-like (F-box-like)	7112	+	gene
chromosome_1	2388504	2393026	ID=Cre01.g013100.v5.5;Name=Cre01.g013100;GeneName_v5.6=Cre01.g013100 / PRL10;Defline1_v5.6=Predicted extracellular protein;Defline2_v5.6=(1 of 14) PTHR10334 - CYSTEINE-RICH SECRETORY PROTEIN-RELATED	4522	-	gene
chromosome_1	2393133	2395546	ID=Cre01.g013150.v5.5;Name=Cre01.g013150;GeneName_v5.6=Cre01.g013150 / CGLD35;Defline1_v5.6=Conserved in the Green Lineage and Diatoms;Defline2_v5.6=(1 of 1) K06995 - uncharacterized protein (K06995)	2413	-	gene
chromosome_1	2395646	2397184	ID=Cre01.g013200.v5.5;Name=Cre01.g013200;GeneName_v5.6=Cre01.g013200	1538	+	gene
chromosome_1	2397266	2402196	ID=Cre01.g013250.v5.5;Name=Cre01.g013250;GeneName_v5.6=Cre01.g013250;Defline2_v5.6=(1 of 1) PTHR14269//PTHR14269:SF4 - CDP-DIACYLGLYCEROL--GLYCEROL-3-PHOSPHATE 3-PHOSPHATIDYLTRANSFERASE-RELATED // PROTEIN H32C10.1, ISOFORM A	4930	-	gene
chromosome_1	2402346	2408924	ID=Cre01.g013300.v5.5;Name=Cre01.g013300;GeneName_v5.6=Cre01.g013300 / DEG10;Defline1_v5.6=Deg protease;Defline2_v5.6=(1 of 1) PTHR22939//PTHR22939:SF87 - SERINE PROTEASE FAMILY S1C HTRA-RELATED // DO-LIKE 15 PROTEIN-RELATED	6578	+	gene
chromosome_1	2409136	2411346	ID=Cre01.g013350.v5.5;Name=Cre01.g013350;GeneName_v5.6=Cre01.g013350	2210	-	gene
chromosome_1	2411476	2416856	ID=Cre01.g013400.v5.5;Name=Cre01.g013400;GeneName_v5.6=Cre01.g013400 / PIGS;Defline1_v5.6=GPI transamidase component PIG-S;Defline2_v5.6=(1 of 1) K05291 - phosphatidylinositol glycan, class S (PIGS)	5380	-	gene
chromosome_1	2417016	2419927	ID=Cre01.g013450.v5.5;Name=Cre01.g013450;GeneName_v5.6=Cre01.g013450;Defline2_v5.6=(1 of 5) PF01814 - Hemerythrin HHE cation binding domain (Hemerythrin)	2911	+	gene
chromosome_1	2421966	2426463	ID=Cre01.g013500.v5.5;Name=Cre01.g013500;GeneName_v5.6=Cre01.g013500;Defline2_v5.6=(1 of 5) PF01814 - Hemerythrin HHE cation binding domain (Hemerythrin)	4497	+	gene
chromosome_1	2426480	2430236	ID=Cre01.g013550.v5.5;Name=Cre01.g013550;GeneName_v5.6=Cre01.g013550	3756	-	gene
chromosome_1	2431507	2438386	ID=Cre01.g013600.v5.5;Name=Cre01.g013600;GeneName_v5.6=Cre01.g013600	6879	-	gene
chromosome_1	2439056	2446056	ID=Cre01.g013650.v5.5;Name=Cre01.g013650;GeneName_v5.6=Cre01.g013650;Defline2_v5.6=(1 of 1) PTHR14296//PTHR14296:SF3 - FAMILY NOT NAMED // DIKAR, ISOFORM F	7000	+	gene
chromosome_1	2446116	2449440	ID=Cre01.g013700.v5.5;Name=Cre01.g013700;GeneName_v5.6=Cre01.g013700 / VDAC1;Defline1_v5.6=Voltage-dependent anion-selective channel protein;Defline2_v5.6=(1 of 2) K15040 - voltage-dependent anion channel protein 2 (VDAC2)	3324	+	gene
chromosome_1	2449500	2451236	ID=Cre01.g013750.v5.5;Name=Cre01.g013750;GeneName_v5.6=Cre01.g013750	1736	-	gene
chromosome_1	2451290	2452426	ID=Cre01.g013769.v5.5;Name=Cre01.g013769;GeneName_v5.6=Cre01.g013769	1136	-	gene
chromosome_1	2452546	2456922	ID=Cre01.g013800.v5.5;Name=Cre01.g013800;GeneName_v5.6=Cre01.g013800 / TCY1;Defline1_v5.6=Tocopherol cyclase;Defline2_v5.6=(1 of 1) PTHR23002 - ZINC FINGER CCHC DOMAIN CONTAINING PROTEIN	4376	+	gene
chromosome_1	2456976	2461828	ID=Cre01.g013801.v5.5;Name=Cre01.g013801;GeneName_v5.6=Cre01.g013801;Defline1_v5.6=tocopherol cyclase;Defline2_v5.6=(1 of 1) 5.5.1.24 - Tocopherol cyclase	4852	+	gene
chromosome_1	2461830	2464416	ID=Cre01.g013850.v5.5;Name=Cre01.g013850;GeneName_v5.6=Cre01.g013850	2586	-	gene
chromosome_1	2464736	2469986	ID=Cre01.g013900.v5.5;Name=Cre01.g013900;GeneName_v5.6=Cre01.g013900;Defline2_v5.6=(1 of 546) 2.7.11.1 - Non-specific serine/threonine protein kinase / Threonine-specific protein kinase	5250	-	gene
chromosome_1	2476467	2478471	ID=Cre01.g014000.v5.5;Name=Cre01.g014000;GeneName_v5.6=Cre01.g014000	2004	-	gene
chromosome_1	2478596	2484288	ID=Cre01.g014050.v5.5;Name=Cre01.g014050;GeneName_v5.6=Cre01.g014050;Defline2_v5.6=(1 of 1) PTHR12681 - ZINC FINGER-CONTAINING PROTEIN P48ZNF	5692	+	gene
chromosome_1	2484310	2487446	ID=Cre01.g014100.v5.5;Name=Cre01.g014100;GeneName_v5.6=Cre01.g014100;Defline2_v5.6=(1 of 1) PTHR14614:SF29 - PROTEIN FAM86A	3136	-	gene
chromosome_1	2487546	2493455	ID=Cre01.g014150.v5.5;Name=Cre01.g014150;GeneName_v5.6=Cre01.g014150 / MFT5;Defline1_v5.6=MATE efflux family protein;Defline2_v5.6=(1 of 11) K03327 - multidrug resistance protein, MATE family (TC.MATE, SLC47A, norM, mdtK, dinF)	5909	+	gene
chromosome_1	2493480	2498206	ID=Cre01.g014200.v5.5;Name=Cre01.g014200;GeneName_v5.6=Cre01.g014200	4726	-	gene
chromosome_1	2498316	2503468	ID=Cre01.g014250.v5.5;Name=Cre01.g014250;GeneName_v5.6=Cre01.g014250 / OPR2;Defline1_v5.6=OctotricoPeptide Repeat Protein	5152	+	gene
chromosome_1	2503520	2511686	ID=Cre01.g014300.v5.5;Name=Cre01.g014300;GeneName_v5.6=Cre01.g014300	8166	-	gene
chromosome_1	2511840	2514278	ID=Cre01.g014350.v5.5;Name=Cre01.g014350;GeneName_v5.6=Cre01.g014350 / PRX5;Defline1_v5.6=Peroxiredoxin, type II;Defline2_v5.6=(1 of 2) PTHR10430//PTHR10430:SF16 - PEROXIREDOXIN // PEROXIREDOXIN-5, MITOCHONDRIAL	2438	+	gene
chromosome_1	2514326	2518908	ID=Cre01.g014400.v5.5;Name=Cre01.g014400;GeneName_v5.6=Cre01.g014400	4582	+	gene
chromosome_1	2521719	2528834	ID=Cre01.g014450.v5.5;Name=Cre01.g014450;GeneName_v5.6=Cre01.g014450	7115	+	gene
chromosome_1	2528843	2535169	ID=Cre01.g014500.v5.5;Name=Cre01.g014500;GeneName_v5.6=Cre01.g014500;Defline1_v5.6=Protein tyrosine kinase;Defline2_v5.6=(1 of 1) PF06293 - Lipopolysaccharide kinase (Kdo/WaaP) family (Kdo)	6326	-	gene
chromosome_1	2537587	2539626	ID=Cre01.g014600.v5.5;Name=Cre01.g014600;GeneName_v5.6=Cre01.g014600 / CSK2;Defline1_v5.6=Casein kinase-related Ser/Thr kinase;Defline2_v5.6=(1 of 1) PTHR11909:SF18 - AT15039P-RELATED	2039	+	gene
chromosome_1	2540096	2544221	ID=Cre01.g014650.v5.5;Name=Cre01.g014650;GeneName_v5.6=Cre01.g014650 / PFH5;Defline1_v5.6=Prolyl 4-hydroxylase 5;Defline2_v5.6=(1 of 7) PTHR10869//PTHR10869:SF71 - PROLYL 4-HYDROXYLASE ALPHA SUBUNIT // SUBFAMILY NOT NAMED	4125	+	gene
chromosome_1	2544413	2547610	ID=Cre01.g014700.v5.5;Name=Cre01.g014700;GeneName_v5.6=Cre01.g014700	3197	-	gene
chromosome_1	2549033	2550939	ID=Cre01.g014751.v5.5;Name=Cre01.g014751;GeneName_v5.6=Cre01.g014751;Defline2_v5.6=(1 of 7) PF14555 - UBA-like domain (UBA_4)	1906	-	gene
chromosome_1	2551010	2557909	ID=Cre01.g014800.v5.5;Name=Cre01.g014800;GeneName_v5.6=Cre01.g014800 / MSH7;Defline1_v5.6=DNA mismatch repair protein, MutS homolog;Defline2_v5.6=(1 of 1) K07456 - DNA mismatch repair protein MutS2 (mutS2)	6899	-	gene
chromosome_1	2558377	2561791	ID=Cre01.g014850.v5.5;Name=Cre01.g014850;GeneName_v5.6=Cre01.g014850;Defline2_v5.6=(1 of 1) PTHR12281:SF2 - DCN1-LIKE PROTEIN 2	3414	+	gene
chromosome_1	2561890	2567009	ID=Cre01.g014900.v5.5;Name=Cre01.g014900;GeneName_v5.6=Cre01.g014900	5119	-	gene
chromosome_1	2568749	2573480	ID=Cre01.g014950.v5.5;Name=Cre01.g014950;GeneName_v5.6=Cre01.g014950	4731	+	gene
chromosome_1	2575772	2580271	ID=Cre01.g015000.v5.5;Name=Cre01.g015000;GeneName_v5.6=Cre01.g015000GK1;Defline1_v5.6=Acetylglutamate kinase;Defline2_v5.6=(1 of 1) 2.7.2.8 - Acetylglutamate kinase	4499	+	gene
chromosome_1	2580349	2588881	ID=Cre01.g015050.v5.5;Name=Cre01.g015050;GeneName_v5.6=Cre01.g015050 / AGK1;Defline1_v5.6=Acetylglutamate kinase	8532	+	gene
chromosome_1	2588883	2591339	ID=Cre01.g015100.v5.5;Name=Cre01.g015100;GeneName_v5.6=Cre01.g015100 / CSB5;Defline1_v5.6=Probable transposon-derived protein of Chlamydomonas-Specific family B;Defline2_v5.6=(1 of 88) PTHR15535 - TRANSMEMBRANE PROTEIN 2-RELATED	2456	-	gene
chromosome_1	2591386	2607759	ID=Cre01.g015103.v5.5;Name=Cre01.g015103;GeneName_v5.6=Cre01.g015103;Defline1_v5.6=Solute-binding protein-like adenylate cyclase;Defline2_v5.6=(1 of 6) PF00211//PF13416 - Adenylate and Guanylate cyclase catalytic domain (Guanylate_cyc) // Bacterial extracellular solute-binding protein (SBP_bac_8)	16373	-	gene
chromosome_1	2607813	2611623	ID=Cre01.g015150.v5.5;Name=Cre01.g015150;GeneName_v5.6=Cre01.g015150	3810	-	gene
chromosome_1	2612541	2620849	ID=Cre01.g015200.v5.5;Name=Cre01.g015200;GeneName_v5.6=Cre01.g015200 / PDE4;Defline1_v5.6=3',5'-cyclic-nucleotide phosphodiesterase;Defline2_v5.6=(1 of 15) 3.1.4.53 - 3',5'-cyclic-AMP phosphodiesterase / cAMP-specific phosphodiesterase	8308	-	gene
chromosome_1	2620924	2630702	ID=Cre01.g015250.v5.5;Name=Cre01.g015250;GeneName_v5.6=Cre01.g015250 / POLD1;Defline1_v5.6=DNA polymerase delta, catalytic subunit;Defline2_v5.6=(1 of 2) K02327 - DNA polymerase delta subunit 1 (POLD1)	9778	-	gene
chromosome_1	2630828	2635122	ID=Cre01.g015300.v5.5;Name=Cre01.g015300;GeneName_v5.6=Cre01.g015300;Defline2_v5.6=(1 of 33) PTHR10157 - DOPAMINE BETA HYDROXYLASE RELATED	4294	+	gene
chromosome_1	2635336	2638506	ID=Cre01.g015350.v5.5;Name=Cre01.g015350;GeneName_v5.6=Cre01.g015350 / POR1;Defline1_v5.6=Light-dependent protochlorophyllide reductase;Defline2_v5.6=(1 of 1) 1.3.1.33 - Protochlorophyllide reductase / Protochlorophyllide oxidoreductase	3170	+	gene
chromosome_1	2638513	2642489	ID=Cre01.g015400.v5.5;Name=Cre01.g015400;GeneName_v5.6=Cre01.g015400;Defline2_v5.6=(1 of 2) PF05542 - Protein of unknown function (DUF760) (DUF760)	3976	-	gene
chromosome_1	2642543	2647549	ID=Cre01.g015451.v5.5;Name=Cre01.g015451;GeneName_v5.6=Cre01.g015451;Defline2_v5.6=(1 of 33) PTHR10157 - DOPAMINE BETA HYDROXYLASE RELATED	5006	-	gene
chromosome_1	2647604	2649759	ID=Cre01.g015500.v5.5;Name=Cre01.g015500;GeneName_v5.6=Cre01.g015500 / CGL91;Defline1_v5.6=Conserved in the Green Lineage;Defline2_v5.6=(1 of 18) PTHR10774 - EXTENDED SYNAPTOTAGMIN-RELATED	2155	-	gene
chromosome_1	2649929	2652751	ID=Cre01.g015550.v5.5;Name=Cre01.g015550;GeneName_v5.6=Cre01.g015550;Defline1_v5.6=2-dehydro-3-deoxyglucarate aldolase;Defline2_v5.6=(1 of 1) 4.1.2.52 - 4-hydroxy-2-oxoheptanedioate aldolase / HKHD aldolase	2822	+	gene
chromosome_1	2652799	2670781	ID=Cre01.g015600.v5.5;Name=Cre01.g015600;GeneName_v5.6=Cre01.g015600;Defline2_v5.6=(1 of 1) PTHR23346//PTHR23346:SF7 - TRANSLATIONAL ACTIVATOR GCN1-RELATED // TRANSLATIONAL ACTIVATOR GCN1	17982	+	gene
chromosome_1	2670783	2672766	ID=Cre01.g015650.v5.5;Name=Cre01.g015650;GeneName_v5.6=Cre01.g015650	1983	-	gene
chromosome_1	2672813	2675606	ID=Cre01.g015700.v5.5;Name=Cre01.g015700;GeneName_v5.6=Cre01.g015700;Defline1_v5.6=S-adenosyl-L-methionine-dependent methyltransferase;Defline2_v5.6=(1 of 8) 3.4.24.71 - Endothelin-converting enzyme 1 / ECE-1	2793	-	gene
chromosome_1	2675727	2678846	ID=Cre01.g015750.v5.5;Name=Cre01.g015750;GeneName_v5.6=Cre01.g015750;Defline2_v5.6=(1 of 1) PTHR21017 - NIPSNAP-RELATED	3119	+	gene
chromosome_1	2682934	2686094	ID=Cre01.g015850.v5.5;Name=Cre01.g015850;GeneName_v5.6=Cre01.g015850 / FAP68;Defline1_v5.6=Flagellar Associated Protein 68	3160	-	gene
chromosome_1	2686469	2690115	ID=Cre01.g015950.v5.5;Name=Cre01.g015950;GeneName_v5.6=Cre01.g015950 / CPL11;Defline1_v5.6=translation factor;Defline2_v5.6=(1 of 1) PTHR17490//PTHR17490:SF7 - SUA5 // SUBFAMILY NOT NAMED	3646	+	gene
chromosome_1	2690123	2694380	ID=Cre01.g016001.v5.5;Name=Cre01.g016001;GeneName_v5.6=Cre01.g016001	4257	-	gene
chromosome_1	2694479	2710860	ID=Cre01.g016050.v5.5;Name=Cre01.g016050;GeneName_v5.6=Cre01.g016050 / PRP8;Defline1_v5.6=Splicing factor, component of the U5 snRNP and of the spliceosome;Defline2_v5.6=(1 of 1) K12856 - pre-mRNA-processing factor 8 (PRPF8, PRP8)	16381	+	gene
chromosome_1	2711239	2715811	ID=Cre01.g016100.v5.5;Name=Cre01.g016100;GeneName_v5.6=Cre01.g016100	4572	+	gene
chromosome_1	2718276	2723882	ID=Cre01.g016150.v5.5;Name=Cre01.g016150;GeneName_v5.6=Cre01.g016150;Defline2_v5.6=(1 of 1) PTHR16222//PTHR16222:SF15 - ADP-RIBOSYLGLYCOHYDROLASE // SUBFAMILY NOT NAMED	5606	-	gene
chromosome_1	2723936	2732153	ID=Cre01.g016200.v5.5;Name=Cre01.g016200;GeneName_v5.6=Cre01.g016200 / MLO4;Defline1_v5.6=MLO family protein;Defline2_v5.6=(1 of 5) PF03094 - Mlo family (Mlo)	8217	-	gene
chromosome_1	2745656	2748322	ID=Cre01.g016250.v5.5;Name=Cre01.g016250;GeneName_v5.6=Cre01.g016250 / MLO3;Defline1_v5.6=MLO family protein;Defline2_v5.6=(1 of 5) PF03094 - Mlo family (Mlo)	2666	-	gene
chromosome_1	2748972	2754294	ID=Cre01.g016300.v5.5;Name=Cre01.g016300;GeneName_v5.6=Cre01.g016300 / CAM3;Defline1_v5.6=Calmodulin-like protein;Defline2_v5.6=(1 of 61) PF13499 - EF-hand domain pair (EF-hand_7)	5322	+	gene
chromosome_1	2755222	2758879	ID=Cre01.g016350.v5.5;Name=Cre01.g016350;GeneName_v5.6=Cre01.g016350	3657	+	gene
chromosome_1	2761072	2765230	ID=Cre01.g016400.v5.5;Name=Cre01.g016400;GeneName_v5.6=Cre01.g016400	4158	+	gene
chromosome_1	2765236	2771922	ID=Cre01.g016450.v5.5;Name=Cre01.g016450;GeneName_v5.6=Cre01.g016450;Defline1_v5.6=SET domain protein;Defline2_v5.6=(1 of 21) PTHR12197 - SET AND MYND DOMAIN CONTAINING	6686	-	gene
chromosome_1	2772165	2774172	ID=Cre01.g016500.v5.5;Name=Cre01.g016500;GeneName_v5.6=Cre01.g016500 / DLD2;Defline1_v5.6=Dihydrolipoamide dehydrogenase	2007	-	gene
chromosome_1	2774236	2781522	ID=Cre01.g016514.v5.5;Name=Cre01.g016514;GeneName_v5.6=Cre01.g016514 / DLD2;Defline2_v5.6=(1 of 1) PTHR22912//PTHR22912:SF142 - DISULFIDE OXIDOREDUCTASE // SUBFAMILY NOT NAMED	7286	-	gene
chromosome_1	2781662	2787514	ID=Cre01.g016528.v5.5;Name=Cre01.g016528;GeneName_v5.6=Cre01.g016528;Defline2_v5.6=(1 of 1) 4.2.1.109 - Methylthioribulose 1-phosphate dehydratase / 1-PMT-ribulose dehydratase	5852	+	gene
chromosome_1	2788972	2791524	ID=Cre01.g016542.v5.5;Name=Cre01.g016542;GeneName_v5.6=Cre01.g016542;Defline2_v5.6=(1 of 4) PTHR36732:SF1 - GLYCINE-RICH PROTEIN-RELATED	2552	+	gene
chromosome_1	2792833	2795622	ID=Cre01.g016556.v5.5;Name=Cre01.g016556;GeneName_v5.6=Cre01.g016556;Defline2_v5.6=(1 of 1) K03115 - casein kinase II subunit beta (CSNK2B)	2789	-	gene
chromosome_1	2796246	2808682	ID=Cre01.g016570.v5.5;Name=Cre01.g016570;GeneName_v5.6=Cre01.g016570;Defline2_v5.6=(1 of 1) PTHR24361//PTHR24361:SF129 - MITOGEN-ACTIVATED KINASE KINASE KINASE // MITOGEN-ACTIVATED PROTEIN KINASE KINASE KINASE 19	12436	-	gene
chromosome_1	2809302	2811543	ID=Cre01.g016600.v5.5;Name=Cre01.g016600;GeneName_v5.6=Cre01.g016600 / PSBS1;Defline1_v5.6=chloroplast Photosystem II-associated 22 kDa protein;Defline2_v5.6=(1 of 2) K03542 - photosystem II 22kDa protein (psbS)	2241	+	gene
chromosome_1	2812496	2814092	ID=Cre01.g016651.v5.5;Name=Cre01.g016651;GeneName_v5.6=Cre01.g016651	1596	-	gene
chromosome_1	2814342	2817364	ID=Cre01.g016700.v5.5;Name=Cre01.g016700;GeneName_v5.6=Cre01.g016700	3022	+	gene
chromosome_1	2818211	2820402	ID=Cre01.g016750.v5.5;Name=Cre01.g016750;GeneName_v5.6=Cre01.g016750 / PSBS2;Defline1_v5.6=chloroplast Photosystem II-associated 22 kDa protein;Defline2_v5.6=(1 of 2) K03542 - photosystem II 22kDa protein (psbS)	2191	-	gene
chromosome_1	2821082	2825144	ID=Cre01.g016800.v5.5;Name=Cre01.g016800;GeneName_v5.6=Cre01.g016800;Defline2_v5.6=(1 of 18) PTHR22849 - WDSAM1 PROTEIN	4062	+	gene
chromosome_1	2825154	2827192	ID=Cre01.g016850.v5.5;Name=Cre01.g016850;GeneName_v5.6=Cre01.g016850;Defline2_v5.6=(1 of 1) KOG4118 - Uncharacterized conserved protein	2038	-	gene
chromosome_1	2827246	2829352	ID=Cre01.g016900.v5.5;Name=Cre01.g016900;GeneName_v5.6=Cre01.g016900;Defline2_v5.6=(1 of 1) PF14347 - Domain of unknown function (DUF4399) (DUF4399)	2106	-	gene
chromosome_1	2829406	2832922	ID=Cre01.g016950.v5.5;Name=Cre01.g016950;GeneName_v5.6=Cre01.g016950;Defline2_v5.6=(1 of 1) 2.5.1.59 - Protein geranylgeranyltransferase type I / Type I protein geranyl-geranyltransferase	3516	-	gene
chromosome_1	2833066	2837434	ID=Cre01.g017050.v5.5;Name=Cre01.g017050;GeneName_v5.6=Cre01.g017050 / MCP1;Defline1_v5.6=Mitochondrial substrate carrier protein;Defline2_v5.6=(1 of 4) KOG0756 - Mitochondrial tricarboxylate/dicarboxylate carrier proteins	4368	+	gene
chromosome_1	2837482	2844924	ID=Cre01.g017100.v5.5;Name=Cre01.g017100;GeneName_v5.6=Cre01.g017100;Defline2_v5.6=(1 of 3) PTHR22753//PTHR22753:SF1 - FAMILY NOT NAMED // TRANSMEMBRANE PROTEIN 68	7442	+	gene
chromosome_1	2844936	2854522	ID=Cre01.g017150.v5.5;Name=Cre01.g017150;GeneName_v5.6=Cre01.g017150	9586	-	gene
chromosome_1	2854603	2860912	ID=Cre01.g017200.v5.5;Name=Cre01.g017200;GeneName_v5.6=Cre01.g017200 / FKB99;Defline1_v5.6=Peptidyl-prolyl cis-trans isomerase, FKBP-type;Defline2_v5.6=(1 of 2) PTHR10516:SF290 - PEPTIDYL-PROLYL CIS-TRANS ISOMERASE	6309	-	gene
chromosome_1	2860966	2864092	ID=Cre01.g017250.v5.5;Name=Cre01.g017250;GeneName_v5.6=Cre01.g017250;Defline1_v5.6=Chlorophyceae-specific protein;Defline2_v5.6=(1 of 2) K09571 - FK506-binding protein 4/5 (FKBP4_5)	3126	-	gene
chromosome_1	2864192	2865618	ID=Cre01.g017300.v5.5;Name=Cre01.g017300;GeneName_v5.6=Cre01.g017300 / PRPS21;Defline1_v5.6=Chloroplast ribosomal protein S21	1426	+	gene
chromosome_1	2865716	2869292	ID=Cre01.g017350.v5.5;Name=Cre01.g017350;GeneName_v5.6=Cre01.g017350 / RMT3;Defline1_v5.6=Putative prot?ine N-methyltransferase;Defline2_v5.6=(1 of 29) PTHR13271 - UNCHARACTERIZED PUTATIVE METHYLTRANSFERASE	3576	-	gene
chromosome_1	2869366	2874362	ID=Cre01.g017400.v5.5;Name=Cre01.g017400;GeneName_v5.6=Cre01.g017400	4996	-	gene
chromosome_1	2874476	2878902	ID=Cre01.g017450.v5.5;Name=Cre01.g017450;GeneName_v5.6=Cre01.g017450 / POLA2;Defline1_v5.6=DNA polymerase alpha, catalytic subunit;Defline2_v5.6=(1 of 1) K02321 - DNA polymerase alpha subunit B (POLA2)	4426	-	gene
chromosome_1	2879002	2882844	ID=Cre01.g017500.v5.5;Name=Cre01.g017500;GeneName_v5.6=Cre01.g017500;Defline2_v5.6=(1 of 1) K14574 - ribosome maturation protein SDO1 (SDO1, SBDS)	3842	+	gene
chromosome_1	2884402	2889224	ID=Cre01.g017550.v5.5;Name=Cre01.g017550;GeneName_v5.6=Cre01.g017550;Defline2_v5.6=(1 of 15) PTHR23155 - LEUCINE-RICH REPEAT-CONTAINING PROTEIN	4822	+	gene
chromosome_1	2889251	2899352	ID=Cre01.g017600.v5.5;Name=Cre01.g017600;GeneName_v5.6=Cre01.g017600;Defline1_v5.6=Putative quinoprotein;Defline2_v5.6=(1 of 11) PF13360 - PQQ-like domain (PQQ_2)	10101	-	gene
chromosome_1	2901180	2905976	ID=Cre01.g017650.v5.5;Name=Cre01.g017650;GeneName_v5.6=Cre01.g017650 / FAP34;Defline1_v5.6=Flagellar Associated Protein 34	4796	-	gene
chromosome_1	2908726	2918016	ID=Cre01.g017701.v5.5;Name=Cre01.g017701;GeneName_v5.6=Cre01.g017701;Defline2_v5.6=(1 of 14) PF00078//PF03372 - Reverse transcriptase (RNA-dependent DNA polymerase) (RVT_1) // Endonuclease/Exonuclease/phosphatase family (Exo_endo_phos)	9290	-	gene
chromosome_1	2922056	2929292	ID=Cre01.g017750.v5.5;Name=Cre01.g017750;GeneName_v5.6=Cre01.g017750	7236	+	gene
chromosome_1	2929470	2932656	ID=Cre01.g017850.v5.5;Name=Cre01.g017850;GeneName_v5.6=Cre01.g017850	3186	-	gene
chromosome_1	2932756	2943237	ID=Cre01.g017900.v5.5;Name=Cre01.g017900;GeneName_v5.6=Cre01.g017900;Defline2_v5.6=(1 of 11) PF13360 - PQQ-like domain (PQQ_2)	10481	+	gene
chromosome_1	2943240	2948156	ID=Cre01.g017951.v5.5;Name=Cre01.g017951;GeneName_v5.6=Cre01.g017951;Defline2_v5.6=(1 of 15) PTHR23155 - LEUCINE-RICH REPEAT-CONTAINING PROTEIN	4916	-	gene
chromosome_1	2948890	2951156	ID=Cre01.g018000.v5.5;Name=Cre01.g018000;GeneName_v5.6=Cre01.g018000 / RPA12;Defline1_v5.6=DNA-directed RNA polymerase I subunit A12.2;Defline2_v5.6=(1 of 1) K03000 - DNA-directed RNA polymerase I subunit RPA12 (RPA12, ZNRD1)	2266	-	gene
chromosome_1	2951256	2958318	ID=Cre01.g018050.v5.5;Name=Cre01.g018050;GeneName_v5.6=Cre01.g018050;Defline1_v5.6=NEF1-like protein;Defline2_v5.6=(1 of 1) PTHR35313//PTHR35313:SF1 - FAMILY NOT NAMED // NO EXINE FORMATION 1	7062	+	gene
chromosome_1	2958376	2960298	ID=Cre01.g018075.v5.5;Name=Cre01.g018075;GeneName_v5.6=Cre01.g018075	1922	+	gene
chromosome_1	2960300	2963526	ID=Cre01.g018100.v5.5;Name=Cre01.g018100;GeneName_v5.6=Cre01.g018100;Defline2_v5.6=(1 of 1) 3.1.3.16//3.1.3.27//3.1.3.48 - Protein-serine/threonine phosphatase / Serine/threonine specific protein phosphatase // Phosphatidylglycerophosphatase // Protein-tyrosine-phosphatase / PTPase	3226	-	gene
chromosome_1	2963665	2967168	ID=Cre01.g018150.v5.5;Name=Cre01.g018150;GeneName_v5.6=Cre01.g018150	3503	+	gene
chromosome_1	2967170	2968146	ID=Cre01.g018184.v5.5;Name=Cre01.g018184;GeneName_v5.6=Cre01.g018184;Defline2_v5.6=(1 of 1) K00587 - protein-S-isoprenylcysteine O-methyltransferase (ICMT, STE14)	976	-	gene
chromosome_1	2968517	2980126	ID=Cre01.g018200.v5.5;Name=Cre01.g018200;GeneName_v5.6=Cre01.g018200;Defline1_v5.6=Putative Acyl-CoA N-acyltransferase;Defline2_v5.6=(1 of 1) PTHR24098:SF5 - ACYL-COA N-ACYLTRANSFERASE WITH RING/FYVE/PHD-TYPE ZINC FINGER DOMAIN-CONTAINING PROTEIN	11609	-	gene
chromosome_1	2987906	2993398	ID=Cre01.g018350.v5.5;Name=Cre01.g018350;GeneName_v5.6=Cre01.g018350	5492	+	gene
chromosome_1	2993400	2997316	ID=Cre01.g018400.v5.5;Name=Cre01.g018400;GeneName_v5.6=Cre01.g018400 / ITPK2;Defline1_v5.6=Inositol 1,3,4-trisphosphate 5/6-kinase;Defline2_v5.6=(1 of 2) K00913 - inositol-1,3,4-trisphosphate 5/6-kinase / inositol-tetrakisphosphate 1-kinase (ITPK1)	3916	-	gene
chromosome_1	2997436	3001961	ID=Cre01.g018450.v5.5;Name=Cre01.g018450;GeneName_v5.6=Cre01.g018450	4525	+	gene
chromosome_1	3002127	3006078	ID=Cre01.g018500.v5.5;Name=Cre01.g018500;GeneName_v5.6=Cre01.g018500;Defline1_v5.6=Holo-[acyl-carrier-protein] synthase;Defline2_v5.6=(1 of 1) PTHR12215:SF10 - L-AMINOADIPATE-SEMIALDEHYDE DEHYDROGENASE-PHOSPHOPANTETHEINYL TRANSFERASE	3951	+	gene
chromosome_1	3006085	3018385	ID=Cre01.g018550.v5.5;Name=Cre01.g018550;GeneName_v5.6=Cre01.g018550 / CYG69;Defline1_v5.6=Adenylate/guanylate cyclase;Defline2_v5.6=(1 of 33) PTHR12203:SF13 - F10K1.7 PROTEIN	12300	-	gene
chromosome_1	3018855	3021856	ID=Cre01.g018600.v5.5;Name=Cre01.g018600;GeneName_v5.6=Cre01.g018600;Defline2_v5.6=(1 of 1) PF05529 - B-cell receptor-associated protein 31-like (Bap31)	3001	+	gene
chromosome_1	3022715	3032760	ID=Cre01.g018650.v5.5;Name=Cre01.g018650;GeneName_v5.6=Cre01.g018650;Defline2_v5.6=(1 of 2) PTHR14955 - RETINOIC ACID INDUCED 1/TRANSCRIPTION FACTOR 20	10045	+	gene
chromosome_1	3034729	3040215	ID=Cre01.g018700.v5.5;Name=Cre01.g018700;GeneName_v5.6=Cre01.g018700	5486	-	gene
chromosome_1	3040345	3051369	ID=Cre01.g018750.v5.5;Name=Cre01.g018750;GeneName_v5.6=Cre01.g018750	11024	+	gene
chromosome_1	3051525	3055126	ID=Cre01.g018800.v5.5;Name=Cre01.g018800;GeneName_v5.6=Cre01.g018800 / ATP6;Defline1_v5.6=Mitochondrial F1F0 ATP synthase subunit 6;Defline2_v5.6=(1 of 1) PTHR11410//PTHR11410:SF0 - ATP SYNTHASE SUBUNIT A // ATP SYNTHASE SUBUNIT A	3601	+	gene
chromosome_1	3055130	3058735	ID=Cre01.g018850.v5.5;Name=Cre01.g018850;GeneName_v5.6=Cre01.g018850;Defline1_v5.6=Exonuclease-Endonuclease-Phosphatase superfamily protein;Defline2_v5.6=(1 of 4) K12603 - CCR4-NOT transcription complex subunit 6 (CNOT6, CCR4)	3605	-	gene
chromosome_1	3058875	3065307	ID=Cre01.g018900.v5.5;Name=Cre01.g018900;GeneName_v5.6=Cre01.g018900;Defline2_v5.6=(1 of 1) K11971 - E3 ubiquitin-protein ligase RNF14 [EC:6.3.2.19] (RNF14, ARA54)	6432	+	gene
chromosome_1	3065756	3069075	ID=Cre01.g018950.v5.5;Name=Cre01.g018950;GeneName_v5.6=Cre01.g018950 / DHS1;Defline1_v5.6=Deoxyhypusine synthase;Defline2_v5.6=(1 of 2) 2.5.1.46 - Deoxyhypusine synthase / Spermidine dehydrogenase	3319	-	gene
chromosome_1	3069129	3071655	ID=Cre01.g019000.v5.5;Name=Cre01.g019000;GeneName_v5.6=Cre01.g019000;Defline2_v5.6=(1 of 1) PF06094 - Gamma-glutamyl cyclotransferase, AIG2-like (GGACT)	2526	-	gene
chromosome_1	3071755	3079277	ID=Cre01.g019051.v5.5;Name=Cre01.g019051;GeneName_v5.6=Cre01.g019051;Defline2_v5.6=(1 of 15) PF10294 - Lysine methyltransferase (Methyltransf_16)	7522	+	gene
chromosome_1	3079300	3082875	ID=Cre01.g019100.v5.5;Name=Cre01.g019100;GeneName_v5.6=Cre01.g019100;Defline2_v5.6=(1 of 1) PTHR10996:SF20 - D-3-PHOSPHOGLYCERATE DEHYDROGENASE	3575	-	gene
chromosome_1	3083015	3089307	ID=Cre01.g019150.v5.5;Name=Cre01.g019150;GeneName_v5.6=Cre01.g019150 / GCP4;Defline1_v5.6=Gamma tubulin interacting protein;Defline2_v5.6=(1 of 1) K16571 - gamma-tubulin complex component 4 (TUBGCP4, GCP4)	6292	+	gene
chromosome_1	3090075	3095157	ID=Cre01.g019200.v5.5;Name=Cre01.g019200;GeneName_v5.6=Cre01.g019200 / NOP52;Defline1_v5.6=RRP1-like protein;Defline2_v5.6=(1 of 1) K14849 - ribosomal RNA-processing protein 1 (RRP1)	5082	+	gene
chromosome_1	3095305	3098524	ID=Cre01.g019250.v5.5;Name=Cre01.g019250;GeneName_v5.6=Cre01.g019250 / GME;Defline1_v5.6=GDP-D-mannose 3',5'-epimerase;Defline2_v5.6=(1 of 1) 5.1.3.18 - GDP-mannose 3,5-epimerase	3219	+	gene
chromosome_1	3098529	3115465	ID=Cre01.g019300.v5.5;Name=Cre01.g019300;GeneName_v5.6=Cre01.g019300;Defline1_v5.6=Nucleotidyl cyclase;Defline2_v5.6=(1 of 33) PTHR12203:SF13 - F10K1.7 PROTEIN	16936	-	gene
chromosome_1	3120165	3121227	ID=Cre01.g019400.v5.5;Name=Cre01.g019400;GeneName_v5.6=Cre01.g019400	1062	+	gene
chromosome_1	3122835	3125911	ID=Cre01.g019450.v5.5;Name=Cre01.g019450;GeneName_v5.6=Cre01.g019450;Defline2_v5.6=(1 of 3) K10577 - ubiquitin-conjugating enzyme E2 I (UBE2I, UBC9)	3076	+	gene
chromosome_1	3128175	3133267	ID=Cre01.g019500.v5.5;Name=Cre01.g019500;GeneName_v5.6=Cre01.g019500;Defline2_v5.6=(1 of 2) PTHR22847//PTHR22847:SF431 - WD40 REPEAT PROTEIN // SUBFAMILY NOT NAMED	5092	+	gene
chromosome_1	3133272	3139895	ID=Cre01.g019550.v5.5;Name=Cre01.g019550;GeneName_v5.6=Cre01.g019550;Defline1_v5.6=ankryin repeat containing protein;Defline2_v5.6=(1 of 2) PTHR24128//PTHR24128:SF17 - FAMILY NOT NAMED // E3 UBIQUITIN-PROTEIN LIGASE XBAT32	6623	-	gene
chromosome_1	3140514	3142885	ID=Cre01.g019600.v5.5;Name=Cre01.g019600;GeneName_v5.6=Cre01.g019600	2371	-	gene
chromosome_1	3143005	3147677	ID=Cre01.g019650.v5.5;Name=Cre01.g019650;GeneName_v5.6=Cre01.g019650	4672	+	gene
chromosome_1	3147689	3156895	ID=Cre01.g019700.v5.5;Name=Cre01.g019700;GeneName_v5.6=Cre01.g019700 / PAP7;Defline1_v5.6=Class-I RNA nucleotidyl transferase;Defline2_v5.6=(1 of 5) PTHR12271 - POLY A POLYMERASE CID PAP -RELATED	9206	-	gene
chromosome_1	3156995	3164857	ID=Cre01.g019750.v5.5;Name=Cre01.g019750;GeneName_v5.6=Cre01.g019750;Defline2_v5.6=(1 of 1) PTHR10871:SF4 - DNA TOPOISOMERASE 6 SUBUNIT B	7862	+	gene
chromosome_1	3169819	3177655	ID=Cre01.g019850.v5.5;Name=Cre01.g019850;GeneName_v5.6=Cre01.g019850 / FTSH3;Defline1_v5.6=FtsH-like ATPase/metalloprotease;Defline2_v5.6=(1 of 1) K08956 - AFG3 family protein [EC:3.4.24.-] (AFG3)	7836	-	gene
chromosome_1	3177709	3182115	ID=Cre01.g019900.v5.5;Name=Cre01.g019900;GeneName_v5.6=Cre01.g019900 / FAP384;Defline1_v5.6=Flagellar Associated Protein 384	4406	-	gene
chromosome_1	3182425	3186227	ID=Cre01.g019950.v5.5;Name=Cre01.g019950;GeneName_v5.6=Cre01.g019950 / DNJ7;Defline1_v5.6=DnaJ-like protein;Defline2_v5.6=(1 of 1) PTHR24078:SF294 - DNAJ PROTEIN HOMOLOG 1	3802	+	gene
chromosome_1	3186966	3193716	ID=Cre01.g020000.v5.5;Name=Cre01.g020000;GeneName_v5.6=Cre01.g020000	6750	+	gene
chromosome_1	3194206	3199763	ID=Cre01.g020050.v5.5;Name=Cre01.g020050;GeneName_v5.6=Cre01.g020050	5557	+	gene
chromosome_1	3199920	3211156	ID=Cre01.g020100.v5.5;Name=Cre01.g020100;GeneName_v5.6=Cre01.g020100	11236	-	gene
chromosome_1	3212040	3214946	ID=Cre01.g020141.v5.5;Name=Cre01.g020141;GeneName_v5.6=Cre01.g020141	2906	-	gene
chromosome_1	3215020	3220206	ID=Cre01.g020182.v5.5;Name=Cre01.g020182;GeneName_v5.6=Cre01.g020182	5186	-	gene
chromosome_1	3224420	3235846	ID=Cre01.g020223.v5.5;Name=Cre01.g020223;GeneName_v5.6=Cre01.g020223 / FUM2;Defline1_v5.6=Fumarate hydratase;Defline2_v5.6=(1 of 1) K01679 - fumarate hydratase, class II (E4.2.1.2B, fumC)	11426	-	gene
chromosome_1	3236186	3242578	ID=Cre01.g020264.v5.5;Name=Cre01.g020264;GeneName_v5.6=Cre01.g020264 / ATG6;Defline1_v5.6=Autophagy-related protein;Defline2_v5.6=(1 of 1) K08334 - beclin 1 (BECN1, VPS30, ATG6)	6392	+	gene
chromosome_1	3242600	3249966	ID=Cre01.g020305.v5.5;Name=Cre01.g020305;GeneName_v5.6=Cre01.g020305 / SDH4;Defline1_v5.6=Succinate dehydrogenase subunit D;Defline2_v5.6=(1 of 1) K00237 - succinate dehydrogenase (ubiquinone) membrane anchor subunit (SDHD, SDH4)	7366	-	gene
chromosome_1	3250066	3251938	ID=Cre01.g020350.v5.5;Name=Cre01.g020350;GeneName_v5.6=Cre01.g020350 / SDH3;Defline1_v5.6=Succinate dehydrogenase subunit b560;Defline2_v5.6=(1 of 1) K00236 - succinate dehydrogenase (ubiquinone) cytochrome b560 subunit (SDHC, SDH3)	1872	+	gene
chromosome_1	3251940	3260116	ID=Cre01.g020400.v5.5;Name=Cre01.g020400;GeneName_v5.6=Cre01.g020400;Defline2_v5.6=(1 of 1) K13111 - WD40 repeat-containing protein SMU1 (SMU1)	8176	-	gene
chromosome_1	3260237	3261656	ID=Cre01.g020450.v5.5;Name=Cre01.g020450;GeneName_v5.6=Cre01.g020450	1419	-	gene
chromosome_1	3261766	3263118	ID=Cre01.g020500.v5.5;Name=Cre01.g020500;GeneName_v5.6=Cre01.g020500	1352	+	gene
chromosome_1	3263122	3264480	ID=Cre01.g020575.v5.5;Name=Cre01.g020575;GeneName_v5.6=Cre01.g020575 / HSP22D;Defline1_v5.6=Heat shock protein 22D;Defline2_v5.6=(1 of 4) PTHR11527//PTHR11527:SF128 - SMALL HEAT-SHOCK PROTEIN HSP20 FAMILY // SUBFAMILY NOT NAMED	1358	-	gene
chromosome_1	3268199	3274506	ID=Cre01.g020650.v5.5;Name=Cre01.g020650;GeneName_v5.6=Cre01.g020650	6307	-	gene
chromosome_1	3275317	3276986	ID=Cre01.g020701.v5.5;Name=Cre01.g020701;GeneName_v5.6=Cre01.g020701	1669	-	gene
chromosome_1	3277466	3280566	ID=Cre01.g020750.v5.5;Name=Cre01.g020750;GeneName_v5.6=Cre01.g020750	3100	+	gene
chromosome_1	3281405	3284026	ID=Cre01.g020751.v5.5;Name=Cre01.g020751;GeneName_v5.6=Cre01.g020751	2621	-	gene
chromosome_1	3290700	3293226	ID=Cre01.g020800.v5.5;Name=Cre01.g020800;GeneName_v5.6=Cre01.g020800	2526	-	gene
chromosome_1	3293580	3308756	ID=Cre01.g020850.v5.5;Name=Cre01.g020850;GeneName_v5.6=Cre01.g020850 / CYG49;Defline1_v5.6=Adenylate/guanylate cyclase;Defline2_v5.6=(1 of 3) PTHR11920//PTHR11920:SF248 - ADENYLATE AND GUANYLATE CYCLASES // SUBFAMILY NOT NAMED	15176	-	gene
chromosome_1	3308840	3312526	ID=Cre01.g020887.v5.5;Name=Cre01.g020887;GeneName_v5.6=Cre01.g020887;Defline2_v5.6=(1 of 2) K06972 - uncharacterized protein (K06972)	3686	-	gene
chromosome_1	3312670	3326776	ID=Cre01.g020918.v5.5;Name=Cre01.g020918;GeneName_v5.6=Cre01.g020918 / PREP1;Defline1_v5.6=Presequence protease;Defline2_v5.6=(1 of 1) PTHR11851:SF68 - PRESEQUENCE PROTEASE 1, CHLOROPLASTIC/MITOCHONDRIAL-RELATED	14106	-	gene
chromosome_1	3326926	3331608	ID=Cre01.g020950.v5.5;Name=Cre01.g020950;GeneName_v5.6=Cre01.g020950;Defline2_v5.6=(1 of 1) K14852 - regulator of ribosome biosynthesis (RRS1)	4682	+	gene
chromosome_1	3331610	3335656	ID=Cre01.g021000.v5.5;Name=Cre01.g021000;GeneName_v5.6=Cre01.g021000;Defline2_v5.6=(1 of 1) PTHR13073:SF0 - BIOGENESIS OF LYSOSOME-RELATED ORGANELLES COMPLEX 1 SUBUNIT 1	4046	-	gene
chromosome_1	3335756	3338198	ID=Cre01.g021050.v5.5;Name=Cre01.g021050;GeneName_v5.6=Cre01.g021050 / TIM22A;Defline1_v5.6=translocase of inner mitochondrial membrane 22 homolog;Defline2_v5.6=(1 of 1) K17790 - mitochondrial import inner membrane translocase subunit TIM22 (TIM22)	2442	+	gene
chromosome_1	3338340	3346066	ID=Cre01.g021100.v5.5;Name=Cre01.g021100;GeneName_v5.6=Cre01.g021100	7726	-	gene
chromosome_1	3346166	3351867	ID=Cre01.g021150.v5.5;Name=Cre01.g021150;GeneName_v5.6=Cre01.g021150;Defline1_v5.6=tRNA (uracil-5-)-methyltransferase;Defline2_v5.6=(1 of 1) PTHR11061:SF25 - TRNA/TMRNA (URACIL-C(5))-METHYLTRANSFERASE	5701	+	gene
chromosome_1	3352036	3355888	ID=Cre01.g021200.v5.5;Name=Cre01.g021200;GeneName_v5.6=Cre01.g021200 / CGL47;Defline1_v5.6=conserved protein with F-box domain;Defline2_v5.6=(1 of 16) PF12937 - F-box-like (F-box-like)	3852	+	gene
chromosome_1	3355936	3363298	ID=Cre01.g021251.v5.5;Name=Cre01.g021251;GeneName_v5.6=Cre01.g021251 / ARG7;Defline1_v5.6=Argininosuccinate lyase;Defline2_v5.6=(1 of 1) 4.3.2.1 - Argininosuccinate lyase / Omega-N-(L-arginino)succinate arginine-lyase	7362	+	gene
chromosome_1	3363416	3365658	ID=Cre01.g021300.v5.5;Name=Cre01.g021300;GeneName_v5.6=Cre01.g021300	2242	+	gene
chromosome_1	3365930	3368586	ID=Cre01.g021350.v5.5;Name=Cre01.g021350;GeneName_v5.6=Cre01.g021350	2656	-	gene
chromosome_1	3368686	3372004	ID=Cre01.g021400.v5.5;Name=Cre01.g021400;GeneName_v5.6=Cre01.g021400;Defline1_v5.6=Pre-mRNA splicing factor;Defline2_v5.6=(1 of 1) PTHR16196 - CELL CYCLE CONTROL PROTEIN CWF25	3318	+	gene
chromosome_1	3372005	3380502	ID=Cre01.g021450.v5.5;Name=Cre01.g021450;GeneName_v5.6=Cre01.g021450 / TPR4;Defline1_v5.6=Tetratricopeptide-repeat protein protein;Defline2_v5.6=(1 of 1) PTHR23083//PTHR23083:SF443 - TETRATRICOPEPTIDE REPEAT PROTEIN, TPR // SUBFAMILY NOT NAMED	8497	+	gene
chromosome_1	3380696	3386865	ID=Cre01.g021500.v5.5;Name=Cre01.g021500;GeneName_v5.6=Cre01.g021500;Defline2_v5.6=(1 of 1) K15377 - solute carrier family 44 (choline transporter-like protein), member 2/4/5 (SLC44A2_4_5)	6169	+	gene
chromosome_1	3387206	3392988	ID=Cre01.g021550.v5.5;Name=Cre01.g021550;GeneName_v5.6=Cre01.g021550;Defline2_v5.6=(1 of 4) PTHR12298//PTHR12298:SF7 - PCDC2 PROGRAMMED CELL DEATH PROTEIN 2 -RELATED // SUBFAMILY NOT NAMED	5782	+	gene
chromosome_1	3392990	3397334	ID=Cre01.g021600.v5.5;Name=Cre01.g021600;GeneName_v5.6=Cre01.g021600 / HEL1;Defline1_v5.6=DEAD-box RNA helicase;Defline2_v5.6=(1 of 1) PTHR24031//PTHR24031:SF274 - RNA HELICASE // SUBFAMILY NOT NAMED	4344	-	gene
chromosome_1	3397436	3399528	ID=Cre01.g021650.v5.5;Name=Cre01.g021650;GeneName_v5.6=Cre01.g021650	2092	+	gene
chromosome_1	3399586	3410349	ID=Cre01.g021700.v5.5;Name=Cre01.g021700;GeneName_v5.6=Cre01.g021700 / CYG36;Defline1_v5.6=Adenylate/guanylate cyclase;Defline2_v5.6=(1 of 72) 4.6.1.2 - Guanylate cyclase / Guanylyl cyclase	10763	+	gene
chromosome_1	3410506	3413668	ID=Cre01.g021750.v5.5;Name=Cre01.g021750;GeneName_v5.6=Cre01.g021750;Defline2_v5.6=(1 of 1) PTHR13464 - TRANSCRIPTIONAL REGULATOR PROTEIN HCNGP	3162	+	gene
chromosome_1	3413720	3416516	ID=Cre01.g021800.v5.5;Name=Cre01.g021800;GeneName_v5.6=Cre01.g021800;Defline2_v5.6=(1 of 61) 2.1.1.43 - Histone-lysine N-methyltransferase / Protein-lysine N-methyltransferase	2796	-	gene
chromosome_1	3416570	3430826	ID=Cre01.g021850.v5.5;Name=Cre01.g021850;GeneName_v5.6=Cre01.g021850 / HEL2;Defline1_v5.6=DEAD/DEAH box helicase;Defline2_v5.6=(1 of 2) PTHR24031//PTHR24031:SF249 - RNA HELICASE // ATP-DEPENDENT DNA HELICASE RECG	14256	-	gene
chromosome_1	3430926	3434688	ID=Cre01.g021900.v5.5;Name=Cre01.g021900;GeneName_v5.6=Cre01.g021900 / PUS11;Defline1_v5.6=RNA pseudouridine synthase;Defline2_v5.6=(1 of 1) PTHR11142:SF10 - TRNA PSEUDOURIDINE SYNTHASE	3762	+	gene
chromosome_1	3434697	3465366	ID=Cre01.g021950.v5.5;Name=Cre01.g021950;GeneName_v5.6=Cre01.g021950;Defline2_v5.6=(1 of 1) PF08393//PF12777//PF12781 - Dynein heavy chain, N-terminal region 2 (DHC_N2) // Microtubule-binding stalk of dynein motor (MT) // ATP-binding dynein motor region D5 (AAA_9)	30669	-	gene
chromosome_1	3465486	3470828	ID=Cre01.g022000.v5.5;Name=Cre01.g022000;GeneName_v5.6=Cre01.g022000;Defline1_v5.6=Putative Spastin homolog;Defline2_v5.6=(1 of 1) PTHR23074//PTHR23074:SF17 - AAA ATPASE // FIDGETIN-LIKE PROTEIN 1	5342	+	gene
chromosome_1	3470896	3472228	ID=Cre01.g022050.v5.5;Name=Cre01.g022050;GeneName_v5.6=Cre01.g022050	1332	+	gene
chromosome_1	3472235	3482416	ID=Cre01.g022100.v5.5;Name=Cre01.g022100;GeneName_v5.6=Cre01.g022100;Defline2_v5.6=(1 of 11) PTHR11254 - HECT DOMAIN UBIQUITIN-PROTEIN LIGASE	10181	-	gene
chromosome_1	3482678	3488424	ID=Cre01.g022150.v5.5;Name=Cre01.g022150;GeneName_v5.6=Cre01.g022150 / KCN3;Defline1_v5.6=Voltage-gated K+ channel;Defline2_v5.6=(1 of 1) PTHR11537//PTHR11537:SF158 - VOLTAGE-GATED POTASSIUM CHANNEL // SUBFAMILY NOT NAMED	5746	+	gene
chromosome_1	3488621	3491566	ID=Cre01.g022200.v5.5;Name=Cre01.g022200;GeneName_v5.6=Cre01.g022200	2945	-	gene
chromosome_1	3491653	3494765	ID=Cre01.g022250.v5.5;Name=Cre01.g022250;GeneName_v5.6=Cre01.g022250 / MRPL3;Defline1_v5.6=Mitochondrial ribosomal protein L3;Defline2_v5.6=(1 of 2) K02906 - large subunit ribosomal protein L3 (RP-L3, MRPL3, rplC)	3112	-	gene
chromosome_1	3494856	3496777	ID=Cre01.g022283.v5.5;Name=Cre01.g022283;GeneName_v5.6=Cre01.g022283	1921	+	gene
chromosome_1	3496780	3505726	ID=Cre01.g022350.v5.5;Name=Cre01.g022350;GeneName_v5.6=Cre01.g022350 / HEL3;Defline1_v5.6=DEAH box ATP-dependent RNA helicase;Defline2_v5.6=(1 of 1) K14805 - ATP-dependent RNA helicase DDX24/MAK5 [EC:3.6.4.13] (DDX24, MAK5)	8946	-	gene
chromosome_1	3505826	3508645	ID=Cre01.g022400.v5.5;Name=Cre01.g022400;GeneName_v5.6=Cre01.g022400	2819	+	gene
chromosome_1	3508706	3510018	ID=Cre01.g022450.v5.5;Name=Cre01.g022450;GeneName_v5.6=Cre01.g022450;Defline2_v5.6=(1 of 15) PF07707 - BTB And C-terminal Kelch (BACK)	1312	+	gene
chromosome_1	3510066	3511738	ID=Cre01.g022462.v5.5;Name=Cre01.g022462;GeneName_v5.6=Cre01.g022462	1672	+	gene
chromosome_1	3511746	3518466	ID=Cre01.g022500.v5.5;Name=Cre01.g022500;GeneName_v5.6=Cre01.g022500 / MME5DP malic enzyme;Defline2_v5.6=(1 of 1) KOG1257 - NADP+-dependent malic enzyme	6720	-	gene
chromosome_1	3518566	3523358	ID=Cre01.g022550.v5.5;Name=Cre01.g022550;GeneName_v5.6=Cre01.g022550;Defline2_v5.6=(1 of 16) 3.6.5.5 - Dynamin GTPase	4792	+	gene
chromosome_1	3523404	3528619	ID=Cre01.g022600.v5.5;Name=Cre01.g022600;GeneName_v5.6=Cre01.g022600 / CGL13;Defline1_v5.6=Conserved in the Green Lineage;Defline2_v5.6=(1 of 2) 2.8.2.20 - Protein-tyrosine sulfotransferase / Tyrosylprotein sulfotransferase	5215	+	gene
chromosome_1	3528757	3532462	ID=Cre01.g022650.v5.5;Name=Cre01.g022650;GeneName_v5.6=Cre01.g022650;Defline2_v5.6=(1 of 1) 3.5.1.6 - Beta-ureidopropionase	3705	-	gene
chromosome_1	3532606	3533728	ID=Cre01.g022666.v5.5;Name=Cre01.g022666;GeneName_v5.6=Cre01.g022666	1122	+	gene
chromosome_1	3533846	3535793	ID=Cre01.g022681.v5.5;Name=Cre01.g022681;GeneName_v5.6=Cre01.g022681	1947	+	gene
chromosome_1	3535914	3543996	ID=Cre01.g022700.v5.5;Name=Cre01.g022700;GeneName_v5.6=Cre01.g022700	8082	-	gene
chromosome_1	3544129	3553206	ID=Cre01.g022750.v5.5;Name=Cre01.g022750;GeneName_v5.6=Cre01.g022750 / FAP159;Defline1_v5.6=Flagellar Associated Protein 159;Defline2_v5.6=(1 of 7) KOG4308 - LRR-containing protein	9077	-	gene
chromosome_1	3553253	3556436	ID=Cre01.g022800.v5.5;Name=Cre01.g022800;GeneName_v5.6=Cre01.g022800	3183	-	gene
chromosome_1	3556905	3564242	ID=Cre01.g022850.v5.5;Name=Cre01.g022850;GeneName_v5.6=Cre01.g022850	7337	+	gene
chromosome_1	3564286	3572945	ID=Cre01.g022900.v5.5;Name=Cre01.g022900;GeneName_v5.6=Cre01.g022900	8659	-	gene
chromosome_1	3573009	3576065	ID=Cre01.g022950.v5.5;Name=Cre01.g022950;GeneName_v5.6=Cre01.g022950;Defline2_v5.6=(1 of 8) PTHR26379//PTHR26379:SF144 - FAMILY NOT NAMED // BTB/POZ DOMAIN-CONTAINING PROTEIN 19	3056	-	gene
chromosome_1	3576114	3582705	ID=Cre01.g023000.v5.5;Name=Cre01.g023000;GeneName_v5.6=Cre01.g023000 / PHT1;Defline1_v5.6=Sodium-dependent phosphate transporter, major facilitator superfamily;Defline2_v5.6=(1 of 3) PTHR11662//PTHR11662:SF223 - SODIUM-DEPENDENT PHOSPHATE TRANSPORTERS // SODIUM-DEPENDENT PHOSPHATE TRANSPORT PROTEIN 1, CHLOROPLASTIC	6591	-	gene
chromosome_1	3582805	3586829	ID=Cre01.g023050.v5.5;Name=Cre01.g023050;GeneName_v5.6=Cre01.g023050 / UBX2;Defline1_v5.6=Ubiquitin-associated protein;Defline2_v5.6=(1 of 6) PTHR23153 - UBX-RELATED	4024	+	gene
chromosome_1	3586875	3589397	ID=Cre01.g023100.v5.5;Name=Cre01.g023100;GeneName_v5.6=Cre01.g023100;Defline2_v5.6=(1 of 17) PF00847 - AP2 domain (AP2)	2522	+	gene
chromosome_1	3589399	3596115	ID=Cre01.g023150.v5.5;Name=Cre01.g023150;GeneName_v5.6=Cre01.g023150 / MCM5;Defline1_v5.6=Minichromosome maintenance protein;Defline2_v5.6=(1 of 1) K02209 - DNA replication licensing factor MCM5 (MCM5, CDC46)	6716	-	gene
chromosome_1	3596695	3599808	ID=Cre01.g023200.v5.5;Name=Cre01.g023200;GeneName_v5.6=Cre01.g023200	3113	+	gene
chromosome_1	3599809	3609525	ID=Cre01.g023250.v5.5;Name=Cre01.g023250;GeneName_v5.6=Cre01.g023250	9716	-	gene
chromosome_1	3610039	3616615	ID=Cre01.g023300.v5.5;Name=Cre01.g023300;GeneName_v5.6=Cre01.g023300;Defline2_v5.6=(1 of 1) 1.1.1.370 - Scyllo-inositol 2-dehydrogenase (NAD(+))	6576	-	gene
chromosome_1	3619129	3628725	ID=Cre01.g023350.v5.5;Name=Cre01.g023350;GeneName_v5.6=Cre01.g023350 / THO2;Defline1_v5.6=Oligoendopeptidase;Defline2_v5.6=(1 of 1) 3.4.24.16 - Neurolysin / Neurotensin endopeptidase	9596	-	gene
chromosome_1	3629415	3634034	ID=Cre01.g023400.v5.5;Name=Cre01.g023400;GeneName_v5.6=Cre01.g023400;Defline2_v5.6=(1 of 1) K14617 - LMBR1 domain-containing protein 1 (LMBRD1)	4619	+	gene
chromosome_1	3634257	3638015	ID=Cre01.g023450.v5.5;Name=Cre01.g023450;GeneName_v5.6=Cre01.g023450	3758	-	gene
chromosome_1	3638069	3643125	ID=Cre01.g023500.v5.5;Name=Cre01.g023500;GeneName_v5.6=Cre01.g023500;Defline2_v5.6=(1 of 15) 2.7.11.18 - [Myosin light-chain] kinase / Smooth-muscle-myosin-light-chain kinase	5056	-	gene
chromosome_1	3643179	3661345	ID=Cre01.g023550.v5.5;Name=Cre01.g023550;GeneName_v5.6=Cre01.g023550 / FAP234;Defline1_v5.6=Flagellar Associated Protein 234;Defline2_v5.6=(1 of 1) PTHR24365//PTHR24365:SF301 - TOLL-LIKE RECEPTOR // SUBFAMILY NOT NAMED	18166	-	gene
chromosome_1	3661398	3666675	ID=Cre01.g023600.v5.5;Name=Cre01.g023600;GeneName_v5.6=Cre01.g023600;Defline2_v5.6=(1 of 7) PTHR10366//PTHR10366:SF411 - NAD DEPENDENT EPIMERASE/DEHYDRATASE // HIGH CHLOROPHYLL FLUORESCENCE PHENOTYPE 173 PROTEIN	5277	-	gene
chromosome_1	3668301	3683595	ID=Cre01.g023650.v5.5;Name=Cre01.g023650;GeneName_v5.6=Cre01.g023650;Defline2_v5.6=(1 of 4) PTHR11785:SF367 - AMINO-ACID PERMEASE BAT1	15294	-	gene
chromosome_1	3684442	3698875	ID=Cre01.g023750.v5.5;Name=Cre01.g023750;GeneName_v5.6=Cre01.g023750	14433	-	gene
chromosome_1	3699195	3701364	ID=Cre01.g023773.v5.5;Name=Cre01.g023773;GeneName_v5.6=Cre01.g023773;Defline2_v5.6=(1 of 15) PF00498 - FHA domain (FHA)	2169	+	gene
chromosome_1	3701505	3707601	ID=Cre01.g023787.v5.5;Name=Cre01.g023787;GeneName_v5.6=Cre01.g023787;Defline2_v5.6=(1 of 3) PTHR19211:SF15 - ATP-BINDING CASSETTE SUB-FAMILY F MEMBER 2	6096	+	gene
chromosome_1	3710579	3719595	ID=Cre01.g023800.v5.5;Name=Cre01.g023800;GeneName_v5.6=Cre01.g023800	9016	-	gene
chromosome_1	3719695	3722581	ID=Cre01.g023850.v5.5;Name=Cre01.g023850;GeneName_v5.6=Cre01.g023850	2886	+	gene
chromosome_1	3723249	3724655	ID=Cre01.g023900.v5.5;Name=Cre01.g023900;GeneName_v5.6=Cre01.g023900;Defline1_v5.6=putative transposase	1406	-	gene
chromosome_1	3724709	3726085	ID=Cre01.g023913.v5.5;Name=Cre01.g023913;GeneName_v5.6=Cre01.g023913	1376	-	gene
chromosome_1	3728895	3733422	ID=Cre01.g023950.v5.5;Name=Cre01.g023950;GeneName_v5.6=Cre01.g023950;Defline2_v5.6=(1 of 13) PF13229 - Right handed beta helix region (Beta_helix)	4527	-	gene
chromosome_1	3733612	3736886	ID=Cre01.g024000.v5.5;Name=Cre01.g024000;GeneName_v5.6=Cre01.g024000	3274	+	gene
chromosome_1	3737022	3740700	ID=Cre01.g024050.v5.5;Name=Cre01.g024050;GeneName_v5.6=Cre01.g024050;Defline2_v5.6=(1 of 1) PTHR16056//PTHR16056:SF3 - UNCHARACTERIZED // PROTEIN RMD-2, ISOFORM B-RELATED	3678	+	gene
chromosome_1	3740719	3743200	ID=Cre01.g024100.v5.5;Name=Cre01.g024100;GeneName_v5.6=Cre01.g024100	2481	-	gene
chromosome_1	3743292	3745275	ID=Cre01.g024150.v5.5;Name=Cre01.g024150;GeneName_v5.6=Cre01.g024150	1983	+	gene
chromosome_1	3745582	3748454	ID=Cre01.g024200.v5.5;Name=Cre01.g024200;GeneName_v5.6=Cre01.g024200;Defline2_v5.6=(1 of 1) PTHR23139//PTHR23139:SF8 - RNA-BINDING PROTEIN // CLEAVAGE STIMULATION FACTOR 64 KILODALTON SUBUNIT	2872	+	gene
chromosome_1	3748456	3758072	ID=Cre01.g024250.v5.5;Name=Cre01.g024250;GeneName_v5.6=Cre01.g024250 / HEL4;Defline1_v5.6=DEAH box ATP-dependent RNA helicase;Defline2_v5.6=(1 of 1) 1.14.13.101 - Senecionine N-oxygenase / Senecionine monooxygenase (N-oxide-forming)	9616	-	gene
chromosome_1	3758193	3766462	ID=Cre01.g024251.v5.5;Name=Cre01.g024251;GeneName_v5.6=Cre01.g024251;Defline2_v5.6=(1 of 1) PF08482 - ATP-dependent helicase C-terminal (HrpB_C)	8269	-	gene
chromosome_1	3766802	3770344	ID=Cre01.g024300.v5.5;Name=Cre01.g024300;GeneName_v5.6=Cre01.g024300;Defline2_v5.6=(1 of 1) K11866 - STAM-binding protein (STAMBP, AMSH)	3542	+	gene
chromosome_1	3770345	3774017	ID=Cre01.g024350.v5.5;Name=Cre01.g024350;GeneName_v5.6=Cre01.g024350;Defline2_v5.6=(1 of 2) PTHR10766//PTHR10766:SF49 - TRANSMEMBRANE 9 SUPERFAMILY PROTEIN // SUBFAMILY NOT NAMED	3672	-	gene
chromosome_1	3774152	3783474	ID=Cre01.g024400.v5.5;Name=Cre01.g024400;GeneName_v5.6=Cre01.g024400 / TRS85;Defline1_v5.6=Component of TRAPP complex, TRS85-like;Defline2_v5.6=(1 of 1) PTHR12975//PTHR12975:SF6 - TRANSPORT PROTEIN TRAPP // TRAFFICKING PROTEIN PARTICLE COMPLEX SUBUNIT 8	9322	+	gene
chromosome_1	3783476	3797692	ID=Cre01.g024500.v5.5;Name=Cre01.g024500;GeneName_v5.6=Cre01.g024500;Defline2_v5.6=(1 of 1) K16484 - rotatin (RTTN)	14216	-	gene
chromosome_1	3797832	3802773	ID=Cre01.g024550.v5.5;Name=Cre01.g024550;GeneName_v5.6=Cre01.g024550;Defline1_v5.6=Serine/threonine protein kinase;Defline2_v5.6=(1 of 268) PTHR23257 - SERINE-THREONINE PROTEIN KINASE	4941	+	gene
chromosome_1	3803232	3805577	ID=Cre01.g024601.v5.5;Name=Cre01.g024601;GeneName_v5.6=Cre01.g024601	2345	+	gene
chromosome_1	3806262	3819864	ID=Cre01.g024650.v5.5;Name=Cre01.g024650;GeneName_v5.6=Cre01.g024650;Defline1_v5.6=carbohydrate-binding protein;Defline2_v5.6=(1 of 3) PF00059//PF07714//PF14295 - Lectin C-type domain (Lectin_C) // Protein tyrosine kinase (Pkinase_Tyr) // PAN domain (PAN_4)	13602	+	gene
chromosome_1	3819866	3832452	ID=Cre01.g024750.v5.5;Name=Cre01.g024750;GeneName_v5.6=Cre01.g024750;Defline1_v5.6=Serine/threonine protein kinase;Defline2_v5.6=(1 of 3) PF00059//PF07714//PF14295 - Lectin C-type domain (Lectin_C) // Protein tyrosine kinase (Pkinase_Tyr) // PAN domain (PAN_4)	12586	-	gene
chromosome_1	3832522	3845462	ID=Cre01.g024800.v5.5;Name=Cre01.g024800;GeneName_v5.6=Cre01.g024800;Defline2_v5.6=(1 of 3) PF00059//PF07714//PF14295 - Lectin C-type domain (Lectin_C) // Protein tyrosine kinase (Pkinase_Tyr) // PAN domain (PAN_4)	12940	-	gene
chromosome_1	3846102	3847714	ID=Cre01.g024850.v5.5;Name=Cre01.g024850;GeneName_v5.6=Cre01.g024850 / RDP2;Defline1_v5.6=Putative rhodanese domain phosphatase;Defline2_v5.6=(1 of 3) K18065 - Cdc25 family phosphatase [EC:3.1.3.48 1.20.4.-] (CDC25)	1612	+	gene
chromosome_1	3847772	3852874	ID=Cre01.g024900.v5.5;Name=Cre01.g024900;GeneName_v5.6=Cre01.g024900;Defline2_v5.6=(1 of 1) PTHR10501//PTHR10501:SF19 - U1 SMALL NUCLEAR RIBONUCLEOPROTEIN A/U2 SMALL NUCLEAR RIBONUCLEOPROTEIN B // RNA-BINDING REGION RNP-1 DOMAIN-CONTAINING PROTEIN	5102	+	gene
chromosome_1	3853191	3858632	ID=Cre01.g024950.v5.5;Name=Cre01.g024950;GeneName_v5.6=Cre01.g024950;Defline2_v5.6=(1 of 1) PTHR12444:SF0 - PROTEIN EFR3 HOMOLOG CMP44E	5441	-	gene
chromosome_1	3858742	3861424	ID=Cre01.g025000.v5.5;Name=Cre01.g025000;GeneName_v5.6=Cre01.g025000 / SSA12;Defline1_v5.6=cilia-sensing, structure and/or assembly;Defline2_v5.6=(1 of 1) K16056 - calcium release-activated calcium channel protein 1 (ORAI1)	2682	+	gene
chromosome_1	3861532	3863514	ID=Cre01.g025025.v5.5;Name=Cre01.g025025;GeneName_v5.6=Cre01.g025025;Defline2_v5.6=(1 of 14) PF07460 - NUMOD3 motif (2 copies) (NUMOD3)	1982	+	gene
chromosome_1	3863942	3869649	ID=Cre01.g025050.v5.5;Name=Cre01.g025050;GeneName_v5.6=Cre01.g025050;Defline2_v5.6=(1 of 8) PTHR10071 - TRANSCRIPTION FACTOR GATA GATA BINDING FACTOR	5707	+	gene
chromosome_1	3870122	3873894	ID=Cre01.g025100.v5.5;Name=Cre01.g025100;GeneName_v5.6=Cre01.g025100;Defline1_v5.6=Putative phosphoglycolate phosphatase;Defline2_v5.6=(1 of 1) PTHR18901//PTHR18901:SF22 - 2-DEOXYGLUCOSE-6-PHOSPHATE PHOSPHATASE 2 // SUBFAMILY NOT NAMED	3772	+	gene
chromosome_1	3873896	3877242	ID=Cre01.g025150.v5.5;Name=Cre01.g025150;GeneName_v5.6=Cre01.g025150 / CPLD15;Defline1_v5.6=conserved organelle protein with lipase active site;Defline2_v5.6=(1 of 1) PTHR11440//PTHR11440:SF48 - LECITHIN-CHOLESTEROL ACYLTRANSFERASE-RELATED // HYDROLASE-LIKE PROTEIN	3346	-	gene
chromosome_1	3877296	3882212	ID=Cre01.g025200.v5.5;Name=Cre01.g025200;GeneName_v5.6=Cre01.g025200 / MMP4;Defline1_v5.6=Metalloproteinase of VMP family;Defline2_v5.6=(1 of 37) 3.4.24.38 - Gametolysin / Lysin	4916	-	gene
chromosome_1	3882403	3886852	ID=Cre01.g025250.v5.5;Name=Cre01.g025250;GeneName_v5.6=Cre01.g025250 / RFK2;Defline1_v5.6=Riboflavin kinase;Defline2_v5.6=(1 of 1) PTHR22749//PTHR22749:SF2 - RIBOFLAVIN KINASE/FMN ADENYLYLTRANSFERASE // RIBOFLAVIN KINASE	4449	-	gene
chromosome_1	3886906	3890082	ID=Cre01.g025300.v5.5;Name=Cre01.g025300;GeneName_v5.6=Cre01.g025300 / RAD51B;Defline1_v5.6=DNA recombination protein;Defline2_v5.6=(1 of 1) K10869 - RAD51-like protein 1 (RAD51L1, RAD51B)	3176	-	gene
chromosome_1	3890194	3892402	ID=Cre01.g025350.v5.5;Name=Cre01.g025350;GeneName_v5.6=Cre01.g025350 / FAP235;Defline1_v5.6=Flagellar Associated Protein 235;Defline2_v5.6=(1 of 3) PF03703 - Bacterial PH domain (bPH_2)	2208	-	gene
chromosome_1	3892465	3910702	ID=Cre01.g025400.v5.5;Name=Cre01.g025400;GeneName_v5.6=Cre01.g025400 / HYDIN;Defline1_v5.6=Hydrocephalus 3-Like Protein Hydin;Defline2_v5.6=(1 of 1) K17570 - hydrocephalus-inducing protein (HYDIN)	18237	-	gene
chromosome_1	3911196	3914171	ID=Cre01.g025450.v5.5;Name=Cre01.g025450;GeneName_v5.6=Cre01.g025450 / DRC9;Defline1_v5.6=Nexin-dynein regulatory complex 9;Defline2_v5.6=(1 of 1) PTHR14871//PTHR14871:SF1 - FAMILY NOT NAMED // IQ DOMAIN-CONTAINING PROTEIN G	2975	-	gene
chromosome_1	3914225	3919091	ID=Cre01.g025500.v5.5;Name=Cre01.g025500;GeneName_v5.6=Cre01.g025500;Defline2_v5.6=(1 of 1) PTHR19959//PTHR19959:SF135 - KINESIN LIGHT CHAIN // SUBFAMILY NOT NAMED	4866	-	gene
chromosome_1	3919211	3927621	ID=Cre01.g025551.v5.5;Name=Cre01.g025551;GeneName_v5.6=Cre01.g025551	8410	-	gene
chromosome_1	3927741	3930236	ID=Cre01.g025600.v5.5;Name=Cre01.g025600;GeneName_v5.6=Cre01.g025600;Defline2_v5.6=(1 of 546) 2.7.11.1 - Non-specific serine/threonine protein kinase / Threonine-specific protein kinase	2495	+	gene
chromosome_1	3930621	3932963	ID=Cre01.g025650.v5.5;Name=Cre01.g025650;GeneName_v5.6=Cre01.g025650	2342	+	gene
chromosome_1	3932975	3945541	ID=Cre01.g025700.v5.5;Name=Cre01.g025700;GeneName_v5.6=Cre01.g025700;Defline2_v5.6=(1 of 6) PF00211//PF01547 - Adenylate and Guanylate cyclase catalytic domain (Guanylate_cyc) // Bacterial extracellular solute-binding protein (SBP_bac_1)	12566	-	gene
chromosome_1	3945685	3949181	ID=Cre01.g025726.v5.5;Name=Cre01.g025726;GeneName_v5.6=Cre01.g025726	3496	-	gene
chromosome_1	3949839	3955961	ID=Cre01.g025750.v5.5;Name=Cre01.g025750;GeneName_v5.6=Cre01.g025750;Defline2_v5.6=(1 of 1) PF01551 - Peptidase family M23 (Peptidase_M23)	6122	-	gene
chromosome_1	3956045	3966421	ID=Cre01.g025767.v5.5;Name=Cre01.g025767;GeneName_v5.6=Cre01.g025767;Defline2_v5.6=(1 of 2) PF08457 - Sfi1 spindle body protein (Sfi1)	10376	-	gene
chromosome_1	3966521	3970858	ID=Cre01.g025808.v5.5;Name=Cre01.g025808;GeneName_v5.6=Cre01.g025808	4337	+	gene
chromosome_1	3971637	3980621	ID=Cre01.g025850.v5.5;Name=Cre01.g025850;GeneName_v5.6=Cre01.g025850 / INO;Defline1_v5.6=myo-inositol oxygenase;Defline2_v5.6=(1 of 1) 1.13.99.1 - Inositol oxygenase / Myo-inositol oxygenase	8984	-	gene
chromosome_1	3981013	3986531	ID=Cre01.g025900.v5.5;Name=Cre01.g025900;GeneName_v5.6=Cre01.g025900;Defline2_v5.6=(1 of 3) PF00415//PF13540 - Regulator of chromosome condensation (RCC1) repeat (RCC1) // Regulator of chromosome condensation (RCC1) repeat (RCC1_2)	5518	-	gene
chromosome_1	3986726	3997431	ID=Cre01.g025950.v5.5;Name=Cre01.g025950;GeneName_v5.6=Cre01.g025950 / PPR8;Defline1_v5.6=PentratricoPeptide Repeat protein;Defline2_v5.6=(1 of 6) PF13041 - PPR repeat family (PPR_2)	10705	-	gene
chromosome_1	3998058	4007551	ID=Cre01.g025983.v5.5;Name=Cre01.g025983;GeneName_v5.6=Cre01.g025983;Defline1_v5.6=protein of unknown function with DUF1399 domain;Defline2_v5.6=(1 of 10) PF07173 - Protein of unknown function (DUF1399) (DUF1399)	9493	-	gene
chromosome_1	4008189	4011125	ID=Cre01.g026016.v5.5;Name=Cre01.g026016;GeneName_v5.6=Cre01.g026016	2936	-	gene
chromosome_1	4011179	4015935	ID=Cre01.g026050.v5.5;Name=Cre01.g026050;GeneName_v5.6=Cre01.g026050;Defline1_v5.6=protein of unknown function	4756	-	gene
chromosome_1	4016006	4018785	ID=Cre01.g026100.v5.5;Name=Cre01.g026100;GeneName_v5.6=Cre01.g026100 / XRP14 / RPP14;Defline1_v5.6=ribonuclease P related protein;Defline2_v5.6=(1 of 1) K03537 - ribonuclease P/MRP protein subunit POP5 (POP5)	2779	-	gene
chromosome_1	4016006	4018785	ID=Cre01.g026100.v5.5;Name=Cre01.g026100;GeneName_v5.6=Cre01.g026100 / RPP14 / XRP14;Defline1_v5.6=ribonuclease P related protein;Defline2_v5.6=(1 of 1) K03537 - ribonuclease P/MRP protein subunit POP5 (POP5)	2779	-	gene
chromosome_1	4018925	4027207	ID=Cre01.g026150.v5.5;Name=Cre01.g026150;GeneName_v5.6=Cre01.g026150;Defline2_v5.6=(1 of 6) PTHR11804 - PROTEASE M3 THIMET OLIGOPEPTIDASE-RELATED	8282	+	gene
chromosome_1	4027219	4029425	ID=Cre01.g026200.v5.5;Name=Cre01.g026200;GeneName_v5.6=Cre01.g026200 / PPR9;Defline1_v5.6=PentratricoPeptide Repeat protein;Defline2_v5.6=(1 of 6) PF01535 - PPR repeat (PPR)	2206	-	gene
chromosome_1	4029479	4035155	ID=Cre01.g026250.v5.5;Name=Cre01.g026250;GeneName_v5.6=Cre01.g026250 / AGA1;Defline1_v5.6=Alpha-galactosidase;Defline2_v5.6=(1 of 1) 3.2.1.22 - Alpha-galactosidase / Melibiase	5676	-	gene
chromosome_1	4035265	4043836	ID=Cre01.g026300.v5.5;Name=Cre01.g026300;GeneName_v5.6=Cre01.g026300;Defline2_v5.6=(1 of 1) KOG4014 - Uncharacterized conserved protein (contains TPR repeat)	8571	+	gene
chromosome_1	4043945	4050197	ID=Cre01.g026350.v5.5;Name=Cre01.g026350;GeneName_v5.6=Cre01.g026350	6252	+	gene
chromosome_1	4050245	4053267	ID=Cre01.g026400.v5.5;Name=Cre01.g026400;GeneName_v5.6=Cre01.g026400 / EXS;Defline1_v5.6=ERD1 homolog;Defline2_v5.6=(1 of 1) PF03124 - EXS family (EXS)	3022	+	gene
chromosome_1	4053271	4056345	ID=Cre01.g026450.v5.5;Name=Cre01.g026450;GeneName_v5.6=Cre01.g026450 / SRS1;Defline1_v5.6=Serine/arginine-rich pre-mRNA splicing factor;Defline2_v5.6=(1 of 2) K12890 - splicing factor, arginine/serine-rich 1/9 (SFRS1_9)	3074	-	gene
chromosome_1	4056399	4060645	ID=Cre01.g026500.v5.5;Name=Cre01.g026500;GeneName_v5.6=Cre01.g026500 / ASP3;Defline1_v5.6=Pepsin-type aspartyl protease;Defline2_v5.6=(1 of 2) 3.4.23.12 - Nepenthesin / Nepenthes aspartic proteinase	4246	-	gene
chromosome_1	4060691	4065684	ID=Cre01.g026550.v5.5;Name=Cre01.g026550;GeneName_v5.6=Cre01.g026550 / CCT7;Defline1_v5.6=T-complex protein 1, eta subunit;Defline2_v5.6=(1 of 1) K09499 - T-complex protein 1 subunit eta (CCT7)	4993	-	gene
chromosome_1	4065902	4067835	ID=Cre01.g026600.v5.5;Name=Cre01.g026600;GeneName_v5.6=Cre01.g026600 / UBC11;Defline1_v5.6=E2 Ubiquitin conjugating enzyme;Defline2_v5.6=(1 of 1) K10580 - ubiquitin-conjugating enzyme E2 N (UBE2N, BLU, UBC13)	1933	-	gene
chromosome_1	4067935	4071177	ID=Cre01.g026650.v5.5;Name=Cre01.g026650;GeneName_v5.6=Cre01.g026650;Defline2_v5.6=(1 of 1) PTHR23293//PTHR23293:SF5 - FAD SYNTHETASE-RELATED FMN ADENYLYLTRANSFERASE // PHOSPHOADENOSINE PHOSPHOSULFATE REDUCTASE	3242	+	gene
chromosome_1	4071179	4077155	ID=Cre01.g026700.v5.5;Name=Cre01.g026700;GeneName_v5.6=Cre01.g026700	5976	-	gene
chromosome_1	4077209	4084155	ID=Cre01.g026750.v5.5;Name=Cre01.g026750;GeneName_v5.6=Cre01.g026750	6946	-	gene
chromosome_1	4084229	4090395	ID=Cre01.g026800.v5.5;Name=Cre01.g026800;GeneName_v5.6=Cre01.g026800	6166	-	gene
chromosome_1	4090459	4097245	ID=Cre01.g026850.v5.5;Name=Cre01.g026850;GeneName_v5.6=Cre01.g026850	6786	-	gene
chromosome_1	4097299	4105469	ID=Cre01.g026900.v5.5;Name=Cre01.g026900;GeneName_v5.6=Cre01.g026900 / SSA14;Defline1_v5.6=Kynurenine 3-monooxygenase;Defline2_v5.6=(1 of 5) 1.14.13.9 - Kynurenine 3-monooxygenase / Kynurenine 3-hydroxylase	8170	-	gene
chromosome_1	4105589	4111645	ID=Cre01.g026950.v5.5;Name=Cre01.g026950;GeneName_v5.6=Cre01.g026950	6056	-	gene
chromosome_1	4112493	4114965	ID=Cre01.g027000.v5.5;Name=Cre01.g027000;GeneName_v5.6=Cre01.g027000 / RPL11;Defline1_v5.6=Cytosolic 80S ribosomal protein L11;Defline2_v5.6=(1 of 1) K02868 - large subunit ribosomal protein L11e (RP-L11e, RPL11)	2472	-	gene
chromosome_1	4115294	4117035	ID=Cre01.g027050.v5.5;Name=Cre01.g027050;GeneName_v5.6=Cre01.g027050;Defline2_v5.6=(1 of 2) PTHR21532 - PHOSPHODIESTERASE HL	1741	-	gene
chromosome_1	4117135	4119389	ID=Cre01.g027100.v5.5;Name=Cre01.g027100;GeneName_v5.6=Cre01.g027100 / IMP2;Defline1_v5.6=Mitochondrial inner membrane signal peptidase;Defline2_v5.6=(1 of 1) K09648 - mitochondrial inner membrane protease subunit 2 (IMP2)	2254	+	gene
chromosome_1	4119435	4129787	ID=Cre01.g027150.v5.5;Name=Cre01.g027150;GeneName_v5.6=Cre01.g027150 / HEL5;Defline1_v5.6=DEAD/DEAH-box helicase possibly plastid targeted;Defline2_v5.6=(1 of 1) KOG0947 - Cytoplasmic exosomal RNA helicase SKI2, DEAD-box superfamily	10352	+	gene
chromosome_1	4129936	4133112	ID=Cre01.g027200.v5.5;Name=Cre01.g027200;GeneName_v5.6=Cre01.g027200 / UBC12;Defline1_v5.6=E2 Ubiquitin conjugating enzyme;Defline2_v5.6=(1 of 1) K10576 - ubiquitin-conjugating enzyme E2 H (UBE2H, UBC8)	3176	-	gene
chromosome_1	4133235	4139757	ID=Cre01.g027250.v5.5;Name=Cre01.g027250;GeneName_v5.6=Cre01.g027250	6522	+	gene
chromosome_1	4139803	4141687	ID=Cre01.g027300.v5.5;Name=Cre01.g027300;GeneName_v5.6=Cre01.g027300	1884	+	gene
chromosome_1	4141819	4158225	ID=Cre01.g027350.v5.5;Name=Cre01.g027350;GeneName_v5.6=Cre01.g027350;Defline1_v5.6=tRNA (guanosine-2'-O)-methyltransferase;Defline2_v5.6=(1 of 2) PTHR12029//PTHR12029:SF11 - RNA METHYLTRANSFERASE // METHYLTRANSFERASE TARBP1-RELATED	16406	-	gene
chromosome_1	4158335	4163717	ID=Cre01.g027400.v5.5;Name=Cre01.g027400;GeneName_v5.6=Cre01.g027400;Defline2_v5.6=(1 of 1) KOG1850//KOG4593 - Myosin-like coiled-coil protein // Mitotic checkpoint protein MAD1	5382	+	gene
chromosome_1	4163239	4165425	ID=Cre01.g027450.v5.5;Name=Cre01.g027450;GeneName_v5.6=Cre01.g027450 / TRX10;Defline1_v5.6=Thioredoxin-like protein;Defline2_v5.6=(1 of 1) PTHR10438//PTHR10438:SF126 - THIOREDOXIN // THIOREDOXIN	2186	-	gene
chromosome_1	4165555	4167287	ID=Cre01.g027500.v5.5;Name=Cre01.g027500;GeneName_v5.6=Cre01.g027500;Defline2_v5.6=(1 of 6) PF00622 - SPRY domain (SPRY)	1732	+	gene
chromosome_1	4167299	4171523	ID=Cre01.g027550.v5.5;Name=Cre01.g027550;GeneName_v5.6=Cre01.g027550;Defline2_v5.6=(1 of 3) PTHR24291//PTHR24291:SF54 - FAMILY NOT NAMED // PROTEIN LUTEIN DEFICIENT 5, CHLOROPLASTIC	4224	-	gene
chromosome_1	4171667	4172262	ID=Cre01.g027575.v5.5;Name=Cre01.g027575;GeneName_v5.6=Cre01.g027575	595	-	gene
chromosome_1	4172402	4177970	ID=Cre01.g027600.v5.5;Name=Cre01.g027600;GeneName_v5.6=Cre01.g027600	5568	+	gene
chromosome_1	4177976	4184472	ID=Cre01.g027650.v5.5;Name=Cre01.g027650;GeneName_v5.6=Cre01.g027650	6496	-	gene
chromosome_1	4184572	4186994	ID=Cre01.g027700.v5.5;Name=Cre01.g027700;GeneName_v5.6=Cre01.g027700	2422	+	gene
chromosome_1	4187006	4188382	ID=Cre01.g027750.v5.5;Name=Cre01.g027750;GeneName_v5.6=Cre01.g027750 / MFT7;Defline1_v5.6=MATE efflux family protein	1376	-	gene
chromosome_1	4188436	4195082	ID=Cre01.g027764.v5.5;Name=Cre01.g027764;GeneName_v5.6=Cre01.g027764;Defline2_v5.6=(1 of 11) K03327 - multidrug resistance protein, MATE family (TC.MATE, SLC47A, norM, mdtK, dinF)	6646	-	gene
chromosome_1	4195192	4199464	ID=Cre01.g027800.v5.5;Name=Cre01.g027800;GeneName_v5.6=Cre01.g027800 / ATPVH;Defline1_v5.6=Vacuolar ATP synthase subunit H;Defline2_v5.6=(1 of 1) K02144 - V-type H+-transporting ATPase subunit H (ATPeV1H)	4272	+	gene
chromosome_1	4199466	4201942	ID=Cre01.g027850.v5.5;Name=Cre01.g027850;GeneName_v5.6=Cre01.g027850 / NUOAF2;Defline1_v5.6=Complex I intermediate-associated CIA30 protein, mitochondrial;Defline2_v5.6=(1 of 1) PTHR13194//PTHR13194:SF7 - COMPLEX I INTERMEDIATE-ASSOCIATED PROTEIN 30 // SUBFAMILY NOT NAMED	2476	-	gene
chromosome_1	4202033	4204114	ID=Cre01.g027900.v5.5;Name=Cre01.g027900;GeneName_v5.6=Cre01.g027900;Defline1_v5.6=similar to HAV22;Defline2_v5.6=(1 of 1) K17338 - receptor expression-enhancing protein 1/2/3/4 (REEP1_2_3_4)	2081	+	gene
chromosome_1	4204162	4208957	ID=Cre01.g027950.v5.5;Name=Cre01.g027950;GeneName_v5.6=Cre01.g027950 / IFT74;Defline1_v5.6=Intraflagellar transport protein 74/72;Defline2_v5.6=(1 of 1) PTHR31432:SF0 - INTRAFLAGELLAR TRANSPORT PROTEIN 74 HOMOLOG	4795	+	gene
chromosome_1	4209042	4212864	ID=Cre01.g028000.v5.5;Name=Cre01.g028000;GeneName_v5.6=Cre01.g028000	3822	+	gene
chromosome_1	4212876	4216442	ID=Cre01.g028050.v5.5;Name=Cre01.g028050;GeneName_v5.6=Cre01.g028050	3566	-	gene
chromosome_1	4216616	4219682	ID=Cre01.g028101.v5.5;Name=Cre01.g028101;GeneName_v5.6=Cre01.g028101	3066	-	gene
chromosome_1	4219782	4220735	ID=Cre01.g028150.v5.5;Name=Cre01.g028150;GeneName_v5.6=Cre01.g028150 / CPLD69;Defline1_v5.6=Complex 1 LYR-domain protein;Defline2_v5.6=(1 of 1) PTHR13166//PTHR13166:SF4 - PROTEIN C6ORF149 // SUBFAMILY NOT NAMED	953	+	gene
chromosome_1	4220736	4226132	ID=Cre01.g028200.v5.5;Name=Cre01.g028200;GeneName_v5.6=Cre01.g028200 / HEL6;Defline1_v5.6=DEAD-box RNA helicase;Defline2_v5.6=(1 of 1) PTHR24031//PTHR24031:SF219 - RNA HELICASE // ATP-DEPENDENT RNA HELICASE DDX5-RELATED	5396	-	gene
chromosome_1	4226179	4228882	ID=Cre01.g028250.v5.5;Name=Cre01.g028250;GeneName_v5.6=Cre01.g028250 / GEA1;Defline1_v5.6=Putative lysophospholipase, glycerol-ester acylhydrolase;Defline2_v5.6=(1 of 4) 3.1.1.23 - Acylglycerol lipase / Monoacylglycerol lipase	2703	-	gene
chromosome_1	4228992	4231614	ID=Cre01.g028300.v5.5;Name=Cre01.g028300;GeneName_v5.6=Cre01.g028300	2622	+	gene
chromosome_1	4231663	4236881	ID=Cre01.g028350.v5.5;Name=Cre01.g028350;GeneName_v5.6=Cre01.g028350 / DEG8;Defline1_v5.6=Deg protease;Defline2_v5.6=(1 of 2) PTHR22939//PTHR22939:SF99 - SERINE PROTEASE FAMILY S1C HTRA-RELATED // PROTEASE DO-LIKE 8, CHLOROPLASTIC	5218	+	gene
chromosome_1	4236896	4242272	ID=Cre01.g028400.v5.5;Name=Cre01.g028400;GeneName_v5.6=Cre01.g028400 / DDC1;Defline1_v5.6=Aromatic-aminoacid decarboxylase	5376	-	gene
chromosome_1	4242346	4247682	ID=Cre01.g028423.v5.5;Name=Cre01.g028423;GeneName_v5.6=Cre01.g028423;Defline2_v5.6=(1 of 1) 4.1.1.25 - Tyrosine decarboxylase / L-tyrosine carboxy-lyase	5336	-	gene
chromosome_1	4247909	4253252	ID=Cre01.g028450.v5.5;Name=Cre01.g028450;GeneName_v5.6=Cre01.g028450;Defline2_v5.6=(1 of 1) PTHR30544//PTHR30544:SF2 - 23S RRNA METHYLTRANSFERASE // SUBFAMILY NOT NAMED	5343	-	gene
chromosome_1	4253300	4258202	ID=Cre01.g028500.v5.5;Name=Cre01.g028500;GeneName_v5.6=Cre01.g028500	4902	-	gene
chromosome_1	4258322	4261294	ID=Cre01.g028550.v5.5;Name=Cre01.g028550;GeneName_v5.6=Cre01.g028550 / OTU1;Defline1_v5.6=OTU-like cysteine protease;Defline2_v5.6=(1 of 1) PTHR12419//PTHR12419:SF10 - OTU DOMAIN CONTAINING PROTEIN // PROTEIN OTUB-3, ISOFORM B	2972	+	gene
chromosome_1	4261296	4264142	ID=Cre01.g028600.v5.5;Name=Cre01.g028600;GeneName_v5.6=Cre01.g028600;Defline1_v5.6=Short-chain dehydrogenase/reductase;Defline2_v5.6=(1 of 8) 1.1.1.1 - Alcohol dehydrogenase / Aldehyde reductase	2846	-	gene
chromosome_1	4270012	4279032	ID=Cre01.g028650.v5.5;Name=Cre01.g028650;GeneName_v5.6=Cre01.g028650	9020	-	gene
chromosome_1	4279179	4283051	ID=Cre01.g028713.v5.5;Name=Cre01.g028713;GeneName_v5.6=Cre01.g028713	3872	+	gene
chromosome_1	4283112	4284024	ID=Cre01.g028777.v5.5;Name=Cre01.g028777;GeneName_v5.6=Cre01.g028777;Defline2_v5.6=(1 of 1) PF13359 - DDE superfamily endonuclease (DDE_Tnp_4)	912	+	gene
chromosome_1	4291226	4294002	ID=Cre01.g028850.v5.5;Name=Cre01.g028850;GeneName_v5.6=Cre01.g028850;Defline2_v5.6=(1 of 10) KOG1530 - Rhodanese-related sulfurtransferase	2776	-	gene
chromosome_1	4294102	4297064	ID=Cre01.g028900.v5.5;Name=Cre01.g028900;GeneName_v5.6=Cre01.g028900	2962	+	gene
chromosome_1	4297076	4300552	ID=Cre01.g028950.v5.5;Name=Cre01.g028950;GeneName_v5.6=Cre01.g028950;Defline2_v5.6=(1 of 7) 2.8.1.1 - Thiosulfate sulfurtransferase / Thiosulfate thiotransferase	3476	-	gene
chromosome_1	4301352	4303931	ID=Cre01.g029000.v5.5;Name=Cre01.g029000;GeneName_v5.6=Cre01.g029000 / COQD2;Defline1_v5.6=Ubiquinone/menaquinone biosynthesis methyltransferase;Defline2_v5.6=(1 of 2) PTHR10108//PTHR10108:SF813 - METHYLTRANSFERASE // SUBFAMILY NOT NAMED	2579	+	gene
chromosome_1	4304679	4307102	ID=Cre01.g029050.v5.5;Name=Cre01.g029050;GeneName_v5.6=Cre01.g029050;Defline2_v5.6=(1 of 1) PF08513//PF10607 - LisH (LisH) // CTLH/CRA C-terminal to LisH motif domain (CLTH)	2423	-	gene
chromosome_1	4307193	4309414	ID=Cre01.g029100.v5.5;Name=Cre01.g029100;GeneName_v5.6=Cre01.g029100;Defline2_v5.6=(1 of 1) K10733 - GINS complex subunit 2 (GINS2, PSF2)	2221	+	gene
chromosome_1	4309416	4311992	ID=Cre01.g029150.v5.5;Name=Cre01.g029150;GeneName_v5.6=Cre01.g029150 / DAU1;Defline1_v5.6=Outer row dynein assembly protein;Defline2_v5.6=(1 of 2) PTHR24365:SF315 - DYNEIN ASSEMBLY FACTOR 1, AXONEMAL	2576	-	gene
chromosome_1	4312132	4321294	ID=Cre01.g029200.v5.5;Name=Cre01.g029200;GeneName_v5.6=Cre01.g029200 / ESP1;Defline1_v5.6=Separase, cell cycle protease;Defline2_v5.6=(1 of 1) 3.4.22.49 - Separase / Separin	9162	+	gene
chromosome_1	4321295	4325362	ID=Cre01.g029250.v5.5;Name=Cre01.g029250;GeneName_v5.6=Cre01.g029250 / AAH1;Defline1_v5.6=Aromatic amino acid hydroxylase-related protein;Defline2_v5.6=(1 of 1) PTHR11473 - AROMATIC AMINO ACID TYROSINE/TRYPTOPHAN/PHENYLALANINE HYDROXYLASE	4067	-	gene
chromosome_1	4325645	4327449	ID=Cre01.g029300.v5.5;Name=Cre01.g029300;GeneName_v5.6=Cre01.g029300 / TPIC1;Defline1_v5.6=Triose phosphate isomerase;Defline2_v5.6=(1 of 1) 5.3.1.1 - Triose-phosphate isomerase / Triosephosphate mutase	1804	-	gene
chromosome_1	4327586	4334812	ID=Cre01.g029350.v5.5;Name=Cre01.g029350;GeneName_v5.6=Cre01.g029350 / FAP297;Defline1_v5.6=Flagellar central pair-associated protein 297;Defline2_v5.6=(1 of 3) PTHR12219 - NADH-UBIQUINONE OXIDOREDUCTASE	7226	-	gene
chromosome_1	4334922	4350481	ID=Cre01.g029400.v5.5;Name=Cre01.g029400;GeneName_v5.6=Cre01.g029400;Defline2_v5.6=(1 of 7) PTHR31942//PTHR31942:SF1 - FAMILY NOT NAMED // MLO-LIKE PROTEIN 1	15559	+	gene
chromosome_1	4350942	4357623	ID=Cre01.g029450.v5.5;Name=Cre01.g029450;GeneName_v5.6=Cre01.g029450;Defline2_v5.6=(1 of 1) PTHR13711//PTHR13711:SF201 - SWI/SNF-RELATED CHROMATIN BINDING PROTEIN // NON-HISTONE PROTEIN 10	6681	+	gene
chromosome_1	4357854	4366252	ID=Cre01.g029500.v5.5;Name=Cre01.g029500;GeneName_v5.6=Cre01.g029500 / CDPKK3;Defline1_v5.6=Calcium/calmodulin-dependent protein kinase kinase;Defline2_v5.6=(1 of 1) PTHR24347//PTHR24347:SF249 - SERINE/THREONINE-PROTEIN KINASE // SUBFAMILY NOT NAMED	8398	-	gene
chromosome_1	4368467	4375062	ID=Cre01.g029550.v5.5;Name=Cre01.g029550;GeneName_v5.6=Cre01.g029550	6595	-	gene
chromosome_1	4375213	4378702	ID=Cre01.g029600.v5.5;Name=Cre01.g029600;GeneName_v5.6=Cre01.g029600;Defline2_v5.6=(1 of 3) 1.11.2.3 - Plant seed peroxygenase / Soybean peroxygenase	3489	-	gene
chromosome_1	4378844	4387792	ID=Cre01.g029650.v5.5;Name=Cre01.g029650;GeneName_v5.6=Cre01.g029650 / VPS35;Defline1_v5.6=Subunit of Retromer complex;Defline2_v5.6=(1 of 1) K18468 - vacuolar protein sorting-associated protein 35 (VPS35)	8948	-	gene
chromosome_1	4388402	4390175	ID=Cre01.g029700.v5.5;Name=Cre01.g029700;GeneName_v5.6=Cre01.g029700	1773	+	gene
chromosome_1	4390587	4398402	ID=Cre01.g029750.v5.5;Name=Cre01.g029750;GeneName_v5.6=Cre01.g029750 / DAAK1;Defline1_v5.6=ODA5-Associated Adenylate Kinase;Defline2_v5.6=(1 of 1) PTHR23359//PTHR23359:SF70 - NUCLEOTIDE KINASE // ADENYLATE KINASE-1, ISOFORM B	7815	-	gene
chromosome_1	4398501	4402294	ID=Cre01.g029800.v5.5;Name=Cre01.g029800;GeneName_v5.6=Cre01.g029800;Defline1_v5.6=Coiled-Coil Protein	3793	+	gene
chromosome_1	4402306	4406952	ID=Cre01.g029850.v5.5;Name=Cre01.g029850;GeneName_v5.6=Cre01.g029850;Defline1_v5.6=Serine/threonine protein kinase;Defline2_v5.6=(1 of 1) PTHR24356//PTHR24356:SF212 - SERINE/THREONINE-PROTEIN KINASE // AGC (CAMP-DEPENDENT, CGMP-DEPENDENT AND PROTEIN KINASE C) KINASE FAMILY PROTEIN	4646	-	gene
chromosome_1	4407052	4416544	ID=Cre01.g029900.v5.5;Name=Cre01.g029900;GeneName_v5.6=Cre01.g029900;Defline2_v5.6=(1 of 2) 3.6.3.17 - Monosaccharide-transporting ATPase	9492	+	gene
chromosome_1	4417040	4420842	ID=Cre01.g029950.v5.5;Name=Cre01.g029950;GeneName_v5.6=Cre01.g029950	3802	-	gene
chromosome_1	4420962	4426484	ID=Cre01.g030000.v5.5;Name=Cre01.g030000;GeneName_v5.6=Cre01.g030000;Defline2_v5.6=(1 of 1) PTHR12242//PTHR12242:SF1 - UNCHARACTERIZED // PROTEIN ROLLING STONE	5522	+	gene
chromosome_1	4426772	4428674	ID=Cre01.g030050.v5.5;Name=Cre01.g030050;GeneName_v5.6=Cre01.g030050 / PRPL34;Defline1_v5.6=Chloroplast ribosomal protein L34;Defline2_v5.6=(1 of 1) K02914 - large subunit ribosomal protein L34 (RP-L34, MRPL34, rpmH)	1902	+	gene
chromosome_1	4429092	4442052	ID=Cre01.g030100.v5.5;Name=Cre01.g030100;GeneName_v5.6=Cre01.g030100 / PTK13;Defline1_v5.6=Protein tyrosine kinase;Defline2_v5.6=(1 of 7) PTHR23257//PTHR23257:SF474 - SERINE-THREONINE PROTEIN KINASE // SUBFAMILY NOT NAMED	12960	-	gene
chromosome_1	4442169	4447442	ID=Cre01.g030150.v5.5;Name=Cre01.g030150;GeneName_v5.6=Cre01.g030150;Defline2_v5.6=(1 of 1) PTHR13489:SF0 - MINI-CHROMOSOME MAINTENANCE COMPLEX-BINDING PROTEIN	5273	-	gene
chromosome_1	4448125	4451832	ID=Cre01.g030200.v5.5;Name=Cre01.g030200;GeneName_v5.6=Cre01.g030200 / FAP6;Defline1_v5.6=Flagellar Associated Protein 6;Defline2_v5.6=(1 of 1) PTHR13832:SF273 - PROTEIN TAP-1	3707	-	gene
chromosome_1	4451936	4455332	ID=Cre01.g030250.v5.5;Name=Cre01.g030250;GeneName_v5.6=Cre01.g030250;Defline2_v5.6=(1 of 1) 3.1.3.57 - Inositol-1,4-bisphosphate 1-phosphatase / Inositol polyphosphate 1-phosphatase	3396	-	gene
chromosome_1	4455452	4459494	ID=Cre01.g030300.v5.5;Name=Cre01.g030300;GeneName_v5.6=Cre01.g030300;Defline2_v5.6=(1 of 2) PF08627 - CRT-like, chloroquine-resistance transporter-like (CRT-like)	4042	+	gene
chromosome_1	4460050	4462934	ID=Cre01.g030350.v5.5;Name=Cre01.g030350;GeneName_v5.6=Cre01.g030350 / CGL41;Defline1_v5.6=Conserved in the Green Lineage;Defline2_v5.6=(1 of 2) PTHR33791//PTHR33791:SF1 - FAMILY NOT NAMED // CHAPERONIN-LIKE RBCX PROTEIN	2884	-	gene
chromosome_1	4462986	4466612	ID=Cre01.g030400.v5.5;Name=Cre01.g030400;GeneName_v5.6=Cre01.g030400	3626	-	gene
chromosome_1	4466712	4476204	ID=Cre01.g030450.v5.5;Name=Cre01.g030450;GeneName_v5.6=Cre01.g030450;Defline2_v5.6=(1 of 4) KOG1872 - Ubiquitin-specific protease	9492	+	gene
chromosome_1	4476402	4482784	ID=Cre01.g030500.v5.5;Name=Cre01.g030500;GeneName_v5.6=Cre01.g030500 / CYG58;Defline1_v5.6=Adenylate/guanylate cyclase;Defline2_v5.6=(1 of 1) K11858 - ubiquitin carboxyl-terminal hydrolase 48 [EC:3.4.19.12] (USP48)	6382	+	gene
chromosome_1	4482992	4488714	ID=Cre01.g030550.v5.5;Name=Cre01.g030550;GeneName_v5.6=Cre01.g030550;Defline1_v5.6=possible ubiquitin-proteasome pathway protein;Defline2_v5.6=(1 of 1) PTHR13020//PTHR13020:SF34 - UBIQUITIN-ASSOCIATED UBA/UBX DOMAIN-CONTAINING // UBX DOMAIN-CONTAINING PROTEIN 4	5722	+	gene
chromosome_1	4488852	4499253	ID=Cre01.g030600.v5.5;Name=Cre01.g030600;GeneName_v5.6=Cre01.g030600 / MAPKKK4;Defline1_v5.6=Mitogen-Activated Protein Kinase Kinase Kinase;Defline2_v5.6=(1 of 49) 2.7.10.2 - Non-specific protein-tyrosine kinase / Cytoplasmic protein tyrosine kinase	10401	+	gene
chromosome_1	4499256	4504427	ID=Cre01.g030650.v5.5;Name=Cre01.g030650;GeneName_v5.6=Cre01.g030650 / PHR5;Defline1_v5.6=Putative photolyase;Defline2_v5.6=(1 of 3) K01669 - deoxyribodipyrimidine photo-lyase [EC:4.1.99.3] (phrB)	5171	-	gene
chromosome_1	4504522	4514992	ID=Cre01.g030700.v5.5;Name=Cre01.g030700;GeneName_v5.6=Cre01.g030700 / PTK14;Defline1_v5.6=Protein tyrosine kinase;Defline2_v5.6=(1 of 49) 2.7.10.2 - Non-specific protein-tyrosine kinase / Cytoplasmic protein tyrosine kinase	10470	+	gene
chromosome_1	4515096	4522202	ID=Cre01.g030750.v5.5;Name=Cre01.g030750;GeneName_v5.6=Cre01.g030750	7106	-	gene
chromosome_1	4522348	4528262	ID=Cre01.g030800.v5.5;Name=Cre01.g030800;GeneName_v5.6=Cre01.g030800 / CSN2;Defline1_v5.6=COP9 signalosome subunit;Defline2_v5.6=(1 of 1) K12176 - COP9 signalosome complex subunit 2 (COPS2, CSN2, TRIP15)	5914	-	gene
chromosome_1	4528372	4531761	ID=Cre01.g030850.v5.5;Name=Cre01.g030850;GeneName_v5.6=Cre01.g030850 / POA4;Defline1_v5.6=20S proteasome alpha subunit D;Defline2_v5.6=(1 of 1) K02731 - 20S proteasome subunit alpha 4 (PSMA7)	3389	+	gene
chromosome_1	4531786	4535772	ID=Cre01.g030900.v5.5;Name=Cre01.g030900;GeneName_v5.6=Cre01.g030900;Defline2_v5.6=(1 of 1) 6.2.1.26 - o-succinylbenzoate--CoA ligase / OSB-CoA synthetase	3986	-	gene
chromosome_1	4535936	4538005	ID=Cre01.g030950.v5.5;Name=Cre01.g030950;GeneName_v5.6=Cre01.g030950;Defline2_v5.6=(1 of 1) K15901 - EKC/KEOPS complex subunit CGI121/TPRKB (CGI121, TPRKB)	2069	+	gene
chromosome_1	4538060	4540642	ID=Cre01.g030968.v5.5;Name=Cre01.g030968;GeneName_v5.6=Cre01.g030968;Defline2_v5.6=(1 of 5) PTHR11439//PTHR11439:SF185 - GAG-POL-RELATED RETROTRANSPOSON // SUBFAMILY NOT NAMED	2582	-	gene
chromosome_1	4542360	4544452	ID=Cre01.g030986.v5.5;Name=Cre01.g030986;GeneName_v5.6=Cre01.g030986	2092	-	gene
chromosome_1	4544661	4550682	ID=Cre01.g031004.v5.5;Name=Cre01.g031004;GeneName_v5.6=Cre01.g031004	6021	-	gene
chromosome_1	4550920	4559082	ID=Cre01.g031050.v5.5;Name=Cre01.g031050;GeneName_v5.6=Cre01.g031050;Defline2_v5.6=(1 of 1) K15172 - transcription elongation factor SPT5 (SUPT5H, SPT5)	8162	-	gene
chromosome_1	4559894	4563800	ID=Cre01.g031100.v5.5;Name=Cre01.g031100;GeneName_v5.6=Cre01.g031100 / TEF30;Defline1_v5.6=conserved expressed protein, SHOOT1 homolog;Defline2_v5.6=(1 of 2) PTHR17130//PTHR17130:SF24 - MITOCHONDRIAL OUTER MEMBRANE PROTEIN 25 // GAN	3906	-	gene
chromosome_1	4564171	4567209	ID=Cre01.g031200.v5.5;Name=Cre01.g031200;GeneName_v5.6=Cre01.g031200 / SRP14;Defline1_v5.6=Subunit of the Signal Recognition Particle;Defline2_v5.6=(1 of 1) K03104 - signal recognition particle subunit SRP14 (SRP14)	3038	-	gene
chromosome_1	4567300	4569357	ID=Cre01.g031250.v5.5;Name=Cre01.g031250;GeneName_v5.6=Cre01.g031250;Defline2_v5.6=(1 of 2) PF06916 - Protein of unknown function (DUF1279) (DUF1279)	2057	+	gene
chromosome_1	4569409	4579081	ID=Cre01.g031300.v5.5;Name=Cre01.g031300;GeneName_v5.6=Cre01.g031300 / CDPK4;Defline1_v5.6=Calcium/calmodulin-dependent protein kinase;Defline2_v5.6=(1 of 5) PTHR24349:SF84 - CALCIUM-DEPENDENT PROTEIN KINASE 13	9672	+	gene
chromosome_1	4579083	4584069	ID=Cre01.g031350.v5.5;Name=Cre01.g031350;GeneName_v5.6=Cre01.g031350	4986	-	gene
chromosome_1	4584739	4586191	ID=Cre01.g031400.v5.5;Name=Cre01.g031400;GeneName_v5.6=Cre01.g031400	1452	+	gene
chromosome_1	4586198	4590639	ID=Cre01.g031450.v5.5;Name=Cre01.g031450;GeneName_v5.6=Cre01.g031450	4441	-	gene
chromosome_1	4590903	4598159	ID=Cre01.g031500.v5.5;Name=Cre01.g031500;GeneName_v5.6=Cre01.g031500;Defline2_v5.6=(1 of 1) 1.10.3.2//1.10.3.3 - Laccase / Urishiol oxidase // L-ascorbate oxidase / Ascorbase	7256	-	gene
chromosome_1	4598213	4602149	ID=Cre01.g031550.v5.5;Name=Cre01.g031550;GeneName_v5.6=Cre01.g031550 / CSB6;Defline1_v5.6=Probable transposon-derived protein of Chlamydomonas-Specific family B;Defline2_v5.6=(1 of 1) PF00149//PF07282 - Calcineurin-like phosphoesterase (Metallophos) // Putative transposase DNA-binding domain (OrfB_Zn_ribbon)	3936	-	gene
chromosome_1	4602246	4604173	ID=Cre01.g031600.v5.5;Name=Cre01.g031600;GeneName_v5.6=Cre01.g031600;Defline2_v5.6=(1 of 1) KOG4753 - Predicted membrane protein	1927	+	gene
chromosome_1	4604219	4609073	ID=Cre01.g031650.v5.5;Name=Cre01.g031650;GeneName_v5.6=Cre01.g031650 / CGLD12;Defline1_v5.6=Conserved in the Green Lineage and Diatoms;Defline2_v5.6=(1 of 2) PF05637 - galactosyl transferase GMA12/MNN10 family (Glyco_transf_34)	4854	+	gene
chromosome_1	4609093	4613309	ID=Cre01.g031700.v5.5;Name=Cre01.g031700;GeneName_v5.6=Cre01.g031700;Defline1_v5.6=DNA methylase in the FkbM family;Defline2_v5.6=(1 of 13) PF05050 - Methyltransferase FkbM domain (Methyltransf_21)	4216	-	gene
chromosome_1	4613509	4615031	ID=Cre01.g031726.v5.5;Name=Cre01.g031726;GeneName_v5.6=Cre01.g031726	1522	+	gene
chromosome_1	4615070	4618659	ID=Cre01.g031750.v5.5;Name=Cre01.g031750;GeneName_v5.6=Cre01.g031750;Defline2_v5.6=(1 of 1) K11883 - RNA-binding protein NOB1 (NOB1)	3589	-	gene
chromosome_1	4618759	4627721	ID=Cre01.g031800.v5.5;Name=Cre01.g031800;GeneName_v5.6=Cre01.g031800;Defline2_v5.6=(1 of 1) PTHR23083//PTHR23083:SF433 - TETRATRICOPEPTIDE REPEAT PROTEIN, TPR // SUBFAMILY NOT NAMED	8962	+	gene
chromosome_1	4627769	4631275	ID=Cre01.g031850.v5.5;Name=Cre01.g031850;GeneName_v5.6=Cre01.g031850;Defline1_v5.6=1-aminocyclopropane-1-carboxylate deaminase;Defline2_v5.6=(1 of 1) PTHR10314//PTHR10314:SF70 - SER/THR DEHYDRATASE, TRP SYNTHASE // SUBFAMILY NOT NAMED	3506	+	gene
chromosome_1	4633255	4634009	ID=Cre01.g031875.v5.5;Name=Cre01.g031875;GeneName_v5.6=Cre01.g031875;Defline2_v5.6=(1 of 4) 4.4.1.15 - D-cysteine desulfhydrase	754	-	gene
chromosome_1	4634081	4642299	ID=Cre01.g031900.v5.5;Name=Cre01.g031900;GeneName_v5.6=Cre01.g031900;Defline2_v5.6=(1 of 3) PTHR10566:SF76 - PROTEIN Y32H12A.7	8218	-	gene
chromosome_1	4642354	4652279	ID=Cre01.g031951.v5.5;Name=Cre01.g031951;GeneName_v5.6=Cre01.g031951	9925	-	gene
chromosome_1	4652389	4654771	ID=Cre01.g032000.v5.5;Name=Cre01.g032000;GeneName_v5.6=Cre01.g032000;Defline2_v5.6=(1 of 9) PTHR23315 - BETA CATENIN-RELATED ARMADILLO REPEAT-CONTAINING	2382	+	gene
chromosome_1	4654817	4656620	ID=Cre01.g032050.v5.5;Name=Cre01.g032050;GeneName_v5.6=Cre01.g032050;Defline1_v5.6=UDP-galactose/glucose transporter;Defline2_v5.6=(1 of 1) K15275 - solute carrier family 35 (UDP-galactose transporter), member B1 (SLC35B1)	1803	+	gene
chromosome_1	4656735	4658889	ID=Cre01.g032100.v5.5;Name=Cre01.g032100;GeneName_v5.6=Cre01.g032100;Defline2_v5.6=(1 of 1) K10570 - DNA excision repair protein ERCC-8 (ERCC8, CKN1, CSA)	2154	-	gene
chromosome_1	4661004	4663589	ID=Cre01.g032139.v5.5;Name=Cre01.g032139;GeneName_v5.6=Cre01.g032139;Defline2_v5.6=(1 of 9) PTHR22850 - WD40 REPEAT FAMILY	2585	-	gene
chromosome_1	4663709	4670695	ID=Cre01.g032150.v5.5;Name=Cre01.g032150;GeneName_v5.6=Cre01.g032150 / FAP187;Defline1_v5.6=Flagellar Associated Protein 187;Defline2_v5.6=(1 of 1) KOG0266//KOG0279//KOG0286//KOG0295//KOG0296//KOG0315//KOG0318//KOG0643 - WD40 repeat-containing protein // G protein beta subunit-like protein // G-protein beta subunit // WD40 repeat-containing protein // Angio-associated migratory cell protein (cont…	6986	+	gene
chromosome_1	4670869	4681891	ID=Cre01.g032200.v5.5;Name=Cre01.g032200;GeneName_v5.6=Cre01.g032200	11022	+	gene
chromosome_1	4684119	4688011	ID=Cre01.g032250.v5.5;Name=Cre01.g032250;GeneName_v5.6=Cre01.g032250;Defline2_v5.6=(1 of 1) PTHR13087 - NF-KAPPA B ACTIVATING PROTEIN	3892	+	gene
chromosome_1	4688012	4690979	ID=Cre01.g032300.v5.5;Name=Cre01.g032300;GeneName_v5.6=Cre01.g032300 / GBP1;Defline1_v5.6=G-strand telomere binding protein;Defline2_v5.6=(1 of 3) PTHR23003 - RNA RECOGNITION MOTIF RRM DOMAIN CONTAINING PROTEIN	2967	-	gene
chromosome_1	4691913	4695221	ID=Cre01.g032350.v5.5;Name=Cre01.g032350;GeneName_v5.6=Cre01.g032350 / PIG8;Defline1_v5.6=p53-induced protein/etoposide-induced protein 2.4;Defline2_v5.6=(1 of 1) K10134 - etoposide-induced 2.4 mRNA (EI24)	3308	-	gene
chromosome_1	4695377	4701871	ID=Cre01.g032400.v5.5;Name=Cre01.g032400;GeneName_v5.6=Cre01.g032400;Defline2_v5.6=(1 of 1) PF05118 - Aspartyl/Asparaginyl beta-hydroxylase (Asp_Arg_Hydrox)	6494	+	gene
chromosome_1	4701873	4710119	ID=Cre01.g032450.v5.5;Name=Cre01.g032450;GeneName_v5.6=Cre01.g032450;Defline2_v5.6=(1 of 4) K06816 - golgi apparatus protein 1 (GLG1, ESL1)	8246	-	gene
chromosome_1	4710219	4716241	ID=Cre01.g032500.v5.5;Name=Cre01.g032500;GeneName_v5.6=Cre01.g032500 / DNJ8;Defline1_v5.6=DnaJ-like protein;Defline2_v5.6=(1 of 1) K09523 - DnaJ homolog subfamily C member 3 (DNAJC3)	6022	+	gene
chromosome_1	4716245	4726829	ID=Cre01.g032550.v5.5;Name=Cre01.g032550;GeneName_v5.6=Cre01.g032550 / CGL127;Defline1_v5.6=Conserved in the Green Lineage;Defline2_v5.6=(1 of 1) K11267 - sister chromatid cohesion protein PDS5 (PDS5)	10584	-	gene
chromosome_1	4727298	4731015	ID=Cre01.g032600.v5.5;Name=Cre01.g032600;GeneName_v5.6=Cre01.g032600 / CGL25 / HPAT1;Defline1_v5.6=Hydroxyproline O-arabinosyl transferase 1;Defline2_v5.6=(1 of 16) PF14295 - PAN domain (PAN_4)	3717	+	gene
chromosome_1	4731075	4734249	ID=Cre01.g032650.v5.5;Name=Cre01.g032650;GeneName_v5.6=Cre01.g032650 / TAL1;Defline1_v5.6=Transaldolase;Defline2_v5.6=(1 of 1) PTHR10683//PTHR10683:SF6 - TRANSALDOLASE // TRANSALDOLASE-RELATED	3174	-	gene
chromosome_1	4736059	4739601	ID=Cre01.g032700.v5.5;Name=Cre01.g032700;GeneName_v5.6=Cre01.g032700 / GLK1;Defline1_v5.6=Glucokinase;Defline2_v5.6=(1 of 1) 2.7.1.2 - Glucokinase / Glucose kinase	3542	+	gene
chromosome_1	4739603	4741147	ID=Cre01.g032750.v5.5;Name=Cre01.g032750;GeneName_v5.6=Cre01.g032750	1544	-	gene
chromosome_1	4741303	4747361	ID=Cre01.g032800.v5.5;Name=Cre01.g032800;GeneName_v5.6=Cre01.g032800 / MRS6;Defline1_v5.6=Mg2+ transporter protein;Defline2_v5.6=(1 of 4) PTHR13890//PTHR13890:SF3 - RNA SPLICING PROTEIN MRS2, MITOCHONDRIAL // MAGNESIUM TRANSPORTER MRS2-2-RELATED	6058	+	gene
chromosome_1	4747409	4760123	ID=Cre01.g032850.v5.5;Name=Cre01.g032850;GeneName_v5.6=Cre01.g032850 / PTK23;Defline1_v5.6=Protein tyrosine kinase, serine/threonine protein kinase;Defline2_v5.6=(1 of 268) PTHR23257 - SERINE-THREONINE PROTEIN KINASE	12714	+	gene
chromosome_1	4760469	4767229	ID=Cre01.g032900.v5.5;Name=Cre01.g032900;GeneName_v5.6=Cre01.g032900	6760	+	gene
chromosome_1	4767559	4770103	ID=Cre01.g032950.v5.5;Name=Cre01.g032950;GeneName_v5.6=Cre01.g032950	2544	+	gene
chromosome_1	4770113	4779379	ID=Cre01.g033000.v5.5;Name=Cre01.g033000;GeneName_v5.6=Cre01.g033000 / FAP334;Defline1_v5.6=Flagellar Associated Protein 334	9266	-	gene
chromosome_1	4779829	4783595	ID=Cre01.g033050.v5.5;Name=Cre01.g033050;GeneName_v5.6=Cre01.g033050;Defline2_v5.6=(1 of 2) PTHR21290 - SPHINGOMYELIN SYNTHETASE	3766	+	gene
chromosome_1	4783739	4784189	ID=Cre01.g033071.v5.5;Name=Cre01.g033071;GeneName_v5.6=Cre01.g033071	450	+	gene
chromosome_1	4784346	4797399	ID=Cre01.g033091.v5.5;Name=Cre01.g033091;GeneName_v5.6=Cre01.g033091;Defline2_v5.6=(1 of 1) 6.3.1.14 - Diphthine--ammonia ligase / Diphthamide synthetase	13053	-	gene
chromosome_1	4797829	4802112	ID=Cre01.g033150.v5.5;Name=Cre01.g033150;GeneName_v5.6=Cre01.g033150;Defline2_v5.6=(1 of 4) PTHR31385:SF1 - EXPRESSED PROTEIN-RELATED	4283	+	gene
chromosome_1	4802180	4805649	ID=Cre01.g033200.v5.5;Name=Cre01.g033200;GeneName_v5.6=Cre01.g033200	3469	-	gene
chromosome_1	4805769	4809757	ID=Cre01.g033250.v5.5;Name=Cre01.g033250;GeneName_v5.6=Cre01.g033250	3988	+	gene
chromosome_1	4811029	4814601	ID=Cre01.g033300.v5.5;Name=Cre01.g033300;GeneName_v5.6=Cre01.g033300;Defline2_v5.6=(1 of 1) PF13668 - Ferritin-like domain (Ferritin_2)	3572	+	gene
chromosome_1	4814603	4822049	ID=Cre01.g033350.v5.5;Name=Cre01.g033350;GeneName_v5.6=Cre01.g033350 / ALD2;Defline1_v5.6=Aldehyde dehydrogenase;Defline2_v5.6=(1 of 1) PTHR11699//PTHR11699:SF25 - ALDEHYDE DEHYDROGENASE-RELATED // ALDEHYDE DEHYDROGENASE-LIKE PROTEIN YHR039C-RELATED	7446	-	gene
chromosome_1	4822159	4824281	ID=Cre01.g033400.v5.5;Name=Cre01.g033400;GeneName_v5.6=Cre01.g033400 / TIM9;Defline1_v5.6=Mitochondrial inner membrane translocase subunit;Defline2_v5.6=(1 of 1) K17777 - mitochondrial import inner membrane translocase subunit TIM9 (TIM9)	2122	+	gene
chromosome_1	4824349	4828053	ID=Cre01.g033450.v5.5;Name=Cre01.g033450;GeneName_v5.6=Cre01.g033450;Defline2_v5.6=(1 of 100) PTHR12393:SF6 - SPHINGOMYELIN PHOSPHODIESTERASE 2	3704	+	gene
chromosome_1	4828099	4831528	ID=Cre01.g033500.v5.5;Name=Cre01.g033500;GeneName_v5.6=Cre01.g033500;Defline2_v5.6=(1 of 100) PTHR12393:SF6 - SPHINGOMYELIN PHOSPHODIESTERASE 2	3429	+	gene
chromosome_1	4831553	4835289	ID=Cre01.g033516.v5.5;Name=Cre01.g033516;GeneName_v5.6=Cre01.g033516;Defline2_v5.6=(1 of 2) PTHR11825//PTHR11825:SF24 - SUBGROUP IIII AMINOTRANSFERASE // D-AMINOACID AMINOTRANSFERASE-LIKE PLP-DEPENDENT ENZYMES SUPERFAMILY PROTEIN	3736	-	gene
chromosome_1	4835343	4836159	ID=Cre01.g033532.v5.5;Name=Cre01.g033532;GeneName_v5.6=Cre01.g033532	816	-	gene
chromosome_1	4836269	4840941	ID=Cre01.g033550.v5.5;Name=Cre01.g033550;GeneName_v5.6=Cre01.g033550 / PDI2;Defline1_v5.6=Protein disulfide isomerase;Defline2_v5.6=(1 of 1) PTHR18929:SF87 - PROTEIN C03H12.1, ISOFORM A	4672	+	gene
chromosome_1	4865519	4872511	ID=Cre01.g033700.v5.5;Name=Cre01.g033700;GeneName_v5.6=Cre01.g033700;Defline2_v5.6=(1 of 1) PF01933 - Uncharacterised protein family UPF0052 (UPF0052)	6992	+	gene
chromosome_1	4872559	4875421	ID=Cre01.g033750.v5.5;Name=Cre01.g033750;GeneName_v5.6=Cre01.g033750	2862	+	gene
chromosome_1	4875469	4876895	ID=Cre01.g033763.v5.5;Name=Cre01.g033763;GeneName_v5.6=Cre01.g033763;Defline2_v5.6=(1 of 2) PTHR11825//PTHR11825:SF24 - SUBGROUP IIII AMINOTRANSFERASE // D-AMINOACID AMINOTRANSFERASE-LIKE PLP-DEPENDENT ENZYMES SUPERFAMILY PROTEIN	1426	+	gene
chromosome_1	4877029	4883281	ID=Cre01.g033832.v5.5;Name=Cre01.g033832;GeneName_v5.6=Cre01.g033832;Defline1_v5.6=possible DEAD-box helicase;Defline2_v5.6=(1 of 1) PTHR24031//PTHR24031:SF247 - RNA HELICASE // DEAD-BOX ATP-DEPENDENT RNA HELICASE 39	6252	+	gene
chromosome_1	4883775	4893679	ID=Cre01.g033900.v5.5;Name=Cre01.g033900;GeneName_v5.6=Cre01.g033900;Defline2_v5.6=(1 of 19) PTHR31251:SF1 - SQUAMOSA PROMOTER-BINDING-LIKE PROTEIN 10-RELATED	9904	-	gene
chromosome_1	4893813	4898579	ID=Cre01.g033950.v5.5;Name=Cre01.g033950;GeneName_v5.6=Cre01.g033950 / EXN2;Defline1_v5.6=3'-5' exonuclease with GRF zinc finger domain;Defline2_v5.6=(1 of 1) K18417 - ERI1 exoribonuclease 2 [EC:3.1.-.-] (ERI2)	4766	-	gene
chromosome_1	4898723	4904939	ID=Cre01.g034000.v5.5;Name=Cre01.g034000;GeneName_v5.6=Cre01.g034000 / IPB1;Defline1_v5.6=Importin beta;Defline2_v5.6=(1 of 1) K14293 - importin subunit beta-1 (KPNB1)	6216	-	gene
chromosome_1	4905288	4910789	ID=Cre01.g034050.v5.5;Name=Cre01.g034050;GeneName_v5.6=Cre01.g034050;Defline2_v5.6=(1 of 1) PTHR11751//PTHR11751:SF428 - SUBGROUP I AMINOTRANSFERASE RELATED // PROTEIN NKAT-1-RELATED	5501	-	gene
chromosome_1	4911148	4923860	ID=Cre01.g034100.v5.5;Name=Cre01.g034100;GeneName_v5.6=Cre01.g034100;Defline2_v5.6=(1 of 2) K01408 - insulysin (IDE, ide)	12712	+	gene
chromosome_1	4923958	4941916	ID=Cre01.g034150.v5.5;Name=Cre01.g034150;GeneName_v5.6=Cre01.g034150;Defline2_v5.6=(1 of 2) PTHR10110//PTHR10110:SF86 - SODIUM/HYDROGEN EXCHANGER // SODIUM/HYDROGEN EXCHANGER 7-RELATED	17958	+	gene
chromosome_1	4943698	4957440	ID=Cre01.g034200.v5.5;Name=Cre01.g034200;GeneName_v5.6=Cre01.g034200;Defline2_v5.6=(1 of 6) PF00211//PF13416 - Adenylate and Guanylate cyclase catalytic domain (Guanylate_cyc) // Bacterial extracellular solute-binding protein (SBP_bac_8)	13742	+	gene
chromosome_1	4957442	4959711	ID=Cre01.g034250.v5.5;Name=Cre01.g034250;GeneName_v5.6=Cre01.g034250	2269	-	gene
chromosome_1	4959808	4964160	ID=Cre01.g034300.v5.5;Name=Cre01.g034300;GeneName_v5.6=Cre01.g034300;Defline2_v5.6=(1 of 1) PF09073 - BUD22 (BUD22)	4352	+	gene
chromosome_1	4964200	4967198	ID=Cre01.g034325.v5.5;Name=Cre01.g034325;GeneName_v5.6=Cre01.g034325	2998	-	gene
chromosome_1	4967245	4974558	ID=Cre01.g034350.v5.5;Name=Cre01.g034350;GeneName_v5.6=Cre01.g034350;Defline2_v5.6=(1 of 2) PTHR10641//PTHR10641:SF585 - MYB-LIKE DNA-BINDING PROTEIN MYB // MYB DNA-BINDING-LIKE PROTEIN	7313	-	gene
chromosome_1	4974870	4978718	ID=Cre01.g034380.v5.5;Name=Cre01.g034380;GeneName_v5.6=Cre01.g034380	3848	-	gene
chromosome_1	4979310	4981138	ID=Cre01.g034400.v5.5;Name=Cre01.g034400;GeneName_v5.6=Cre01.g034400 / PGL1;Defline1_v5.6=6-phosphogluconolactonase;Defline2_v5.6=(1 of 2) 3.1.1.31 - 6-phosphogluconolactonase	1828	-	gene
chromosome_1	4981238	4985958	ID=Cre01.g034451.v5.5;Name=Cre01.g034451;GeneName_v5.6=Cre01.g034451;Defline2_v5.6=(1 of 1) K14012 - UBX domain-containing protein 1 (SHP1, UBX1, NSFL1C)	4720	+	gene
chromosome_1	4985962	5004358	ID=Cre01.g034500.v5.5;Name=Cre01.g034500;GeneName_v5.6=Cre01.g034500	18396	-	gene
chromosome_1	5004616	5006325	ID=Cre01.g034550.v5.5;Name=Cre01.g034550;GeneName_v5.6=Cre01.g034550 / FAP109;Defline1_v5.6=EF-Hand Containing Flagellar Associated Protein 109	1709	-	gene
chromosome_1	5006655	5015117	ID=Cre01.g034600.v5.5;Name=Cre01.g034600;GeneName_v5.6=Cre01.g034600;Defline2_v5.6=(1 of 1) PTHR22847//PTHR22847:SF430 - WD40 REPEAT PROTEIN // MZB10.11 PROTEIN-RELATED	8462	+	gene
chromosome_1	5015205	5022847	ID=Cre01.g034650.v5.5;Name=Cre01.g034650;GeneName_v5.6=Cre01.g034650;Defline2_v5.6=(1 of 1) K03352 - anaphase-promoting complex subunit 5 (APC5)	7642	+	gene
chromosome_1	5023009	5026545	ID=Cre01.g034700.v5.5;Name=Cre01.g034700;GeneName_v5.6=Cre01.g034700;Defline2_v5.6=(1 of 3) PF12843 - Putative quorum-sensing-regulated virulence factor (QSregVF_b)	3536	-	gene
chromosome_1	5026605	5029795	ID=Cre01.g034750.v5.5;Name=Cre01.g034750;GeneName_v5.6=Cre01.g034750	3190	-	gene
chromosome_1	5029855	5032805	ID=Cre01.g034800.v5.5;Name=Cre01.g034800;GeneName_v5.6=Cre01.g034800;Defline2_v5.6=(1 of 1) PTHR21477//PTHR21477:SF12 - FAMILY NOT NAMED // CF9 PROTEIN-RELATED	2950	-	gene
chromosome_1	5033790	5040455	ID=Cre01.g034850.v5.5;Name=Cre01.g034850;GeneName_v5.6=Cre01.g034850	6665	-	gene
chromosome_1	5040585	5043045	ID=Cre01.g034875.v5.5;Name=Cre01.g034875;GeneName_v5.6=Cre01.g034875	2460	-	gene
chromosome_1	5044755	5051367	ID=Cre01.g034900.v5.5;Name=Cre01.g034900;GeneName_v5.6=Cre01.g034900 / CDPK5;Defline1_v5.6=Calcium/calmodulin-dependent protein kinase;Defline2_v5.6=(1 of 4) PTHR24347:SF138 - PROTEIN F32D8.1	6612	+	gene
chromosome_1	5051373	5059585	ID=Cre01.g034950.v5.5;Name=Cre01.g034950;GeneName_v5.6=Cre01.g034950;Defline2_v5.6=(1 of 1) K06184 - ATP-binding cassette, subfamily F, member 1 (ABCF1)	8212	-	gene
chromosome_1	5059689	5064055	ID=Cre01.g035000.v5.5;Name=Cre01.g035000;GeneName_v5.6=Cre01.g035000;Defline2_v5.6=(1 of 1) K14791 - periodic tryptophan protein 1 (PWP1)	4366	-	gene
chromosome_1	5064989	5066785	ID=Cre01.g035050.v5.5;Name=Cre01.g035050;GeneName_v5.6=Cre01.g035050	1796	-	gene
chromosome_1	5067125	5072016	ID=Cre01.g035100.v5.5;Name=Cre01.g035100;GeneName_v5.6=Cre01.g035100;Defline2_v5.6=(1 of 1) 5.4.99.18 - 5-(carboxyamino)imidazole ribonucleotide mutase / N(5)-carboxyaminoimidazole ribonucleotide mutase	4891	+	gene
chromosome_1	5072226	5075175	ID=Cre01.g035150.v5.5;Name=Cre01.g035150;GeneName_v5.6=Cre01.g035150;Defline2_v5.6=(1 of 3) PTHR12547 - CCCH ZINC FINGER/TIS11-RELATED	2949	-	gene
chromosome_1	5075275	5077403	ID=Cre01.g035200.v5.5;Name=Cre01.g035200;GeneName_v5.6=Cre01.g035200;Defline2_v5.6=(1 of 12) 2.3.1.225 - Protein S-acyltransferase / S-protein acyltransferase	2128	+	gene
chromosome_1	5077409	5081325	ID=Cre01.g035250.v5.5;Name=Cre01.g035250;GeneName_v5.6=Cre01.g035250;Defline2_v5.6=(1 of 1) PTHR21549:SF0 - COILED-COIL DOMAIN-CONTAINING PROTEIN 112	3916	-	gene
chromosome_1	5081398	5085275	ID=Cre01.g035300.v5.5;Name=Cre01.g035300;GeneName_v5.6=Cre01.g035300 / CPA2;Defline1_v5.6=N-carbamoylputrescine amidase;Defline2_v5.6=(1 of 2) 3.5.1.53 - N-carbamoylputrescine amidase	3877	-	gene
chromosome_1	5085407	5089573	ID=Cre01.g035350.v5.5;Name=Cre01.g035350;GeneName_v5.6=Cre01.g035350;Defline2_v5.6=(1 of 1) K07512 - mitochondrial trans-2-enoyl-CoA reductase (MECR, NRBF1)	4166	-	gene
chromosome_1	5090159	5095865	ID=Cre01.g035400.v5.5;Name=Cre01.g035400;GeneName_v5.6=Cre01.g035400;Defline2_v5.6=(1 of 18) KOG4172 - Predicted E3 ubiquitin ligase	5706	-	gene
chromosome_1	5096408	5100565	ID=Cre01.g035450.v5.5;Name=Cre01.g035450;GeneName_v5.6=Cre01.g035450;Defline2_v5.6=(1 of 1) PTHR23291:SF36 - PROTEIN XBX-6, ISOFORM B	4157	-	gene
chromosome_1	5100685	5112417	ID=Cre01.g035500.v5.5;Name=Cre01.g035500;GeneName_v5.6=Cre01.g035500 / VPS34;Defline1_v5.6=Phosphatidylinositol-3-kinase, probably vacuolar;Defline2_v5.6=(1 of 1) 2.7.1.137 - Phosphatidylinositol 3-kinase / Type III phosphoinositide 3-kinase	11732	+	gene
chromosome_1	5112475	5117116	ID=Cre01.g035550.v5.5;Name=Cre01.g035550;GeneName_v5.6=Cre01.g035550	4641	+	gene
chromosome_1	5117149	5122825	ID=Cre01.g035600.v5.5;Name=Cre01.g035600;GeneName_v5.6=Cre01.g035600 / MSC2;Defline1_v5.6=Mechanosensitive ion channel;Defline2_v5.6=(1 of 3) PTHR30566 - YNAI-RELATED MECHANOSENSITIVE ION CHANNEL	5676	-	gene
chromosome_1	5123125	5128077	ID=Cre01.g035650.v5.5;Name=Cre01.g035650;GeneName_v5.6=Cre01.g035650	4952	+	gene
chromosome_1	5128079	5132975	ID=Cre01.g035700.v5.5;Name=Cre01.g035700;GeneName_v5.6=Cre01.g035700	4896	-	gene
chromosome_1	5133305	5139587	ID=Cre01.g035750.v5.5;Name=Cre01.g035750;GeneName_v5.6=Cre01.g035750 / MSC3;Defline1_v5.6=Mechanosensitive ion channel;Defline2_v5.6=(1 of 3) PTHR30566 - YNAI-RELATED MECHANOSENSITIVE ION CHANNEL	6282	+	gene
chromosome_1	5139599	5146305	ID=Cre01.g035800.v5.5;Name=Cre01.g035800;GeneName_v5.6=Cre01.g035800 / IRK2;Defline1_v5.6=Inwardly-rectifying potassium channel;Defline2_v5.6=(1 of 2) PTHR11767//PTHR11767:SF47 - INWARD RECTIFIER POTASSIUM CHANNEL // SUBFAMILY NOT NAMED	6706	-	gene
chromosome_1	5146405	5155857	ID=Cre01.g035850.v5.5;Name=Cre01.g035850;GeneName_v5.6=Cre01.g035850 / SEC24B;Defline1_v5.6=COP-II coat subunit;Defline2_v5.6=(1 of 1) PTHR13803//PTHR13803:SF4 - SEC24-RELATED PROTEIN // SEC24	9452	+	gene
chromosome_1	5155905	5161387	ID=Cre01.g035900.v5.5;Name=Cre01.g035900;GeneName_v5.6=Cre01.g035900	5482	+	gene
chromosome_1	5161389	5171795	ID=Cre01.g035950.v5.5;Name=Cre01.g035950;GeneName_v5.6=Cre01.g035950;Defline2_v5.6=(1 of 1) K03321 - sulfate permease, SulP family (TC.SULP)	10406	-	gene
chromosome_1	5172422	5177015	ID=Cre01.g036000.v5.5;Name=Cre01.g036000;GeneName_v5.6=Cre01.g036000;Defline2_v5.6=(1 of 43) KOG0032 - Ca2+/calmodulin-dependent protein kinase, EF-Hand protein superfamily	4593	+	gene
chromosome_1	5177016	5183912	ID=Cre01.g036050.v5.5;Name=Cre01.g036050;GeneName_v5.6=Cre01.g036050 / MLH1;Defline1_v5.6=DNA mismatch repair protein;Defline2_v5.6=(1 of 1) K08734 - DNA mismatch repair protein MLH1 (MLH1)	6896	-	gene
chromosome_1	5184082	5192058	ID=Cre01.g036100.v5.5;Name=Cre01.g036100;GeneName_v5.6=Cre01.g036100;Defline2_v5.6=(1 of 1) K11790 - denticleless (DTL, CDT2, DCAF2)	7976	+	gene
chromosome_1	5192125	5197492	ID=Cre01.g036150.v5.5;Name=Cre01.g036150;GeneName_v5.6=Cre01.g036150;Defline2_v5.6=(1 of 1) PTHR14095:SF0 - PROTEIN C06G1.5, ISOFORM B	5367	-	gene
chromosome_1	5197592	5203094	ID=Cre01.g036200.v5.5;Name=Cre01.g036200;GeneName_v5.6=Cre01.g036200;Defline2_v5.6=(1 of 1) PF01477//PF07228 - PLAT/LH2 domain (PLAT) // Stage II sporulation protein E (SpoIIE) (SpoIIE)	5502	+	gene
chromosome_1	5203096	5214712	ID=Cre01.g036250.v5.5;Name=Cre01.g036250;GeneName_v5.6=Cre01.g036250;Defline2_v5.6=(1 of 5) KOG0032//KOG0583 - Ca2+/calmodulin-dependent protein kinase, EF-Hand protein superfamily // Serine/threonine protein kinase	11616	-	gene
chromosome_1	5214916	5219882	ID=Cre01.g036300.v5.5;Name=Cre01.g036300;GeneName_v5.6=Cre01.g036300;Defline2_v5.6=(1 of 55) PTHR32523//PTHR32523:SF8 - FAMILY NOT NAMED // PHYTOL KINASE 1, CHLOROPLASTIC	4966	-	gene
chromosome_1	5219936	5232302	ID=Cre01.g036350.v5.5;Name=Cre01.g036350;GeneName_v5.6=Cre01.g036350 / PMA1;Defline1_v5.6=Related to plasma membrane P-type and chloroplast type calcium ATPases;Defline2_v5.6=(1 of 5) K01537 - Ca2+-transporting ATPase (E3.6.3.8)	12366	-	gene
chromosome_1	5232472	5235954	ID=Cre01.g036400.v5.5;Name=Cre01.g036400;GeneName_v5.6=Cre01.g036400;Defline1_v5.6=Short-chain dehydrogenase/reductase;Defline2_v5.6=(1 of 1) 1.1.1.298 - 3-hydroxypropionate dehydrogenase (NADP(+)) / 3-hydroxypropanoate dehydrogenase (NADP(+))	3482	+	gene
chromosome_1	5235956	5237792	ID=Cre01.g036451.v5.5;Name=Cre01.g036451;GeneName_v5.6=Cre01.g036451;Defline1_v5.6=S-adenosyl-L-methionine-dependent methyltransferase	1836	-	gene
chromosome_1	5237846	5240862	ID=Cre01.g036500.v5.5;Name=Cre01.g036500;GeneName_v5.6=Cre01.g036500	3016	-	gene
chromosome_1	5241002	5243605	ID=Cre01.g036550.v5.5;Name=Cre01.g036550;GeneName_v5.6=Cre01.g036550 / ERV14;Defline1_v5.6=Cornichon-like protein;Defline2_v5.6=(1 of 1) PTHR12290//PTHR12290:SF11 - CORNICHON-RELATED // PROTEIN CORNICHON	2603	+	gene
chromosome_1	5243606	5248982	ID=Cre01.g036600.v5.5;Name=Cre01.g036600;GeneName_v5.6=Cre01.g036600 / EXN3;Defline1_v5.6=Exoribonuclease II;Defline2_v5.6=(1 of 1) K14570 - RNA exonuclease 1 (REX1, REXO1, RNH70)	5376	-	gene
chromosome_1	5249551	5255384	ID=Cre01.g036650.v5.5;Name=Cre01.g036650;GeneName_v5.6=Cre01.g036650;Defline2_v5.6=(1 of 4) PTHR24347:SF138 - PROTEIN F32D8.1	5833	+	gene
chromosome_1	5255430	5261074	ID=Cre01.g036700.v5.5;Name=Cre01.g036700;GeneName_v5.6=Cre01.g036700;Defline2_v5.6=(1 of 4) PTHR24347:SF138 - PROTEIN F32D8.1	5644	+	gene
chromosome_1	5261076	5263550	ID=Cre01.g036750.v5.5;Name=Cre01.g036750;GeneName_v5.6=Cre01.g036750 / DMA1;Defline1_v5.6=Putative DNA methylase;Defline2_v5.6=(1 of 1) 2.1.1.72 - Site-specific DNA-methyltransferase (adenine-specific) / Restriction-modification system	2474	-	gene
chromosome_1	5263648	5270964	ID=Cre01.g036800.v5.5;Name=Cre01.g036800;GeneName_v5.6=Cre01.g036800 / KIN9-1;Defline1_v5.6=Kinesin motor protein;Defline2_v5.6=(1 of 1) PTHR24115:SF194 - KINESIN-LIKE PROTEIN KIF6	7316	+	gene
chromosome_1	5271012	5276339	ID=Cre01.g036850.v5.5;Name=Cre01.g036850;GeneName_v5.6=Cre01.g036850 / PDY1;Defline1_v5.6=Proline dehydrogenase;Defline2_v5.6=(1 of 2) 1.5.5.2 - Proline dehydrogenase	5327	+	gene
chromosome_1	5276707	5285842	ID=Cre01.g036900.v5.5;Name=Cre01.g036900;GeneName_v5.6=Cre01.g036900;Defline2_v5.6=(1 of 55) 2.7.12.1 - Dual-specificity kinase	9135	-	gene
chromosome_1	5285896	5290902	ID=Cre01.g036950.v5.5;Name=Cre01.g036950;GeneName_v5.6=Cre01.g036950 / CBA1;Defline1_v5.6=Cobalamin 5'-phosphate synthase;Defline2_v5.6=(1 of 1) 2.7.8.26 - Adenosylcobinamide-GDP ribazoletransferase / Cobalamin-5'-phosphate synthase	5006	-	gene
chromosome_1	5291352	5296224	ID=Cre01.g037000.v5.5;Name=Cre01.g037000;GeneName_v5.6=Cre01.g037000 / SCPL49;Defline1_v5.6=Serine carboxypeptidase;Defline2_v5.6=(1 of 2) PTHR11802//PTHR11802:SF72 - SERINE PROTEASE FAMILY S10 SERINE CARBOXYPEPTIDASE // SUBFAMILY NOT NAMED	4872	+	gene
chromosome_1	5296272	5299124	ID=Cre01.g037050.v5.5;Name=Cre01.g037050;GeneName_v5.6=Cre01.g037050;Defline2_v5.6=(1 of 2) PTHR10459//PTHR10459:SF71 - DNA LIGASE // SUBFAMILY NOT NAMED	2852	+	gene
chromosome_1	5299200	5306736	ID=Cre01.g037100.v5.5;Name=Cre01.g037100;GeneName_v5.6=Cre01.g037100;Defline2_v5.6=(1 of 4) PTHR24347:SF138 - PROTEIN F32D8.1	7536	+	gene
chromosome_1	5306737	5314702	ID=Cre01.g037150.v5.5;Name=Cre01.g037150;GeneName_v5.6=Cre01.g037150;Defline1_v5.6=ion channel/ voltage-gated chloride channel;Defline2_v5.6=(1 of 1) PTHR11689:SF14 - CHLORIDE CHANNEL PROTEIN 2	7965	-	gene
chromosome_1	5314812	5316434	ID=Cre01.g037200.v5.5;Name=Cre01.g037200;GeneName_v5.6=Cre01.g037200	1622	+	gene
chromosome_1	5317235	5319862	ID=Cre01.g037250.v5.5;Name=Cre01.g037250;GeneName_v5.6=Cre01.g037250	2627	-	gene
chromosome_1	5320672	5324204	ID=Cre01.g037300.v5.5;Name=Cre01.g037300;GeneName_v5.6=Cre01.g037300	3532	+	gene
chromosome_1	5324256	5329522	ID=Cre01.g037350.v5.5;Name=Cre01.g037350;GeneName_v5.6=Cre01.g037350 / CGLD2;Defline1_v5.6=Thioesterase family protein;Defline2_v5.6=(1 of 2) K17361 - acyl-coenzyme A thioesterase 9 [EC:3.1.2.-] (ACOT9)	5266	-	gene
chromosome_1	5329642	5335994	ID=Cre01.g037400.v5.5;Name=Cre01.g037400;GeneName_v5.6=Cre01.g037400 / CYN19-1;Defline1_v5.6=Cyclophilin;Defline2_v5.6=(1 of 1) K12868 - pre-mRNA-splicing factor SYF2 (SYF2)	6352	+	gene
chromosome_1	5336062	5339804	ID=Cre01.g037450.v5.5;Name=Cre01.g037450;GeneName_v5.6=Cre01.g037450	3742	+	gene
chromosome_1	5339818	5341202	ID=Cre01.g037476.v5.5;Name=Cre01.g037476;GeneName_v5.6=Cre01.g037476	1384	-	gene
chromosome_1	5341442	5342724	ID=Cre01.g037500.v5.5;Name=Cre01.g037500;GeneName_v5.6=Cre01.g037500;Defline2_v5.6=(1 of 8) KOG0001 - Ubiquitin and ubiquitin-like proteins	1282	+	gene
chromosome_1	5342736	5359502	ID=Cre01.g037550.v5.5;Name=Cre01.g037550;GeneName_v5.6=Cre01.g037550;Defline2_v5.6=(1 of 1) 3.2.1.82 - Exo-poly-alpha-galacturonosidase / Exopolygalacturanosidase	16766	-	gene
chromosome_1	5359584	5365332	ID=Cre01.g037600.v5.5;Name=Cre01.g037600;GeneName_v5.6=Cre01.g037600;Defline2_v5.6=(1 of 1) K12418 - fatty acid desaturase (delta-4 desaturase) [EC:1.14.19.-] (K12418)	5748	-	gene
chromosome_1	5365387	5367552	ID=Cre01.g037650.v5.5;Name=Cre01.g037650;GeneName_v5.6=Cre01.g037650;Defline2_v5.6=(1 of 1) PF16094 - Proteasome assembly chaperone 4 (PAC1)	2165	-	gene
chromosome_1	5368062	5373836	ID=Cre01.g037700.v5.5;Name=Cre01.g037700;GeneName_v5.6=Cre01.g037700 / FAD3;Defline1_v5.6=Fatty acid desaturase;Defline2_v5.6=(1 of 2) PTHR19353//PTHR19353:SF30 - FATTY ACID DESATURASE 2 // FATTY ACID DESATURASE 2	5774	-	gene
chromosome_1	5373991	5377207	ID=Cre01.g037751.v5.5;Name=Cre01.g037751;GeneName_v5.6=Cre01.g037751	3216	+	gene
chromosome_1	5377217	5379815	ID=Cre01.g037800.v5.5;Name=Cre01.g037800;GeneName_v5.6=Cre01.g037800 / TRX21;Defline1_v5.6=Putative thioredoxin;Defline2_v5.6=(1 of 2) KOG1672 - ATP binding protein	2598	-	gene
chromosome_1	5379990	5382868	ID=Cre01.g037850.v5.5;Name=Cre01.g037850;GeneName_v5.6=Cre01.g037850 / BCC2;Defline1_v5.6=Acetyl-CoA biotin carboxyl carrier;Defline2_v5.6=(1 of 12) PF00364 - Biotin-requiring enzyme (Biotin_lipoyl)	2878	-	gene
chromosome_1	5383005	5385757	ID=Cre01.g037900.v5.5;Name=Cre01.g037900;GeneName_v5.6=Cre01.g037900;Defline2_v5.6=(1 of 2) K03257 - translation initiation factor 4A (EIF4A)	2752	+	gene
chromosome_1	5385805	5390197	ID=Cre01.g037950.v5.5;Name=Cre01.g037950;GeneName_v5.6=Cre01.g037950;Defline2_v5.6=(1 of 25) PF13637 - Ankyrin repeats (many copies) (Ank_4)	4392	+	gene
chromosome_1	5390375	5407694	ID=Cre01.g038000.v5.5;Name=Cre01.g038000;GeneName_v5.6=Cre01.g038000;Defline2_v5.6=(1 of 1) K16196 - eukaryotic translation initiation factor 2-alpha kinase 4 (EIF2AK4)	17319	+	gene
chromosome_1	5408675	5421947	ID=Cre01.g038050.v5.5;Name=Cre01.g038050;GeneName_v5.6=Cre01.g038050 / COP7;Defline1_v5.6=Chlamoypsin 7;Defline2_v5.6=(1 of 1) PF00072//PF00512//PF01036 - Response regulator receiver domain (Response_reg) // His Kinase A (phospho-acceptor) domain (HisKA) // Bacteriorhodopsin-like protein (Bac_rhodopsin)	13272	+	gene
chromosome_1	5422355	5429002	ID=Cre01.g038100.v5.5;Name=Cre01.g038100;GeneName_v5.6=Cre01.g038100;Defline1_v5.6=putative chloride channel;Defline2_v5.6=(1 of 10) PF01062 - Bestrophin, RFP-TM, chloride channel (Bestrophin)	6647	+	gene
chromosome_1	5429009	5440485	ID=Cre01.g038151.v5.5;Name=Cre01.g038151;GeneName_v5.6=Cre01.g038151;Defline2_v5.6=(1 of 1) PTHR23069:SF0 - TAT-BINDING HOMOLOG 7	11476	-	gene
chromosome_1	5440593	5443937	ID=Cre01.g038200.v5.5;Name=Cre01.g038200;GeneName_v5.6=Cre01.g038200	3344	+	gene
chromosome_1	5443985	5446963	ID=Cre01.g038250.v5.5;Name=Cre01.g038250;GeneName_v5.6=Cre01.g038250 / SDC1;Defline1_v5.6=Serine decarboxylase;Defline2_v5.6=(1 of 1) 4.1.1.22 - Histidine decarboxylase / L-histidine carboxy-lyase	2978	+	gene
chromosome_1	5446969	5449175	ID=Cre01.g038300.v5.5;Name=Cre01.g038300;GeneName_v5.6=Cre01.g038300;Defline2_v5.6=(1 of 13) PF02536 - mTERF (mTERF)	2206	-	gene
chromosome_1	5449805	5454187	ID=Cre01.g038350.v5.5;Name=Cre01.g038350;GeneName_v5.6=Cre01.g038350	4382	+	gene
chromosome_1	5454249	5454875	ID=Cre01.g038376.v5.5;Name=Cre01.g038376;GeneName_v5.6=Cre01.g038376	626	-	gene
chromosome_1	5458364	5461675	ID=Cre01.g038400.v5.5;Name=Cre01.g038400;GeneName_v5.6=Cre01.g038400 / CRT2;Defline1_v5.6=Calreticulin 2, calcium-binding protein;Defline2_v5.6=(1 of 1) K08057 - calreticulin (CALR)	3311	+	gene
chromosome_1	5461725	5466946	ID=Cre01.g038450.v5.5;Name=Cre01.g038450;GeneName_v5.6=Cre01.g038450	5221	+	gene
chromosome_1	5466989	5471505	ID=Cre01.g038500.v5.5;Name=Cre01.g038500;GeneName_v5.6=Cre01.g038500 / CYP746A1;Defline1_v5.6=Cytochrome P450, CYP197 superfamily, CYP197B family;Defline2_v5.6=(1 of 23) KOG0157 - Cytochrome P450 CYP4/CYP19/CYP26 subfamilies	4516	-	gene
chromosome_1	5471605	5479655	ID=Cre01.g038550.v5.5;Name=Cre01.g038550;GeneName_v5.6=Cre01.g038550 / SQD2;Defline1_v5.6=Sulfolipid synthase;Defline2_v5.6=(1 of 2) K06119 - sulfoquinovosyltransferase (SQD2)	8050	+	gene
chromosome_1	5479790	5483835	ID=Cre01.g038600.v5.5;Name=Cre01.g038600;GeneName_v5.6=Cre01.g038600 / FAD7;Defline1_v5.6=Chloroplast glycerolipid omega-3-fatty acid desaturase;Defline2_v5.6=(1 of 1) K10257 - omega-3 fatty acid desaturase (delta-15 desaturase) (FAD8, desB)	4045	+	gene
chromosome_1	5484265	5486902	ID=Cre01.g038650.v5.5;Name=Cre01.g038650;GeneName_v5.6=Cre01.g038650 / SRS2;Defline1_v5.6=Serine/arginine-rich pre-mRNA splicing factor;Defline2_v5.6=(1 of 2) K12900 - FUS-interacting serine-arginine-rich protein 1 (FUSIP1)	2637	-	gene
chromosome_1	5487045	5495557	ID=Cre01.g038700.v5.5;Name=Cre01.g038700;GeneName_v5.6=Cre01.g038700 / CLV5;Defline1_v5.6=Voltage-gated chloride channel;Defline2_v5.6=(1 of 2) K05016 - chloride channel 7 (CLCN7)	8512	+	gene
chromosome_1	5495559	5498615	ID=Cre01.g038750.v5.5;Name=Cre01.g038750;GeneName_v5.6=Cre01.g038750 / MOT7;Defline1_v5.6=motile cilia related	3056	-	gene
chromosome_1	5498999	5502175	ID=Cre01.g038800.v5.5;Name=Cre01.g038800;GeneName_v5.6=Cre01.g038800 / MIP3;Defline1_v5.6=Major intrinsic protein superfamily;Defline2_v5.6=(1 of 1) K09875 - aquaporin SIP (SIP)	3176	-	gene
chromosome_1	5502285	5509356	ID=Cre01.g038850.v5.5;Name=Cre01.g038850;GeneName_v5.6=Cre01.g038850;Defline2_v5.6=(1 of 1) PTHR24012//PTHR24012:SF308 - FAMILY NOT NAMED // PROTEIN Y55F3AM.3, ISOFORM A	7071	+	gene
chromosome_1	5509664	5512678	ID=Cre01.g038900.v5.5;Name=Cre01.g038900;GeneName_v5.6=Cre01.g038900;Defline2_v5.6=(1 of 5) PTHR11614:SF87 - MONOGLYCERIDE LIPASE	3014	+	gene
chromosome_1	5512905	5514829	ID=Cre01.g038950.v5.5;Name=Cre01.g038950;GeneName_v5.6=Cre01.g038950 / SELF;Defline1_v5.6=SelF/SelM homolog;Defline2_v5.6=(1 of 1) PTHR13077:SF6 - 15 KDA SELENOPROTEIN	1924	+	gene
chromosome_1	5514868	5518295	ID=Cre01.g039000.v5.5;Name=Cre01.g039000;GeneName_v5.6=Cre01.g039000	3427	-	gene
chromosome_1	5518395	5528197	ID=Cre01.g039050.v5.5;Name=Cre01.g039050;GeneName_v5.6=Cre01.g039050;Defline2_v5.6=(1 of 546) 2.7.11.1 - Non-specific serine/threonine protein kinase / Threonine-specific protein kinase	9802	+	gene
chromosome_1	5528625	5530637	ID=Cre01.g039101.v5.5;Name=Cre01.g039101;GeneName_v5.6=Cre01.g039101 / CSB7;Defline1_v5.6=Probable transposon-derived protein of Chlamydomonas-Specific family B;Defline2_v5.6=(1 of 88) PTHR15535 - TRANSMEMBRANE PROTEIN 2-RELATED	2012	+	gene
chromosome_1	5530716	5532247	ID=Cre01.g039150.v5.5;Name=Cre01.g039150;GeneName_v5.6=Cre01.g039150 / TIC21 / CPLD5;Defline1_v5.6=21 kDa translocon at the inner membrane of chloroplasts;Defline2_v5.6=(1 of 2) PTHR33510//PTHR33510:SF5 - FAMILY NOT NAMED // PROTEIN TIC 20-V, CHLOROPLASTIC	1531	-	gene
chromosome_1	5532345	5534187	ID=Cre01.g039200.v5.5;Name=Cre01.g039200;GeneName_v5.6=Cre01.g039200 / IFT22;Defline1_v5.6=Intraflagellar transport protein 22;Defline2_v5.6=(1 of 1) K07935 - Rab-like protein 5 (RABL5)	1842	+	gene
chromosome_1	5534235	5536887	ID=Cre01.g039250.v5.5;Name=Cre01.g039250;GeneName_v5.6=Cre01.g039250 / RPS2;Defline1_v5.6=Cytosolic 80S ribosomal protein S2;Defline2_v5.6=(1 of 1) K02981 - small subunit ribosomal protein S2e (RP-S2e, RPS2)	2652	+	gene
chromosome_1	5537324	5542775	ID=Cre01.g039300.v5.5;Name=Cre01.g039300;GeneName_v5.6=Cre01.g039300 / RB47;Defline1_v5.6=Polyadenylate-binding protein RB47;Defline2_v5.6=(1 of 1) K13126 - polyadenylate-binding protein (PABPC)	5451	+	gene
chromosome_1	5542787	5546603	ID=Cre01.g039350.v5.5;Name=Cre01.g039350;GeneName_v5.6=Cre01.g039350 / NCR2;Defline1_v5.6=Cytochrome P450 reductase, possibly CYP505 family;Defline2_v5.6=(1 of 2) 1.6.2.4 - NADPH--hemoprotein reductase / TPNH-cytochrome c reductase	3816	-	gene
chromosome_1	5546715	5551593	ID=Cre01.g039400.v5.5;Name=Cre01.g039400;GeneName_v5.6=Cre01.g039400;Defline2_v5.6=(1 of 1) 3.8.1.5 - Haloalkane dehalogenase / 1-chlorohexane halidohydrolase	4878	+	gene
chromosome_1	5551823	5555405	ID=Cre01.g039450.v5.5;Name=Cre01.g039450;GeneName_v5.6=Cre01.g039450;Defline2_v5.6=(1 of 2) PTHR34548//PTHR34548:SF2 - FAMILY NOT NAMED // PROTEIN TIC 21, CHLOROPLASTIC	3582	+	gene
chromosome_1	5555422	5565163	ID=Cre01.g039500.v5.5;Name=Cre01.g039500;GeneName_v5.6=Cre01.g039500 / FAP89;Defline1_v5.6=Flagellar Associated Protein 89;Defline2_v5.6=(1 of 3) PTHR22847//PTHR22847:SF361 - WD40 REPEAT PROTEIN // JOUBERIN	9741	-	gene
chromosome_1	5565217	5572573	ID=Cre01.g039550.v5.5;Name=Cre01.g039550;GeneName_v5.6=Cre01.g039550 / PLAP1;Defline1_v5.6=Plastid lipid associated protein;Defline2_v5.6=(1 of 16) PF04755 - PAP_fibrillin (PAP_fibrillin)	7356	-	gene
chromosome_1	5572703	5581795	ID=Cre01.g039600.v5.5;Name=Cre01.g039600;GeneName_v5.6=Cre01.g039600	9092	+	gene
chromosome_1	5581873	5584735	ID=Cre01.g039626.v5.5;Name=Cre01.g039626;GeneName_v5.6=Cre01.g039626	2862	+	gene
chromosome_1	5584746	5589023	ID=Cre01.g039650.v5.5;Name=Cre01.g039650;GeneName_v5.6=Cre01.g039650 / PDF1C;Defline1_v5.6=Peptide deformylase;Defline2_v5.6=(1 of 3) 3.5.1.88 - Peptide deformylase / Polypeptide deformylase	4277	-	gene
chromosome_1	5589396	5597283	ID=Cre01.g039702.v5.5;Name=Cre01.g039702;GeneName_v5.6=Cre01.g039702	7887	-	gene
chromosome_1	5597343	5600993	ID=Cre01.g039750.v5.5;Name=Cre01.g039750;GeneName_v5.6=Cre01.g039750 / PDF1B;Defline1_v5.6=Peptide deformylase;Defline2_v5.6=(1 of 1) PTHR10458//PTHR10458:SF2 - PEPTIDE DEFORMYLASE // PEPTIDE DEFORMYLASE 1B, CHLOROPLASTIC/MITOCHONDRIAL	3650	-	gene
chromosome_1	5601103	5606461	ID=Cre01.g039800.v5.5;Name=Cre01.g039800;GeneName_v5.6=Cre01.g039800	5358	+	gene
chromosome_1	5606467	5612294	ID=Cre01.g039850.v5.5;Name=Cre01.g039850;GeneName_v5.6=Cre01.g039850 / CGL48;Defline1_v5.6=conserved protein related to lysine decarboxylase domain;Defline2_v5.6=(1 of 1) PF00294//PF03641 - pfkB family carbohydrate kinase (PfkB) // Possible lysine decarboxylase (Lysine_decarbox)	5827	-	gene
chromosome_1	5613073	5620255	ID=Cre01.g039900.v5.5;Name=Cre01.g039900;GeneName_v5.6=Cre01.g039900 / TRZ4;Defline1_v5.6=RNase Z-like protein;Defline2_v5.6=(1 of 1) KOG2121 - Predicted metal-dependent hydrolase (beta-lactamase superfamily)	7182	+	gene
chromosome_1	5621667	5626883	ID=Cre01.g039950.v5.5;Name=Cre01.g039950;GeneName_v5.6=Cre01.g039950 / MFT32;Defline1_v5.6=Major facilitator superfamily transporter;Defline2_v5.6=(1 of 1) KOG2504 - Monocarboxylate transporter	5216	-	gene
chromosome_1	5627003	5630032	ID=Cre01.g040000.v5.5;Name=Cre01.g040000;GeneName_v5.6=Cre01.g040000 / RPL26;Defline1_v5.6=Cytosolic 80S ribosomal protein L26;Defline2_v5.6=(1 of 1) K02898 - large subunit ribosomal protein L26e (RP-L26e, RPL26)	3029	+	gene
chromosome_1	5630077	5634233	ID=Cre01.g040050.v5.5;Name=Cre01.g040050;GeneName_v5.6=Cre01.g040050 / TPK1;Defline1_v5.6=Thiamine pyrophosphokinase;Defline2_v5.6=(1 of 1) K00949 - thiamine pyrophosphokinase (thiN, TPK1, THI80)	4156	-	gene
chromosome_1	5634363	5637686	ID=Cre01.g040100.v5.5;Name=Cre01.g040100;GeneName_v5.6=Cre01.g040100;Defline2_v5.6=(1 of 1) PF13902 - R3H-associated N-terminal domain (R3H-assoc)	3323	+	gene
chromosome_1	5637822	5643803	ID=Cre01.g040150.v5.5;Name=Cre01.g040150;GeneName_v5.6=Cre01.g040150;Defline2_v5.6=(1 of 4) K08867 - WNK lysine deficient protein kinase [EC:2.7.11.1] (WNK, PRKWNK)	5981	-	gene
chromosome_1	5644050	5649011	ID=Cre01.g040200.v5.5;Name=Cre01.g040200;GeneName_v5.6=Cre01.g040200 / WNK2;Defline1_v5.6=WNK protein kinase;Defline2_v5.6=(1 of 4) K08867 - WNK lysine deficient protein kinase [EC:2.7.11.1] (WNK, PRKWNK)	4961	-	gene
chromosome_1	5649057	5653153	ID=Cre01.g040250.v5.5;Name=Cre01.g040250;GeneName_v5.6=Cre01.g040250 / DNJ9;Defline1_v5.6=DnaJ-like protein;Defline2_v5.6=(1 of 1) KOG4188 - Uncharacterized conserved protein	4096	-	gene
chromosome_1	5653207	5656673	ID=Cre01.g040300.v5.5;Name=Cre01.g040300;GeneName_v5.6=Cre01.g040300;Defline1_v5.6=Catechol O-methyltransferase;Defline2_v5.6=(1 of 1) 2.1.1.6 - Catechol O-methyltransferase	3466	-	gene
chromosome_1	5657008	5666003	ID=Cre01.g040350.v5.5;Name=Cre01.g040350;GeneName_v5.6=Cre01.g040350 / MSH8;Defline1_v5.6=DNA mismatch repair protein, MutS homolog;Defline2_v5.6=(1 of 2) PTHR11361//PTHR11361:SF14 - DNA MISMATCH REPAIR MUTS RELATED PROTEINS // DNA MISMATCH REPAIR PROTEIN MUTS2	8995	-	gene
chromosome_1	5666207	5672923	ID=Cre01.g040379.v5.5;Name=Cre01.g040379;GeneName_v5.6=Cre01.g040379;Defline2_v5.6=(1 of 4) K14326 - regulator of nonsense transcripts 1 (UPF1, RENT1)	6716	-	gene
chromosome_1	5673023	5675438	ID=Cre01.g040400.v5.5;Name=Cre01.g040400;GeneName_v5.6=Cre01.g040400	2415	+	gene
chromosome_1	5676132	5679183	ID=Cre01.g040450.v5.5;Name=Cre01.g040450;GeneName_v5.6=Cre01.g040450 / HDT1;Defline1_v5.6=Histidine-aspartic acid phosphotransferase;Defline2_v5.6=(1 of 1) K14490 - histidine-containing phosphotransfer peotein (AHP)	3051	-	gene
chromosome_1	5680946	5682083	ID=Cre01.g040476.v5.5;Name=Cre01.g040476;GeneName_v5.6=Cre01.g040476	1137	-	gene
chromosome_1	5682193	5685404	ID=Cre01.g040500.v5.5;Name=Cre01.g040500;GeneName_v5.6=Cre01.g040500;Defline2_v5.6=(1 of 1) K10643 - CCR4-NOT transcription complex subunit 4 (CNOT4, NOT4, MOT2)	3211	+	gene
chromosome_1	5685447	5688043	ID=Cre01.g040517.v5.5;Name=Cre01.g040517;GeneName_v5.6=Cre01.g040517	2596	-	gene
chromosome_1	5690457	5691109	ID=Cre01.g040533.v5.5;Name=Cre01.g040533;GeneName_v5.6=Cre01.g040533	652	+	gene
chromosome_1	5691111	5693397	ID=Cre01.g040550.v5.5;Name=Cre01.g040550;GeneName_v5.6=Cre01.g040550;Defline2_v5.6=(1 of 1) PF15378 - Domain of unknown function (DUF4605) (DUF4605)	2286	-	gene
chromosome_1	5693497	5704930	ID=Cre01.g040600.v5.5;Name=Cre01.g040600;GeneName_v5.6=Cre01.g040600 / FAP327;Defline1_v5.6=Flagellar Associated Protein 327;Defline2_v5.6=(1 of 3) PTHR18937//PTHR18937:SF254 - STRUCTURAL MAINTENANCE OF CHROMOSOMES SMC FAMILY MEMBER // SUBFAMILY NOT NAMED	11433	+	gene
chromosome_1	5704931	5712987	ID=Cre01.g040650.v5.5;Name=Cre01.g040650;GeneName_v5.6=Cre01.g040650;Defline2_v5.6=(1 of 7) PF06011 - Transient receptor potential (TRP) ion channel (TRP)	8056	-	gene
chromosome_1	5713087	5714959	ID=Cre01.g040701.v5.5;Name=Cre01.g040701;GeneName_v5.6=Cre01.g040701	1872	+	gene
chromosome_1	5715007	5718679	ID=Cre01.g040750.v5.5;Name=Cre01.g040750;GeneName_v5.6=Cre01.g040750	3672	+	gene
chromosome_1	5718727	5720949	ID=Cre01.g040801.v5.5;Name=Cre01.g040801;GeneName_v5.6=Cre01.g040801;Defline2_v5.6=(1 of 3) PTHR18937//PTHR18937:SF254 - STRUCTURAL MAINTENANCE OF CHROMOSOMES SMC FAMILY MEMBER // SUBFAMILY NOT NAMED	2222	+	gene
chromosome_1	5720957	5734657	ID=Cre01.g040850.v5.5;Name=Cre01.g040850;GeneName_v5.6=Cre01.g040850;Defline2_v5.6=(1 of 7) PF06011 - Transient receptor potential (TRP) ion channel (TRP)	13700	-	gene
chromosome_1	5734757	5736669	ID=Cre01.g040900.v5.5;Name=Cre01.g040900;GeneName_v5.6=Cre01.g040900	1912	+	gene
chromosome_1	5736787	5740459	ID=Cre01.g040950.v5.5;Name=Cre01.g040950;GeneName_v5.6=Cre01.g040950;Defline2_v5.6=(1 of 2) PF02816//PF13519 - Alpha-kinase family (Alpha_kinase) // von Willebrand factor type A domain (VWA_2)	3672	+	gene
chromosome_1	5740461	5743487	ID=Cre01.g041000.v5.5;Name=Cre01.g041000;GeneName_v5.6=Cre01.g041000;Defline2_v5.6=(1 of 1) KOG3450 - Huntingtin interacting protein HYPK	3026	-	gene
chromosome_1	5743587	5752303	ID=Cre01.g041050.v5.5;Name=Cre01.g041050;GeneName_v5.6=Cre01.g041050 / AOC6;Defline1_v5.6=Cationic amino acid transporter;Defline2_v5.6=(1 of 2) K03294 - basic amino acid/polyamine antiporter, APA family (TC.APA)	8716	+	gene
chromosome_1	5754447	5759789	ID=Cre01.g041100.v5.5;Name=Cre01.g041100;GeneName_v5.6=Cre01.g041100 / HLM3;Defline1_v5.6=Histone-lysine N-methyltransferase;Defline2_v5.6=(1 of 1) PTHR12197//PTHR12197:SF75 - SET AND MYND DOMAIN CONTAINING // HISTONE-LYSINE N-METHYLTRANSFERASE ATXR2	5342	+	gene
chromosome_1	5759857	5769207	ID=Cre01.g041150.v5.5;Name=Cre01.g041150;GeneName_v5.6=Cre01.g041150	9350	+	gene
chromosome_1	5770301	5775039	ID=Cre01.g041200.v5.5;Name=Cre01.g041200;GeneName_v5.6=Cre01.g041200	4738	+	gene
chromosome_1	5775677	5783315	ID=Cre01.g041256.v5.5;Name=Cre01.g041256;GeneName_v5.6=Cre01.g041256	7638	+	gene
chromosome_1	5783833	5787347	ID=Cre01.g041300.v5.5;Name=Cre01.g041300;GeneName_v5.6=Cre01.g041300 / ALG10;Defline1_v5.6=a-1,2-glucosyltransferase;Defline2_v5.6=(1 of 1) 2.4.1.256 - Dolichyl-P-Glc:Glc(2)Man(9)GlcNAc(2)-PP-dolichol alpha-1,2- glucosyltransferase / Dol-P-Glc:Glc(2)Man(9)GlcNAc(2)-PP-Dol alpha-1,2-glucosyltransferase	3514	-	gene
chromosome_1	5787447	5789492	ID=Cre01.g041351.v5.5;Name=Cre01.g041351;GeneName_v5.6=Cre01.g041351;Defline2_v5.6=(1 of 1) PF10238 - E2F-associated phosphoprotein (Eapp_C)	2045	+	gene
chromosome_1	5790606	5797737	ID=Cre01.g041400.v5.5;Name=Cre01.g041400;GeneName_v5.6=Cre01.g041400	7131	-	gene
chromosome_1	5798551	5800097	ID=Cre01.g041426.v5.5;Name=Cre01.g041426;GeneName_v5.6=Cre01.g041426	1546	-	gene
chromosome_1	5800441	5806247	ID=Cre01.g041450.v5.5;Name=Cre01.g041450;GeneName_v5.6=Cre01.g041450;Defline1_v5.6=Phosphoprotein phosphatase 2C-related;Defline2_v5.6=(1 of 1) K17505 - protein phosphatase 1K [EC:3.1.3.16] (PPM1K, PP2CM)	5806	-	gene
chromosome_1	5806357	5816599	ID=Cre01.g041500.v5.5;Name=Cre01.g041500;GeneName_v5.6=Cre01.g041500;Defline2_v5.6=(1 of 546) 2.7.11.1 - Non-specific serine/threonine protein kinase / Threonine-specific protein kinase	10242	+	gene
chromosome_1	5816647	5823420	ID=Cre01.g041550.v5.5;Name=Cre01.g041550;GeneName_v5.6=Cre01.g041550;Defline2_v5.6=(1 of 26) KOG1187 - Serine/threonine protein kinase	6773	+	gene
chromosome_1	5823927	5828899	ID=Cre01.g041583.v5.5;Name=Cre01.g041583;GeneName_v5.6=Cre01.g041583;Defline2_v5.6=(1 of 3) PTHR23195 - YEATS DOMAIN	4972	+	gene
chromosome_1	5833262	5834627	ID=Cre01.g041650.v5.5;Name=Cre01.g041650;GeneName_v5.6=Cre01.g041650	1365	-	gene
chromosome_1	5835477	5839549	ID=Cre01.g041667.v5.5;Name=Cre01.g041667;GeneName_v5.6=Cre01.g041667;Defline2_v5.6=(1 of 12) 3.6.3.8 - Calcium-transporting ATPase / Calcium-translocating P-type ATPase	4072	+	gene
chromosome_1	5839841	5840707	ID=Cre01.g041700.v5.5;Name=Cre01.g041700;GeneName_v5.6=Cre01.g041700	866	-	gene
chromosome_1	5843747	5848379	ID=Cre01.g041752.v5.5;Name=Cre01.g041752;GeneName_v5.6=Cre01.g041752;Defline2_v5.6=(1 of 546) 2.7.11.1 - Non-specific serine/threonine protein kinase / Threonine-specific protein kinase	4632	+	gene
chromosome_1	5848837	5853409	ID=Cre01.g041800.v5.5;Name=Cre01.g041800;GeneName_v5.6=Cre01.g041800;Defline2_v5.6=(1 of 53) 2.7.11.22 - Cyclin-dependent kinase / Cdk-activating protein kinase	4572	+	gene
chromosome_1	5853627	5858039	ID=Cre01.g041850.v5.5;Name=Cre01.g041850;GeneName_v5.6=Cre01.g041850;Defline2_v5.6=(1 of 2) KOG3765 - Predicted glycosyltransferase	4412	+	gene
chromosome_1	5858087	5861019	ID=Cre01.g041855.v5.5;Name=Cre01.g041855;GeneName_v5.6=Cre01.g041855;Defline2_v5.6=(1 of 1) PTHR11851//PTHR11851:SF123 - METALLOPROTEASE // NARDILYSIN	2932	+	gene
chromosome_1	5874974	5882780	ID=Cre01.g041900.v5.5;Name=Cre01.g041900;GeneName_v5.6=Cre01.g041900;Defline2_v5.6=(1 of 1) KOG3102 - Uncharacterized conserved protein	7806	-	gene
chromosome_1	5883255	5889947	ID=Cre01.g041950.v5.5;Name=Cre01.g041950;GeneName_v5.6=Cre01.g041950	6692	+	gene
chromosome_1	5890244	5903530	ID=Cre01.g042000.v5.5;Name=Cre01.g042000;GeneName_v5.6=Cre01.g042000;Defline2_v5.6=(1 of 1) PF00023//PF00612//PF13637//PF13857 - Ankyrin repeat (Ank) // IQ calmodulin-binding motif (IQ) // Ankyrin repeats (many copies) (Ank_4) // Ankyrin repeats (many copies) (Ank_5)	13286	-	gene
chromosome_1	5903660	5907132	ID=Cre01.g042050.v5.5;Name=Cre01.g042050;GeneName_v5.6=Cre01.g042050;Defline1_v5.6=Methionine sulphoxide reductase. Possibly a selenoprotein;Defline2_v5.6=(1 of 3) K07305 - peptide-methionine (R)-S-oxide reductase (msrB)	3472	+	gene
chromosome_1	5908143	5918940	ID=Cre01.g042100.v5.5;Name=Cre01.g042100;GeneName_v5.6=Cre01.g042100;Defline2_v5.6=(1 of 546) 2.7.11.1 - Non-specific serine/threonine protein kinase / Threonine-specific protein kinase	10797	-	gene
chromosome_1	5919014	5922390	ID=Cre01.g042150.v5.5;Name=Cre01.g042150;GeneName_v5.6=Cre01.g042150;Defline2_v5.6=(1 of 1) K08658 - prenyl protein peptidase (RCE1, FACE2)	3376	-	gene
chromosome_1	5922721	5923990	ID=Cre01.g042200.v5.5;Name=Cre01.g042200;GeneName_v5.6=Cre01.g042200	1269	-	gene
chromosome_1	5924550	5932232	ID=Cre01.g042250.v5.5;Name=Cre01.g042250;GeneName_v5.6=Cre01.g042250	7682	+	gene
chromosome_1	5932742	5941730	ID=Cre01.g042300.v5.5;Name=Cre01.g042300;GeneName_v5.6=Cre01.g042300 / SRR6;Defline1_v5.6=Scavenger receptor cysteine rich (SRCR) protein;Defline2_v5.6=(1 of 4) PTHR19331//PTHR19331:SF328 - LYSYL OXIDASE-RELATED // SUBFAMILY NOT NAMED	8988	-	gene
chromosome_1	5943529	5963670	ID=Cre01.g042352.v5.5;Name=Cre01.g042352;GeneName_v5.6=Cre01.g042352;Defline2_v5.6=(1 of 2) PTHR19331//PTHR19331:SF299 - LYSYL OXIDASE-RELATED // SUBFAMILY NOT NAMED	20141	-	gene
chromosome_1	5964794	5966690	ID=Cre01.g042402.v5.5;Name=Cre01.g042402;GeneName_v5.6=Cre01.g042402	1896	-	gene
chromosome_1	5967910	5982416	ID=Cre01.g042450.v5.5;Name=Cre01.g042450;GeneName_v5.6=Cre01.g042450;Defline2_v5.6=(1 of 14) PTHR11319 - G PROTEIN-COUPLED RECEPTOR-RELATED	14506	+	gene
chromosome_1	5983950	6004186	ID=Cre01.g042502.v5.5;Name=Cre01.g042502;GeneName_v5.6=Cre01.g042502;Defline2_v5.6=(1 of 2) PTHR19331//PTHR19331:SF299 - LYSYL OXIDASE-RELATED // SUBFAMILY NOT NAMED	20236	+	gene
chromosome_1	6004861	6010226	ID=Cre01.g042550.v5.5;Name=Cre01.g042550;GeneName_v5.6=Cre01.g042550;Defline2_v5.6=(1 of 1) PTHR21573:SF0 - ER MEMBRANE PROTEIN COMPLEX SUBUNIT 1	5365	-	gene
chromosome_1	6010669	6012595	ID=Cre01.g042600.v5.5;Name=Cre01.g042600;GeneName_v5.6=Cre01.g042600	1926	-	gene
chromosome_1	6012649	6015205	ID=Cre01.g042650.v5.5;Name=Cre01.g042650;GeneName_v5.6=Cre01.g042650;Defline2_v5.6=(1 of 14) PF13202 - EF hand (EF-hand_5)	2556	-	gene
chromosome_1	6021459	6024465	ID=Cre01.g042700.v5.5;Name=Cre01.g042700;GeneName_v5.6=Cre01.g042700	3006	-	gene
chromosome_1	6031055	6036984	ID=Cre01.g042750.v5.5;Name=Cre01.g042750;GeneName_v5.6=Cre01.g042750 / ACH1;Defline1_v5.6=Aconitate hydratase;Defline2_v5.6=(1 of 1) 4.2.1.3 - Aconitate hydratase / Citrate(isocitrate) hydro-lyase	5929	+	gene
chromosome_1	6036988	6041433	ID=Cre01.g042800.v5.5;Name=Cre01.g042800;GeneName_v5.6=Cre01.g042800 / DVR1;Defline1_v5.6=3,8-divinyl protochlorophyllide a 8-vinyl reductase, chloroplast precursor;Defline2_v5.6=(1 of 1) K19073 - divinyl chlorophyllide a 8-vinyl-reductase (DVR)	4445	-	gene
chromosome_1	6041479	6043815	ID=Cre01.g042850.v5.5;Name=Cre01.g042850;GeneName_v5.6=Cre01.g042850;Defline2_v5.6=(1 of 2) K17278 - membrane-associated progesterone receptor component (PGRMC1_2)	2336	-	gene
chromosome_1	6043935	6048637	ID=Cre01.g042900.v5.5;Name=Cre01.g042900;GeneName_v5.6=Cre01.g042900;Defline1_v5.6=Putative rRNA (adenine-N6-)-methyltransferase;Defline2_v5.6=(1 of 1) 2.1.1.183 - 18S rRNA (adenine(1779)-N(6)/adenine(1780)-N(6))-dimethyltransferase	4702	+	gene
chromosome_1	6048642	6051724	ID=Cre01.g042950.v5.5;Name=Cre01.g042950;GeneName_v5.6=Cre01.g042950;Defline2_v5.6=(1 of 2) PTHR13180 - SMALL MEMBRANE PROTEIN-RELATED	3082	-	gene
chromosome_1	6051851	6056608	ID=Cre01.g043000.v5.5;Name=Cre01.g043000;GeneName_v5.6=Cre01.g043000;Defline2_v5.6=(1 of 1) PTHR30544:SF6 - RADICAL SAM DOMAIN-CONTAINING PROTEIN	4757	+	gene
chromosome_1	6057592	6061035	ID=Cre01.g043050.v5.5;Name=Cre01.g043050;GeneName_v5.6=Cre01.g043050 / SNR2;Defline1_v5.6=SNARE-associated Golgi protein;Defline2_v5.6=(1 of 2) PTHR12677:SF5 - TVP38/TMEM64 FAMILY MEMBRANE PROTEIN YDJX	3443	-	gene
chromosome_1	6061089	6063405	ID=Cre01.g043100.v5.5;Name=Cre01.g043100;GeneName_v5.6=Cre01.g043100;Defline2_v5.6=(1 of 1) PTHR30615//PTHR30615:SF5 - UNCHARACTERIZED PROTEIN YJBQ-RELATED // SUBFAMILY NOT NAMED	2316	-	gene
chromosome_1	6063505	6065172	ID=Cre01.g043150.v5.5;Name=Cre01.g043150;GeneName_v5.6=Cre01.g043150;Defline1_v5.6=bZIP transcription factor	1667	+	gene
chromosome_1	6065186	6067405	ID=Cre01.g043200.v5.5;Name=Cre01.g043200;GeneName_v5.6=Cre01.g043200 / CGLD6;Defline1_v5.6=conserved expressed protein	2219	-	gene
chromosome_1	6068115	6075799	ID=Cre01.g043250.v5.5;Name=Cre01.g043250;GeneName_v5.6=Cre01.g043250;Defline2_v5.6=(1 of 3) PTHR30570:SF0 - PHOSPHATE-BINDING PROTEIN PSTS	7684	+	gene
chromosome_1	6075937	6078825	ID=Cre01.g043300.v5.5;Name=Cre01.g043300;GeneName_v5.6=Cre01.g043300	2888	-	gene
chromosome_1	6081228	6085440	ID=Cre01.g043350.v5.5;Name=Cre01.g043350;GeneName_v5.6=Cre01.g043350 / CAO1;Defline1_v5.6=Chlorophyll a oxygenase, chloroplast precursor;Defline2_v5.6=(1 of 1) K13600 - chlorophyllide a oxygenase (CAO)	4212	-	gene
chromosome_1	6087119	6090415	ID=Cre01.g043400.v5.5;Name=Cre01.g043400;GeneName_v5.6=Cre01.g043400	3296	-	gene
chromosome_1	6090469	6093235	ID=Cre01.g043450.v5.5;Name=Cre01.g043450;GeneName_v5.6=Cre01.g043450	2766	-	gene
chromosome_1	6093289	6097337	ID=Cre01.g043500.v5.5;Name=Cre01.g043500;GeneName_v5.6=Cre01.g043500;Defline2_v5.6=(1 of 1) PF10288 - Cytoplasmic tRNA 2-thiolation protein 2 (CTU2)	4048	-	gene
chromosome_1	6100359	6109775	ID=Cre01.g043550.v5.5;Name=Cre01.g043550;GeneName_v5.6=Cre01.g043550;Defline2_v5.6=(1 of 19) PTHR31251:SF1 - SQUAMOSA PROMOTER-BINDING-LIKE PROTEIN 10-RELATED	9416	-	gene
chromosome_1	6109839	6113643	ID=Cre01.g043600.v5.5;Name=Cre01.g043600;GeneName_v5.6=Cre01.g043600	3804	-	gene
chromosome_1	6114040	6118005	ID=Cre01.g043650.v5.5;Name=Cre01.g043650;GeneName_v5.6=Cre01.g043650 / DLU2;Defline1_v5.6=Outer Arm Dynein assembly;Defline2_v5.6=(1 of 1) PTHR22708:SF0 - LEUCINE-RICH REPEAT-CONTAINING PROTEIN 56	3965	-	gene
chromosome_1	6118172	6122475	ID=Cre01.g043700.v5.5;Name=Cre01.g043700;GeneName_v5.6=Cre01.g043700;Defline2_v5.6=(1 of 1) PTHR13391 - TUBULIN-RELATED PROTEIN	4303	-	gene
chromosome_1	6122588	6130017	ID=Cre01.g043750.v5.5;Name=Cre01.g043750;GeneName_v5.6=Cre01.g043750 / BBS7;Defline1_v5.6=Bardet-Biedl syndrome-7 associated protein;Defline2_v5.6=(1 of 1) K16749 - Bardet-Biedl syndrome 7 protein (BBS7)	7429	+	gene
chromosome_1	6130043	6135545	ID=Cre01.g043800.v5.5;Name=Cre01.g043800;GeneName_v5.6=Cre01.g043800	5502	-	gene
chromosome_1	6135639	6136995	ID=Cre01.g043817.v5.5;Name=Cre01.g043817;GeneName_v5.6=Cre01.g043817	1356	-	gene
chromosome_1	6137619	6148955	ID=Cre01.g043850.v5.5;Name=Cre01.g043850;GeneName_v5.6=Cre01.g043850;Defline2_v5.6=(1 of 268) PTHR23257 - SERINE-THREONINE PROTEIN KINASE	11336	-	gene
chromosome_1	6149655	6150127	ID=Cre01.g043901.v5.5;Name=Cre01.g043901;GeneName_v5.6=Cre01.g043901	472	+	gene
chromosome_1	6150299	6155645	ID=Cre01.g043950.v5.5;Name=Cre01.g043950;GeneName_v5.6=Cre01.g043950;Defline2_v5.6=(1 of 46) PTHR23257//PTHR23257:SF394 - SERINE-THREONINE PROTEIN KINASE // SUBFAMILY NOT NAMED	5346	-	gene
chromosome_1	6156123	6158377	ID=Cre01.g044000.v5.5;Name=Cre01.g044000;GeneName_v5.6=Cre01.g044000;Defline2_v5.6=(1 of 1) K11663 - zinc finger HIT domain-containing protein 1 (ZNHIT1, VPS71)	2254	+	gene
chromosome_1	6158379	6159585	ID=Cre01.g044050.v5.5;Name=Cre01.g044050;GeneName_v5.6=Cre01.g044050;Defline1_v5.6=ATPase synthase subunit, vacuolar;Defline2_v5.6=(1 of 1) K02153 - V-type H+-transporting ATPase subunit e (ATPeV0E, ATP6H)	1206	-	gene
chromosome_1	6163593	6169953	ID=Cre01.g044100.v5.5;Name=Cre01.g044100;GeneName_v5.6=Cre01.g044100 / AMB3 / AMYB3;Defline1_v5.6=Beta-amylase;Defline2_v5.6=(1 of 3) 3.2.1.2 - Beta-amylase / Saccharogen amylase	6360	-	gene
chromosome_1	6170467	6176593	ID=Cre01.g044150.v5.5;Name=Cre01.g044150;GeneName_v5.6=Cre01.g044150;Defline2_v5.6=(1 of 1) 2.1.1.181 - 23S rRNA (adenine(1618)-N(6))-methyltransferase / rRNA large subunit methyltransferase F	6126	-	gene
chromosome_1	6176933	6179095	ID=Cre01.g044200.v5.5;Name=Cre01.g044200;GeneName_v5.6=Cre01.g044200	2162	+	gene
chromosome_1	6179403	6188537	ID=Cre01.g044250.v5.5;Name=Cre01.g044250;GeneName_v5.6=Cre01.g044250 / CAM4;Defline1_v5.6=Calmodulin-like protein;Defline2_v5.6=(1 of 15) PF13833 - EF-hand domain pair (EF-hand_8)	9134	+	gene
chromosome_1	6188657	6191793	ID=Cre01.g044276.v5.5;Name=Cre01.g044276;GeneName_v5.6=Cre01.g044276	3136	-	gene
chromosome_1	6192643	6200195	ID=Cre01.g044300.v5.5;Name=Cre01.g044300;GeneName_v5.6=Cre01.g044300;Defline2_v5.6=(1 of 3) PTHR30570:SF0 - PHOSPHATE-BINDING PROTEIN PSTS	7552	+	gene
chromosome_1	6200723	6212845	ID=Cre01.g044350.v5.5;Name=Cre01.g044350;GeneName_v5.6=Cre01.g044350;Defline2_v5.6=(1 of 2) PTHR11319//PTHR11319:SF28 - G PROTEIN-COUPLED RECEPTOR-RELATED // SUBFAMILY NOT NAMED	12122	+	gene
chromosome_1	6212847	6214863	ID=Cre01.g044400.v5.5;Name=Cre01.g044400;GeneName_v5.6=Cre01.g044400	2016	-	gene
chromosome_1	6214993	6217955	ID=Cre01.g044450.v5.5;Name=Cre01.g044450;GeneName_v5.6=Cre01.g044450;Defline2_v5.6=(1 of 15) PF01694 - Rhomboid family (Rhomboid)	2962	+	gene
chromosome_1	6226813	6228587	ID=Cre01.g044550.v5.5;Name=Cre01.g044550;GeneName_v5.6=Cre01.g044550	1774	+	gene
chromosome_1	6229753	6238692	ID=Cre01.g044600.v5.5;Name=Cre01.g044600;GeneName_v5.6=Cre01.g044600;Defline2_v5.6=(1 of 2) PF17047 - Synaptotagmin-like mitochondrial-lipid-binding domain (SMP_LBD)	8939	+	gene
chromosome_1	6239643	6246968	ID=Cre01.g044650.v5.5;Name=Cre01.g044650;GeneName_v5.6=Cre01.g044650;Defline2_v5.6=(1 of 1) PF00168//PF17047 - C2 domain (C2) // Synaptotagmin-like mitochondrial-lipid-binding domain (SMP_LBD)	7325	+	gene
chromosome_1	6247587	6252753	ID=Cre01.g044700.v5.5;Name=Cre01.g044700;GeneName_v5.6=Cre01.g044700;Defline1_v5.6=Glutathione S-transferase;Defline2_v5.6=(1 of 1) PTHR11260//PTHR11260:SF156 - GLUTATHIONE S-TRANSFERASE, GST, SUPERFAMILY, GST DOMAIN CONTAINING // SUBFAMILY NOT NAMED	5166	-	gene
chromosome_1	6252853	6257275	ID=Cre01.g044750.v5.5;Name=Cre01.g044750;GeneName_v5.6=Cre01.g044750	4422	+	gene
chromosome_1	6257323	6267945	ID=Cre01.g044800.v5.5;Name=Cre01.g044800;GeneName_v5.6=Cre01.g044800 / PFL1;Defline1_v5.6=Pyruvate-formate lyase;Defline2_v5.6=(1 of 1) 2.3.1.54 - Formate C-acetyltransferase / Pyruvate formate-lyase	10622	+	gene
chromosome_1	6267887	6301273	ID=Cre01.g044850.v5.5;Name=Cre01.g044850;GeneName_v5.6=Cre01.g044850;Defline2_v5.6=(1 of 1) K17592 - sacsin (SACS)	33386	-	gene
chromosome_1	6301383	6309304	ID=Cre01.g044900.v5.5;Name=Cre01.g044900;GeneName_v5.6=Cre01.g044900;Defline2_v5.6=(1 of 5) PTHR10351:SF42 - LD40663P	7921	+	gene
chromosome_1	6309307	6315143	ID=Cre01.g044950.v5.5;Name=Cre01.g044950;GeneName_v5.6=Cre01.g044950	5836	-	gene
chromosome_1	6316085	6319103	ID=Cre01.g045000.v5.5;Name=Cre01.g045000;GeneName_v5.6=Cre01.g045000 / PRL9;Defline1_v5.6=Predicted extracellular protein;Defline2_v5.6=(1 of 14) PTHR10334 - CYSTEINE-RICH SECRETORY PROTEIN-RELATED	3018	-	gene
chromosome_1	6319333	6321720	ID=Cre01.g045050.v5.5;Name=Cre01.g045050;GeneName_v5.6=Cre01.g045050	2387	+	gene
chromosome_1	6322005	6325299	ID=Cre01.g045100.v5.5;Name=Cre01.g045100;GeneName_v5.6=Cre01.g045100	3294	-	gene
chromosome_1	6325387	6333973	ID=Cre01.g045150.v5.5;Name=Cre01.g045150;GeneName_v5.6=Cre01.g045150 / FAP304;Defline1_v5.6=Flagellar Associated Protein 304;Defline2_v5.6=(1 of 5) PTHR10351:SF42 - LD40663P	8586	-	gene
chromosome_1	6335452	6338184	ID=Cre01.g045200.v5.5;Name=Cre01.g045200;GeneName_v5.6=Cre01.g045200;Defline2_v5.6=(1 of 1) 5.3.99.6 - Allene-oxide cyclase	2732	+	gene
chromosome_1	6359147	6363883	ID=Cre01.g045350.v5.5;Name=Cre01.g045350;GeneName_v5.6=Cre01.g045350 / DRC5;Defline1_v5.6=Nexin-dynein regulatory complex 5;Defline2_v5.6=(1 of 1) PTHR24107//PTHR24107:SF2 - FAMILY NOT NAMED // T-COMPLEX-ASSOCIATED TESTIS-EXPRESSED PROTEIN 1	4736	+	gene
chromosome_1	6363936	6367852	ID=Cre01.g045400.v5.5;Name=Cre01.g045400;GeneName_v5.6=Cre01.g045400 / CSB8;Defline1_v5.6=Probable transposon-derived protein of Chlamydomonas-Specific family B;Defline2_v5.6=(1 of 88) PTHR15535 - TRANSMEMBRANE PROTEIN 2-RELATED	3916	-	gene
chromosome_1	6368022	6368694	ID=Cre01.g045426.v5.5;Name=Cre01.g045426;GeneName_v5.6=Cre01.g045426;Defline2_v5.6=(1 of 88) PTHR15535 - TRANSMEMBRANE PROTEIN 2-RELATED	672	+	gene
chromosome_1	6368716	6372162	ID=Cre01.g045450.v5.5;Name=Cre01.g045450;GeneName_v5.6=Cre01.g045450	3446	-	gene
chromosome_1	6372312	6385086	ID=Cre01.g045500.v5.5;Name=Cre01.g045500;GeneName_v5.6=Cre01.g045500	12774	+	gene
chromosome_1	6385832	6390918	ID=Cre01.g045550.v5.5;Name=Cre01.g045550;GeneName_v5.6=Cre01.g045550 / APE2;Defline1_v5.6=solute carrier family 35 protein;Defline2_v5.6=(1 of 1) PTHR11132//PTHR11132:SF31 - SOLUTE CARRIER FAMILY 35 // TRIOSE PHOSPHATE/PHOSPHATE TRANSLOCATOR TPT, CHLOROPLASTIC	5086	+	gene
chromosome_1	6392566	6400182	ID=Cre01.g045600.v5.5;Name=Cre01.g045600;GeneName_v5.6=Cre01.g045600 / SRR12;Defline1_v5.6=Speract/scavenger receptor, transmembrane glycoprotein;Defline2_v5.6=(1 of 1) PTHR24363//PTHR24363:SF0 - SERINE/THREONINE PROTEIN KINASE // SUBFAMILY NOT NAMED	7616	-	gene
chromosome_1	6400286	6415382	ID=Cre01.g045601.v5.5;Name=Cre01.g045601;GeneName_v5.6=Cre01.g045601;Defline2_v5.6=(1 of 2) K13912 - deleted in malignant brain tumors 1 protein (DMBT1)	15096	-	gene
chromosome_1	6415437	6421602	ID=Cre01.g045640.v5.5;Name=Cre01.g045640;GeneName_v5.6=Cre01.g045640;Defline2_v5.6=(1 of 1) PTHR10584//PTHR10584:SF190 - SUGAR KINASE // RIBOKINASE-RELATED	6165	-	gene
chromosome_1	6421729	6425014	ID=Cre01.g045650.v5.5;Name=Cre01.g045650;GeneName_v5.6=Cre01.g045650 / ZNJ3;Defline1_v5.6=DnaJ-like zinc-finger protein	3285	+	gene
chromosome_1	6425112	6432474	ID=Cre01.g045700.v5.5;Name=Cre01.g045700;GeneName_v5.6=Cre01.g045700 / CAT2;Defline1_v5.6=Catalase/peroxidase;Defline2_v5.6=(1 of 1) 1.11.1.21 - Catalase peroxidase	7362	+	gene
chromosome_1	6439296	6441892	ID=Cre01.g045752.v5.5;Name=Cre01.g045752;GeneName_v5.6=Cre01.g045752	2596	-	gene
chromosome_1	6444016	6448082	ID=Cre01.g045800.v5.5;Name=Cre01.g045800;GeneName_v5.6=Cre01.g045800	4066	-	gene
chromosome_1	6448982	6450824	ID=Cre01.g045825.v5.5;Name=Cre01.g045825;GeneName_v5.6=Cre01.g045825	1842	+	gene
chromosome_1	6450912	6458194	ID=Cre01.g045850.v5.5;Name=Cre01.g045850;GeneName_v5.6=Cre01.g045850;Defline2_v5.6=(1 of 5) PTHR11439//PTHR11439:SF185 - GAG-POL-RELATED RETROTRANSPOSON // SUBFAMILY NOT NAMED	7282	+	gene
chromosome_1	6338766	6346232	ID=Cre01.g045902.v5.5;Name=Cre01.g045902;GeneName_v5.6=Cre01.g045902;Defline2_v5.6=(1 of 1) PTHR23264//PTHR23264:SF29 - NUCLEOTIDE-BINDING PROTEIN NBP35 YEAST -RELATED // PROTEIN HIGH CHLOROPHYLL FLUORESCENCE 101	7466	-	gene
chromosome_1	6458436	6464582	ID=Cre01.g045903.v5.5;Name=Cre01.g045903;GeneName_v5.6=Cre01.g045903 / DGAT1;Defline1_v5.6=Diacylglycerol O-acyltransferase;Defline2_v5.6=(1 of 1) K11155 - diacylglycerol O-acyltransferase 1 (DGAT1)	6146	-	gene
chromosome_1	6465125	6467358	ID=Cre01.g045950.v5.5;Name=Cre01.g045950;GeneName_v5.6=Cre01.g045950	2233	+	gene
chromosome_1	6467952	6478194	ID=Cre01.g046052.v5.5;Name=Cre01.g046052;GeneName_v5.6=Cre01.g046052;Defline2_v5.6=(1 of 3) 2.7.11.21 - Polo kinase / Polo-like kinase	10242	+	gene
chromosome_1	6478272	6484454	ID=Cre01.g046150.v5.5;Name=Cre01.g046150;GeneName_v5.6=Cre01.g046150;Defline1_v5.6=Xaa-Pro aminopeptidase;Defline2_v5.6=(1 of 2) 3.4.11.9 - Xaa-Pro aminopeptidase / X-Pro aminopeptidase	6182	+	gene
chromosome_1	6484611	6500252	ID=Cre01.g046237.v5.5;Name=Cre01.g046237;GeneName_v5.6=Cre01.g046237;Defline2_v5.6=(1 of 1) PTHR10799:SF777 - DNA-BINDING PROTEIN-RELATED	15641	-	gene
chromosome_1	6542255	6550887	ID=Cre01.g046250.v5.5;Name=Cre01.g046250;GeneName_v5.6=Cre01.g046250	8632	+	gene
chromosome_1	6500352	6508821	ID=Cre01.g046324.v5.5;Name=Cre01.g046324;GeneName_v5.6=Cre01.g046324	8469	+	gene
chromosome_1	6581275	6585780	ID=Cre01.g046450.v5.5;Name=Cre01.g046450;GeneName_v5.6=Cre01.g046450	4505	+	gene
chromosome_1	6525685	6530183	ID=Cre01.g046500.v5.5;Name=Cre01.g046500;GeneName_v5.6=Cre01.g046500	4498	+	gene
chromosome_1	6531215	6535718	ID=Cre01.g046501.v5.5;Name=Cre01.g046501;GeneName_v5.6=Cre01.g046501	4503	+	gene
chromosome_1	6536715	6541215	ID=Cre01.g046502.v5.5;Name=Cre01.g046502;GeneName_v5.6=Cre01.g046502	4500	+	gene
chromosome_1	6346352	6350170	ID=Cre01.g046600.v5.5;Name=Cre01.g046600;GeneName_v5.6=Cre01.g046600	3818	+	gene
chromosome_1	6350171	6356702	ID=Cre01.g046650.v5.5;Name=Cre01.g046650;GeneName_v5.6=Cre01.g046650	6531	-	gene
chromosome_1	6356860	6359002	ID=Cre01.g046652.v5.5;Name=Cre01.g046652;GeneName_v5.6=Cre01.g046652;Defline2_v5.6=(1 of 3) K01866 - tyrosyl-tRNA synthetase (YARS, tyrS)	2142	-	gene
chromosome_1	6551261	6555217	ID=Cre01.g046800.v5.5;Name=Cre01.g046800;GeneName_v5.6=Cre01.g046800 / MSP1;Defline1_v5.6=Membrane selenoprotein	3956	+	gene
chromosome_1	6555325	6560275	ID=Cre01.g046850.v5.5;Name=Cre01.g046850;GeneName_v5.6=Cre01.g046850 / UBC13;Defline1_v5.6=E2 Ubiquitin conjugating enzyme;Defline2_v5.6=(1 of 1) K04649 - ubiquitin-conjugating enzyme (huntingtin interacting protein 2) (HIP2, UBC1)	4950	+	gene
chromosome_1	6567825	6569307	ID=Cre01.g046950.v5.5;Name=Cre01.g046950;GeneName_v5.6=Cre01.g046950	1482	+	gene
chromosome_1	6569357	6571907	ID=Cre01.g047001.v5.5;Name=Cre01.g047001;GeneName_v5.6=Cre01.g047001	2550	+	gene
chromosome_1	6574705	6575710	ID=Cre01.g047050.v5.5;Name=Cre01.g047050;GeneName_v5.6=Cre01.g047050	1005	+	gene
chromosome_1	6576709	6581055	ID=Cre01.g047100.v5.5;Name=Cre01.g047100;GeneName_v5.6=Cre01.g047100	4346	-	gene
chromosome_1	6586815	6591137	ID=Cre01.g047200.v5.5;Name=Cre01.g047200;GeneName_v5.6=Cre01.g047200	4322	+	gene
chromosome_1	6591485	6593897	ID=Cre01.g047218.v5.5;Name=Cre01.g047218;GeneName_v5.6=Cre01.g047218;Defline2_v5.6=(1 of 8) PF10184 - Uncharacterized conserved protein (DUF2358) (DUF2358)	2412	+	gene
chromosome_1	6593955	6598297	ID=Cre01.g047229.v5.5;Name=Cre01.g047229;GeneName_v5.6=Cre01.g047229;Defline2_v5.6=(1 of 1) PTHR14894 - CDK5 REGULATORY SUBUNIT-ASSOCIATED PROTEIN 3	4342	+	gene
chromosome_1	6598705	6608552	ID=Cre01.g047265.v5.5;Name=Cre01.g047265;GeneName_v5.6=Cre01.g047265 / PHC52;Defline1_v5.6=Pherophorin-chlamydomonas homolog 52;Defline2_v5.6=(1 of 70) PF12499 - Pherophorin (DUF3707)	9847	+	gene
chromosome_1	6608559	6611225	ID=Cre01.g047300.v5.5;Name=Cre01.g047300;GeneName_v5.6=Cre01.g047300	2666	-	gene
chromosome_1	6611335	6617929	ID=Cre01.g047350.v5.5;Name=Cre01.g047350;GeneName_v5.6=Cre01.g047350	6594	+	gene
chromosome_1	6623745	6632667	ID=Cre01.g047400.v5.5;Name=Cre01.g047400;GeneName_v5.6=Cre01.g047400;Defline2_v5.6=(1 of 90) 3.6.4.12 - DNA helicase	8922	+	gene
chromosome_1	6632677	6634775	ID=Cre01.g047450.v5.5;Name=Cre01.g047450;GeneName_v5.6=Cre01.g047450 / CPLD17 / CPDL17;Defline1_v5.6=conserved expressed organelle-targeted protein;Defline2_v5.6=(1 of 1) PTHR12419//PTHR12419:SF8 - OTU DOMAIN CONTAINING PROTEIN // SUBFAMILY NOT NAMED	2098	-	gene
chromosome_1	6634875	6641787	ID=Cre01.g047500.v5.5;Name=Cre01.g047500;GeneName_v5.6=Cre01.g047500;Defline2_v5.6=(1 of 15) PTHR23155 - LEUCINE-RICH REPEAT-CONTAINING PROTEIN	6912	+	gene
chromosome_1	6641791	6644225	ID=Cre01.g047550.v5.5;Name=Cre01.g047550;GeneName_v5.6=Cre01.g047550 / RAB6;Defline1_v5.6=Small Rab-related GTPase;Defline2_v5.6=(1 of 1) K07893 - Ras-related protein Rab-6A (RAB6A)	2434	-	gene
chromosome_1	6644412	6646745	ID=Cre01.g047600.v5.5;Name=Cre01.g047600;GeneName_v5.6=Cre01.g047600;Defline1_v5.6=Short-chain dehydrogenase/reductase;Defline2_v5.6=(1 of 1) 1.1.1.121 - Aldose 1-dehydrogenase (NAD(+))	2333	-	gene
chromosome_1	6646845	6650544	ID=Cre01.g047650.v5.5;Name=Cre01.g047650;GeneName_v5.6=Cre01.g047650;Defline2_v5.6=(1 of 1) K10268 - F-box and leucine-rich repeat protein 2/20 (FBXL2_20)	3699	+	gene
chromosome_1	6650722	6656265	ID=Cre01.g047700.v5.5;Name=Cre01.g047700;GeneName_v5.6=Cre01.g047700 / CYN40;Defline1_v5.6=Cyclophilin;Defline2_v5.6=(1 of 2) K05864 - peptidyl-prolyl isomerase D [EC:5.2.1.8] (PPID, CYPD)	5543	-	gene
chromosome_1	6656385	6659284	ID=Cre01.g047750.v5.5;Name=Cre01.g047750;GeneName_v5.6=Cre01.g047750 / RPL18A;Defline1_v5.6=Cytosolic 80S ribosomal protein L18a;Defline2_v5.6=(1 of 1) K02882 - large subunit ribosomal protein L18Ae (RP-L18Ae, RPL18A)	2899	+	gene
chromosome_1	6659345	6662827	ID=Cre01.g047800.v5.5;Name=Cre01.g047800;GeneName_v5.6=Cre01.g047800 / GRX6;Defline1_v5.6=Glutaredoxin 6, CGFS type, probably chloroplastic;Defline2_v5.6=(1 of 1) PTHR10293//PTHR10293:SF45 - GLUTAREDOXIN-RELATED PROTEIN // MONOTHIOL GLUTAREDOXIN-S16, CHLOROPLASTIC	3482	+	gene
chromosome_1	6662829	6668395	ID=Cre01.g047850.v5.5;Name=Cre01.g047850;GeneName_v5.6=Cre01.g047850;Defline2_v5.6=(1 of 1) 4.2.1.145 - Capreomycidine synthase	5566	-	gene
chromosome_1	6668469	6673090	ID=Cre01.g047900.v5.5;Name=Cre01.g047900;GeneName_v5.6=Cre01.g047900;Defline2_v5.6=(1 of 1) PTHR12085 - PHOSPHATASE SUBUNIT GENE G4-1	4621	-	gene
chromosome_1	6674451	6676061	ID=Cre01.g047950.v5.5;Name=Cre01.g047950;GeneName_v5.6=Cre01.g047950 / IFT27;Defline1_v5.6=Intraflagellar transport protein 27;Defline2_v5.6=(1 of 1) K07934 - intraflagellar transport protein 27 homolog (IFT27, RAYL, RABL4)	1610	+	gene
chromosome_1	6676225	6686485	ID=Cre01.g048000.v5.5;Name=Cre01.g048000;GeneName_v5.6=Cre01.g048000;Defline2_v5.6=(1 of 14) KOG1003 - Actin filament-coating protein tropomyosin	10260	-	gene
chromosome_1	6686607	6689572	ID=Cre01.g048050.v5.5;Name=Cre01.g048050;GeneName_v5.6=Cre01.g048050 / COA3;Defline1_v5.6=phosphopantothenate-cysteine ligase;Defline2_v5.6=(1 of 1) 6.3.2.5 - Phosphopantothenate--cysteine ligase / Phosphopantothenoylcysteine synthetase	2965	+	gene
chromosome_1	6689589	6696775	ID=Cre01.g048100.v5.5;Name=Cre01.g048100;GeneName_v5.6=Cre01.g048100	7186	-	gene
chromosome_1	6696919	6703835	ID=Cre01.g048102.v5.5;Name=Cre01.g048102;GeneName_v5.6=Cre01.g048102	6916	-	gene
chromosome_1	6703885	6706385	ID=Cre01.g048150.v5.5;Name=Cre01.g048150;GeneName_v5.6=Cre01.g048150 / HLA8;Defline1_v5.6=Transcriptional co-activator/nuclease induced by high light;Defline2_v5.6=(1 of 2) 3.1.31.1 - Micrococcal nuclease / Micrococcal endonuclease	2500	-	gene
chromosome_1	6712048	6721154	ID=Cre01.g048200.v5.5;Name=Cre01.g048200;GeneName_v5.6=Cre01.g048200;Defline2_v5.6=(1 of 1) PTHR10887//PTHR10887:SF140 - DNA2/NAM7 HELICASE FAMILY // PROTEIN ERI-7	9106	-	gene
chromosome_1	6721201	6723924	ID=Cre01.g048250.v5.5;Name=Cre01.g048250;GeneName_v5.6=Cre01.g048250;Defline2_v5.6=(1 of 2) PF16531 - Centriolar protein SAS N-terminal (SAS-6_N)	2723	-	gene
chromosome_1	6724044	6727996	ID=Cre01.g048300.v5.5;Name=Cre01.g048300;GeneName_v5.6=Cre01.g048300	3952	+	gene
chromosome_1	6727998	6732124	ID=Cre01.g048350.v5.5;Name=Cre01.g048350;GeneName_v5.6=Cre01.g048350 / CGL53;Defline1_v5.6=conserved protein with glycosyl hydrolase family 5 domain;Defline2_v5.6=(1 of 2) PTHR31451//PTHR31451:SF1 - FAMILY NOT NAMED // MANNAN ENDO-1,4-BETA-MANNOSIDASE 2-RELATED	4126	-	gene
chromosome_1	6732234	6741306	ID=Cre01.g048400.v5.5;Name=Cre01.g048400;GeneName_v5.6=Cre01.g048400;Defline2_v5.6=(1 of 1) K16470 - zinc finger protein DZIP1 (DZIP1)	9072	+	gene
chromosome_1	6741312	6746304	ID=Cre01.g048450.v5.5;Name=Cre01.g048450;GeneName_v5.6=Cre01.g048450;Defline2_v5.6=(1 of 2) PF03448 - MgtE intracellular N domain (MgtE_N)	4992	-	gene
chromosome_1	6746352	6748674	ID=Cre01.g048501.v5.5;Name=Cre01.g048501;GeneName_v5.6=Cre01.g048501;Defline2_v5.6=(1 of 8) PTHR26379//PTHR26379:SF144 - FAMILY NOT NAMED // BTB/POZ DOMAIN-CONTAINING PROTEIN 19	2322	-	gene
chromosome_1	6748962	6753424	ID=Cre01.g048550.v5.5;Name=Cre01.g048550;GeneName_v5.6=Cre01.g048550	4462	-	gene
chromosome_1	6753698	6760284	ID=Cre01.g048600.v5.5;Name=Cre01.g048600;GeneName_v5.6=Cre01.g048600	6586	-	gene
chromosome_1	6760434	6764495	ID=Cre01.g048650.v5.5;Name=Cre01.g048650;GeneName_v5.6=Cre01.g048650;Defline2_v5.6=(1 of 2) PTHR24347:SF159 - SERINE/THREONINE-PROTEIN KINASE STK11	4061	+	gene
chromosome_1	6764528	6771524	ID=Cre01.g048701.v5.5;Name=Cre01.g048701;GeneName_v5.6=Cre01.g048701;Defline2_v5.6=(1 of 3) PTHR19308 - PHOSPHATIDYLCHOLINE TRANSFER PROTEIN	6996	-	gene
chromosome_1	6771578	6774128	ID=Cre01.g048750.v5.5;Name=Cre01.g048750;GeneName_v5.6=Cre01.g048750 / PPR7;Defline1_v5.6=PentratricoPeptide Repeat protein;Defline2_v5.6=(1 of 5) PF13812 - Pentatricopeptide repeat domain (PPR_3)	2550	-	gene
chromosome_1	6774178	6776224	ID=Cre01.g048800.v5.5;Name=Cre01.g048800;GeneName_v5.6=Cre01.g048800;Defline1_v5.6=N-acetyltransferase;Defline2_v5.6=(1 of 35) PF00583 - Acetyltransferase (GNAT) family (Acetyltransf_1)	2046	-	gene
chromosome_1	6776784	6782324	ID=Cre01.g048850.v5.5;Name=Cre01.g048850;GeneName_v5.6=Cre01.g048850;Defline2_v5.6=(1 of 1) PF01342//PF01388 - SAND domain (SAND) // ARID/BRIGHT DNA binding domain (ARID)	5540	-	gene
chromosome_1	6782807	6791284	ID=Cre01.g048900.v5.5;Name=Cre01.g048900;GeneName_v5.6=Cre01.g048900;Defline1_v5.6=Global Transcription factor;Defline2_v5.6=(1 of 6) PTHR22880 - FALZ-RELATED BROMODOMAIN-CONTAINING PROTEINS	8477	-	gene
chromosome_1	6791404	6797138	ID=Cre01.g048950.v5.5;Name=Cre01.g048950;GeneName_v5.6=Cre01.g048950 / PYR5;Defline1_v5.6=Uridine 5'- monophosphate synthase;Defline2_v5.6=(1 of 1) 2.4.2.10 - Orotate phosphoribosyltransferase / Orotidylic acid phosphorylase	5734	+	gene
chromosome_1	6797437	6799596	ID=Cre01.g049000.v5.5;Name=Cre01.g049000;GeneName_v5.6=Cre01.g049000 / CGL31;Defline1_v5.6=Conserved in the Green Lineage;Defline2_v5.6=(1 of 1) PTHR12599//PTHR12599:SF8 - PTERIN-4-ALPHA-CARBINOLAMINE DEHYDRATASE // SUBFAMILY NOT NAMED	2159	+	gene
chromosome_1	6799598	6802356	ID=Cre01.g049050.v5.5;Name=Cre01.g049050;GeneName_v5.6=Cre01.g049050	2758	-	gene
chromosome_1	6802484	6811334	ID=Cre01.g049100.v5.5;Name=Cre01.g049100;GeneName_v5.6=Cre01.g049100;Defline2_v5.6=(1 of 18) PTHR10774 - EXTENDED SYNAPTOTAGMIN-RELATED	8850	+	gene
chromosome_1	6811508	6812804	ID=Cre01.g049117.v5.5;Name=Cre01.g049117;GeneName_v5.6=Cre01.g049117	1296	-	gene
chromosome_1	6812604	6819216	ID=Cre01.g049132.v5.5;Name=Cre01.g049132;GeneName_v5.6=Cre01.g049132;Defline2_v5.6=(1 of 1) PTHR23097//PTHR23097:SF105 - TUMOR NECROSIS FACTOR RECEPTOR SUPERFAMILY MEMBER // SUBFAMILY NOT NAMED	6612	+	gene
chromosome_1	6820448	6830964	ID=Cre01.g049200.v5.5;Name=Cre01.g049200;GeneName_v5.6=Cre01.g049200;Defline2_v5.6=(1 of 4) PTHR10334//PTHR10334:SF224 - CYSTEINE-RICH SECRETORY PROTEIN-RELATED // SUBFAMILY NOT NAMED	10516	-	gene
chromosome_1	6832394	6836116	ID=Cre01.g049250.v5.5;Name=Cre01.g049250;GeneName_v5.6=Cre01.g049250	3722	+	gene
chromosome_1	6837509	6842234	ID=Cre01.g049300.v5.5;Name=Cre01.g049300;GeneName_v5.6=Cre01.g049300	4725	-	gene
chromosome_1	6842294	6847994	ID=Cre01.g049350.v5.5;Name=Cre01.g049350;GeneName_v5.6=Cre01.g049350;Defline2_v5.6=(1 of 1) PTHR31412//PTHR31412:SF5 - FAMILY NOT NAMED // ZINC METALLOPROTEASE EGY2, CHLOROPLASTIC-RELATED	5700	-	gene
chromosome_1	6848094	6850712	ID=Cre01.g049400.v5.5;Name=Cre01.g049400;GeneName_v5.6=Cre01.g049400;Defline2_v5.6=(1 of 1) PTHR13483:SF3 - BOX C/D SNORNA PROTEIN 1	2618	+	gene
chromosome_1	6850718	6852914	ID=Cre01.g049450.v5.5;Name=Cre01.g049450;GeneName_v5.6=Cre01.g049450	2196	-	gene
chromosome_1	6853368	6854952	ID=Cre01.g049500.v5.5;Name=Cre01.g049500;GeneName_v5.6=Cre01.g049500 / COX2B;Defline1_v5.6=Mitochondrial cytochrome c oxidase subunit II, protein IIb of split subunit;Defline2_v5.6=(1 of 1) K02261 - cytochrome c oxidase subunit 2 (COX2)	1584	-	gene
chromosome_1	6854998	6858154	ID=Cre01.g049550.v5.5;Name=Cre01.g049550;GeneName_v5.6=Cre01.g049550	3156	-	gene
chromosome_1	6858208	6860964	ID=Cre01.g049600.v5.5;Name=Cre01.g049600;GeneName_v5.6=Cre01.g049600 / CGLD22;Defline1_v5.6=Conserved in the Green Lineage and Diatoms;Defline2_v5.6=(1 of 1) K02116 - ATP synthase protein I (atpI)	2756	-	gene
chromosome_1	6862605	6872864	ID=Cre01.g049650.v5.5;Name=Cre01.g049650;GeneName_v5.6=Cre01.g049650;Defline2_v5.6=(1 of 32) 3.6.4.4 - Plus-end-directed kinesin ATPase / Kinesin	10259	-	gene
chromosome_1	6873294	6878288	ID=Cre01.g049750.v5.5;Name=Cre01.g049750;GeneName_v5.6=Cre01.g049750;Defline2_v5.6=(1 of 1) PTHR12714:SF11 - C-TERMINAL S-ISOPRENYLCYSTEINE CARBOXYL O-METHYLTRANSFERASE	4994	+	gene
chromosome_1	6879927	6923528	ID=Cre01.g049826.v5.5;Name=Cre01.g049826;GeneName_v5.6=Cre01.g049826 / PHC59;Defline1_v5.6=Pherophorin-chlamydomonas homolog 59;Defline2_v5.6=(1 of 70) PF12499 - Pherophorin (DUF3707)	43601	+	gene
chromosome_1	6924507	6928437	ID=Cre01.g049900.v5.5;Name=Cre01.g049900;GeneName_v5.6=Cre01.g049900	3930	+	gene
chromosome_1	6928625	6936822	ID=Cre01.g049950.v5.5;Name=Cre01.g049950;GeneName_v5.6=Cre01.g049950 / VLE1;Defline1_v5.6=Sporangin;Defline2_v5.6=(1 of 13) 3.4.21.62 - Subtilisin	8197	+	gene
chromosome_1	6938546	6941887	ID=Cre01.g050000.v5.5;Name=Cre01.g050000;GeneName_v5.6=Cre01.g050000;Defline2_v5.6=(1 of 1) PTHR31204:SF1 - TRANSMEMBRANE PROTEIN 97	3341	-	gene
chromosome_1	6941941	6945857	ID=Cre01.g050050.v5.5;Name=Cre01.g050050;GeneName_v5.6=Cre01.g050050 / GUM1;Defline1_v5.6=Putative guanidinoacetate N-methyltransferase;Defline2_v5.6=(1 of 1) 2.1.1.2 - Guanidinoacetate N-methyltransferase	3916	-	gene
chromosome_1	6946000	6950914	ID=Cre01.g050100.v5.5;Name=Cre01.g050100;GeneName_v5.6=Cre01.g050100 / DPD1;Defline1_v5.6=Diaminopimelate decarboxylase;Defline2_v5.6=(1 of 1) K01586 - diaminopimelate decarboxylase (lysA)	4914	-	gene
chromosome_1	6951054	6957310	ID=Cre01.g050150.v5.5;Name=Cre01.g050150;GeneName_v5.6=Cre01.g050150 / NFO1DH:flavin oxidoreductase/NADH oxidase;Defline2_v5.6=(1 of 1) 1.6.99.1 - NADPH dehydrogenase / NADPH diaphorase	6256	+	gene
chromosome_1	6958611	6960907	ID=Cre01.g050200.v5.5;Name=Cre01.g050200;GeneName_v5.6=Cre01.g050200 / CSB9;Defline1_v5.6=Probable transposon-derived protein of Chlamydomonas-Specific family B;Defline2_v5.6=(1 of 88) PTHR15535 - TRANSMEMBRANE PROTEIN 2-RELATED	2296	-	gene
chromosome_1	6968037	6969259	ID=Cre01.g050300.v5.5;Name=Cre01.g050300;GeneName_v5.6=Cre01.g050300	1222	+	gene
chromosome_1	6969307	6972453	ID=Cre01.g050316.v5.5;Name=Cre01.g050316;GeneName_v5.6=Cre01.g050316;Defline2_v5.6=(1 of 2) PTHR11229:SF5 - 50S RIBOSOMAL PROTEIN L3-1, CHLOROPLASTIC	3146	+	gene
chromosome_1	6972961	6977057	ID=Cre01.g050350.v5.5;Name=Cre01.g050350;GeneName_v5.6=Cre01.g050350 / RBL6;Defline1_v5.6=Rhomboid-like protease;Defline2_v5.6=(1 of 1) PTHR12917//PTHR12917:SF19 - ASPARTYL PROTEASE DDI-RELATED // SUBFAMILY NOT NAMED	4096	-	gene
chromosome_1	6977167	6979351	ID=Cre01.g050400.v5.5;Name=Cre01.g050400;GeneName_v5.6=Cre01.g050400 / TIM22C;Defline1_v5.6=translocase of inner mitochondrial membrane 22 homolog;Defline2_v5.6=(1 of 1) PTHR14110:SF1 - MITOCHONDRIAL IMPORT INNER MEMBRANE TRANSLOCASE SUBUNIT TIM22-2-RELATED	2184	+	gene
chromosome_1	6979551	6988217	ID=Cre01.g050451.v5.5;Name=Cre01.g050451;GeneName_v5.6=Cre01.g050451 / TTL6;Defline1_v5.6=predicted tubulin tyrosine ligase;Defline2_v5.6=(1 of 2) K16582 - tubulin polyglutamylase TTLL6/13 [EC:6.-.-.-] (TTLL6_13)	8666	-	gene
chromosome_1	6988427	6994456	ID=Cre01.g050500.v5.5;Name=Cre01.g050500;GeneName_v5.6=Cre01.g050500 / TCB1 / PPR1;Defline1_v5.6=Translation factor for chloroplast petB RNA;Defline2_v5.6=(1 of 2) PF01535//PF13041//PF13812 - PPR repeat (PPR) // PPR repeat family (PPR_2) // Pentatricopeptide repeat domain (PPR_3)	6029	+	gene
chromosome_1	6994688	6996007	ID=Cre01.g050550.v5.5;Name=Cre01.g050550;GeneName_v5.6=Cre01.g050550;Defline2_v5.6=(1 of 1) PF09360 - Iron-binding zinc finger CDGSH type (zf-CDGSH)	1319	-	gene
chromosome_1	6996431	7002327	ID=Cre01.g050600.v5.5;Name=Cre01.g050600;GeneName_v5.6=Cre01.g050600;Defline2_v5.6=(1 of 1) PTHR13107 - KARYOGAMY PROTEIN KAR4-RELATED	5896	-	gene
chromosome_1	7002369	7011655	ID=Cre01.g050608.v5.5;Name=Cre01.g050608;GeneName_v5.6=Cre01.g050608	9286	-	gene
chromosome_1	7011709	7015505	ID=Cre01.g050616.v5.5;Name=Cre01.g050616;GeneName_v5.6=Cre01.g050616	3796	-	gene
chromosome_1	7011709	7015525	ID=Cre01.g050624.v5.5;Name=Cre01.g050624;GeneName_v5.6=Cre01.g050624	3816	-	gene
chromosome_1	7015845	7025077	ID=Cre01.g050650.v5.5;Name=Cre01.g050650;GeneName_v5.6=Cre01.g050650	9232	+	gene
chromosome_1	7026655	7031017	ID=Cre01.g050700.v5.5;Name=Cre01.g050700;GeneName_v5.6=Cre01.g050700	4362	+	gene
chromosome_1	7031065	7036531	ID=Cre01.g050750.v5.5;Name=Cre01.g050750;GeneName_v5.6=Cre01.g050750	5466	+	gene
chromosome_1	7037125	7044497	ID=Cre01.g050800.v5.5;Name=Cre01.g050800;GeneName_v5.6=Cre01.g050800	7372	+	gene
chromosome_1	7046334	7052187	ID=Cre01.g050850.v5.5;Name=Cre01.g050850;GeneName_v5.6=Cre01.g050850 / PKL1;Defline1_v5.6=Protein Phosphatase 1 beta;Defline2_v5.6=(1 of 1) PTHR11668//PTHR11668:SF252 - SERINE/THREONINE PROTEIN PHOSPHATASE // SERINE/THREONINE-PROTEIN PHOSPHATASE BSL2-RELATED	5853	+	gene
chromosome_1	7052325	7054967	ID=Cre01.g050900.v5.5;Name=Cre01.g050900;GeneName_v5.6=Cre01.g050900;Defline1_v5.6=Glycosyl transferase;Defline2_v5.6=(1 of 2) PTHR10859//PTHR10859:SF50 - GLYCOSYL TRANSFERASE // SUBFAMILY NOT NAMED	2642	+	gene
chromosome_1	7057408	7061075	ID=Cre01.g050950.v5.5;Name=Cre01.g050950;GeneName_v5.6=Cre01.g050950;Defline2_v5.6=(1 of 1) 1.3.1.83 - Geranylgeranyl diphosphate reductase / Geranylgeranyl reductase	3667	-	gene
chromosome_1	7062108	7066026	ID=Cre01.g051000.v5.5;Name=Cre01.g051000;GeneName_v5.6=Cre01.g051000;Defline1_v5.6=Protein-/Histone-arginine N-methyltransferase;Defline2_v5.6=(1 of 1) PTHR11006//PTHR11006:SF53 - PROTEIN ARGININE N-METHYLTRANSFERASE // PROTEIN ARGININE N-METHYLTRANSFERASE 3	3918	+	gene
chromosome_1	7066455	7071310	ID=Cre01.g051050.v5.5;Name=Cre01.g051050;GeneName_v5.6=Cre01.g051050 / FAP225;Defline1_v5.6=Flagellar Associated Protein 225;Defline2_v5.6=(1 of 18) PTHR10891 - EF-HAND CALCIUM-BINDING DOMAIN CONTAINING PROTEIN	4855	+	gene
chromosome_1	7071855	7077573	ID=Cre01.g051100.v5.5;Name=Cre01.g051100;GeneName_v5.6=Cre01.g051100;Defline2_v5.6=(1 of 1) K06063 - SNW domain-containing protein 1 (SNW1, SKIIP, SKIP)	5718	+	gene
chromosome_1	7077645	7078437	ID=Cre01.g051137.v5.5;Name=Cre01.g051137;GeneName_v5.6=Cre01.g051137	792	+	gene
chromosome_1	7078515	7088297	ID=Cre01.g051174.v5.5;Name=Cre01.g051174;GeneName_v5.6=Cre01.g051174;Defline1_v5.6=bZIP transcription factor;Defline2_v5.6=(1 of 6) PF07716 - Basic region leucine zipper (bZIP_2)	9782	+	gene
chromosome_1	7088525	7093788	ID=Cre01.g051211.v5.5;Name=Cre01.g051211;GeneName_v5.6=Cre01.g051211;Defline1_v5.6=MATE efflux family protein;Defline2_v5.6=(1 of 11) K03327 - multidrug resistance protein, MATE family (TC.MATE, SLC47A, norM, mdtK, dinF)	5263	+	gene
chromosome_1	7093794	7096710	ID=Cre01.g051250.v5.5;Name=Cre01.g051250;GeneName_v5.6=Cre01.g051250 / DLE1;Defline1_v5.6=Flagellar outer dynein arm 18 kDa light chain LC4;Defline2_v5.6=(1 of 1) PTHR23050//PTHR23050:SF195 - CALCIUM BINDING PROTEIN // SUBFAMILY NOT NAMED	2916	-	gene
chromosome_1	7096815	7105697	ID=Cre01.g051300.v5.5;Name=Cre01.g051300;GeneName_v5.6=Cre01.g051300;Defline2_v5.6=(1 of 7) PTHR11339//PTHR11339:SF290 - EXTRACELLULAR MATRIX GLYCOPROTEIN RELATED // PROTEIN T26A8.1	8882	+	gene
chromosome_1	7105699	7109825	ID=Cre01.g051350.v5.5;Name=Cre01.g051350;GeneName_v5.6=Cre01.g051350;Defline2_v5.6=(1 of 3) PF13563 - 2'-5' RNA ligase superfamily (2_5_RNA_ligase2)	4126	-	gene
chromosome_1	7109945	7112877	ID=Cre01.g051400.v5.5;Name=Cre01.g051400;GeneName_v5.6=Cre01.g051400 / ERD2A;Defline1_v5.6=KDEL Receptor A;Defline2_v5.6=(1 of 1) PTHR10585//PTHR10585:SF29 - ER LUMEN PROTEIN RETAINING RECEPTOR // SUBFAMILY NOT NAMED	2932	+	gene
chromosome_1	7112967	7115155	ID=Cre01.g051450.v5.5;Name=Cre01.g051450;GeneName_v5.6=Cre01.g051450;Defline2_v5.6=(1 of 2) PTHR13286 - SAP30	2188	-	gene
chromosome_1	7115255	7116794	ID=Cre01.g051466.v5.5;Name=Cre01.g051466;GeneName_v5.6=Cre01.g051466	1539	+	gene
chromosome_1	7118125	7119547	ID=Cre01.g051482.v5.5;Name=Cre01.g051482;GeneName_v5.6=Cre01.g051482	1422	+	gene
chromosome_1	7122679	7124615	ID=Cre01.g051500.v5.5;Name=Cre01.g051500;GeneName_v5.6=Cre01.g051500 / ULP1	1936	-	gene
chromosome_1	7124715	7139845	ID=Cre01.g051550.v5.5;Name=Cre01.g051550;GeneName_v5.6=Cre01.g051550 / HEL8;Defline1_v5.6=DEAD/DEAH box helicase;Defline2_v5.6=(1 of 1) PTHR18934//PTHR18934:SF148 - ATP-DEPENDENT RNA HELICASE // ATP-DEPENDENT RNA HELICASE DHX34-RELATED	15130	+	gene
chromosome_1	7141725	7143951	ID=Cre01.g051625.v5.5;Name=Cre01.g051625;GeneName_v5.6=Cre01.g051625	2226	+	gene
chromosome_1	7192700	7198230	ID=Cre01.g051700.v5.5;Name=Cre01.g051700;GeneName_v5.6=Cre01.g051700;Defline2_v5.6=(1 of 6) PTHR24114:SF2 - LEUCINE-RICH REPEAT-CONTAINING PROTEIN 74	5530	+	gene
chromosome_1	7198410	7207232	ID=Cre01.g051750.v5.5;Name=Cre01.g051750;GeneName_v5.6=Cre01.g051750;Defline2_v5.6=(1 of 6) PTHR24114:SF2 - LEUCINE-RICH REPEAT-CONTAINING PROTEIN 74	8822	+	gene
chromosome_1	7207254	7212170	ID=Cre01.g051800.v5.5;Name=Cre01.g051800;GeneName_v5.6=Cre01.g051800 / AST2;Defline1_v5.6=Aspartate aminotransferase;Defline2_v5.6=(1 of 1) PTHR11751//PTHR11751:SF184 - SUBGROUP I AMINOTRANSFERASE RELATED // SUBFAMILY NOT NAMED	4916	-	gene
chromosome_1	7212426	7217720	ID=Cre01.g051850.v5.5;Name=Cre01.g051850;GeneName_v5.6=Cre01.g051850	5294	-	gene
chromosome_1	7217850	7219662	ID=Cre01.g051875.v5.5;Name=Cre01.g051875;GeneName_v5.6=Cre01.g051875	1812	+	gene
chromosome_1	7219710	7221792	ID=Cre01.g051900.v5.5;Name=Cre01.g051900;GeneName_v5.6=Cre01.g051900 / RIP1;Defline1_v5.6=Rieske iron-sulfur protein of mitochondrial ubiquinol-cytochrome c reductase;Defline2_v5.6=(1 of 1) K00411 - ubiquinol-cytochrome c reductase iron-sulfur subunit (UQCRFS1, RIP1, petA)	2082	+	gene
chromosome_1	7221794	7226310	ID=Cre01.g051950.v5.5;Name=Cre01.g051950;GeneName_v5.6=Cre01.g051950 / ASP2;Defline1_v5.6=Pepsin-type aspartyl protease;Defline2_v5.6=(1 of 2) 3.4.23.12 - Nepenthesin / Nepenthes aspartic proteinase	4516	-	gene
chromosome_1	7226440	7231202	ID=Cre01.g052000.v5.5;Name=Cre01.g052000;GeneName_v5.6=Cre01.g052000;Defline2_v5.6=(1 of 1) PTHR13748:SF31 - COBW DOMAIN-CONTAINING PROTEIN 1	4762	+	gene
chromosome_1	7231250	7233554	ID=Cre01.g052050.v5.5;Name=Cre01.g052050;GeneName_v5.6=Cre01.g052050 / CBP3 / UQCC1;Defline1_v5.6=Chloroplast SRP43/CAO subunit of signal recognition particle;Defline2_v5.6=(1 of 1) K17662 - cytochrome b pre-mRNA-processing protein 3 (CBP3, UQCC)	2304	+	gene
chromosome_1	7233588	7235618	ID=Cre01.g052100.v5.5;Name=Cre01.g052100;GeneName_v5.6=Cre01.g052100 / PRPL18;Defline1_v5.6=Chloroplast ribosomal protein L18;Defline2_v5.6=(1 of 1) K02881 - large subunit ribosomal protein L18 (RP-L18, MRPL18, rplR)	2030	-	gene
chromosome_1	7236154	7244350	ID=Cre01.g052150.v5.5;Name=Cre01.g052150;GeneName_v5.6=Cre01.g052150 / FAP87;Defline1_v5.6=Flagellar Associated Protein 87;Defline2_v5.6=(1 of 3) KOG0502//KOG0508//KOG4412 - Integral membrane ankyrin-repeat protein Kidins220 (protein kinase D substrate) // Ankyrin repeat protein // 26S proteasome regulatory complex, subunit PSMD10	8196	-	gene
chromosome_1	7244397	7247168	ID=Cre01.g052200.v5.5;Name=Cre01.g052200;GeneName_v5.6=Cre01.g052200;Defline2_v5.6=(1 of 1) PTHR13191 - RIBOSOMAL RNA PROCESSING PROTEIN 7-RELATED	2771	-	gene
chromosome_1	7247280	7249117	ID=Cre01.g052250.v5.5;Name=Cre01.g052250;GeneName_v5.6=Cre01.g052250 / TRXx;Defline1_v5.6=Thioredoxin x, chloroplastic;Defline2_v5.6=(1 of 1) PTHR10438//PTHR10438:SF270 - THIOREDOXIN // THIOREDOXIN X, CHLOROPLASTIC	1837	+	gene
chromosome_1	7249340	7254427	ID=Cre01.g052300.v5.5;Name=Cre01.g052300;GeneName_v5.6=Cre01.g052300 / E2F1;Defline1_v5.6=Transcription factor, E2F and DP-related;Defline2_v5.6=(1 of 1) K06620 - transcription factor E2F3 (E2F3)	5087	+	gene
chromosome_1	7255110	7256678	ID=Cre01.g052350.v5.5;Name=Cre01.g052350;GeneName_v5.6=Cre01.g052350 / MRPL20;Defline1_v5.6=Mitochondrial ribosomal protein L20;Defline2_v5.6=(1 of 1) K02887 - large subunit ribosomal protein L20 (RP-L20, MRPL20, rplT)	1568	+	gene
chromosome_1	7256890	7258862	ID=Cre01.g052400.v5.5;Name=Cre01.g052400;GeneName_v5.6=Cre01.g052400 / CPLD43 / CCB3;Defline1_v5.6=CPLD43 protein, required for cyt b6 assembly;Defline2_v5.6=(1 of 1) PTHR33219//PTHR33219:SF1 - FAMILY NOT NAMED // COFACTOR ASSEMBLY, COMPLEX C (B6F)	1972	+	gene
chromosome_1	7258864	7266710	ID=Cre01.g052450.v5.5;Name=Cre01.g052450;GeneName_v5.6=Cre01.g052450;Defline2_v5.6=(1 of 546) 2.7.11.1 - Non-specific serine/threonine protein kinase / Threonine-specific protein kinase	7846	-	gene
chromosome_1	7267854	7275060	ID=Cre01.g052500.v5.5;Name=Cre01.g052500;GeneName_v5.6=Cre01.g052500	7206	-	gene
chromosome_1	7275980	7282546	ID=Cre01.g052550.v5.5;Name=Cre01.g052550;GeneName_v5.6=Cre01.g052550;Defline2_v5.6=(1 of 39) PTHR12298 - PCDC2 PROGRAMMED CELL DEATH PROTEIN 2 -RELATED	6566	+	gene
chromosome_1	7282640	7292962	ID=Cre01.g052601.v5.5;Name=Cre01.g052601;GeneName_v5.6=Cre01.g052601;Defline2_v5.6=(1 of 1) PTHR30217//PTHR30217:SF10 - UNCHARACTERIZED PROTEASE // SUBFAMILY NOT NAMED	10322	+	gene
chromosome_1	7292964	7310550	ID=Cre01.g052650.v5.5;Name=Cre01.g052650;GeneName_v5.6=Cre01.g052650 / VIP2;Defline1_v5.6=inositol hexakisphosphate kinase;Defline2_v5.6=(1 of 2) 2.7.4.24 - Diphosphoinositol-pentakisphosphate kinase / PP-IP(5) kinase	17586	-	gene
chromosome_1	7311840	7342424	ID=Cre01.g052750.v5.5;Name=Cre01.g052750;GeneName_v5.6=Cre01.g052750;Defline1_v5.6=Transient receptor potential ion channel;Defline2_v5.6=(1 of 1) PF06011//PF13418 - Transient receptor potential (TRP) ion channel (TRP) // Galactose oxidase, central domain (Kelch_4)	30584	+	gene
chromosome_1	7342584	7351700	ID=Cre01.g052800.v5.5;Name=Cre01.g052800;GeneName_v5.6=Cre01.g052800;Defline2_v5.6=(1 of 1) PTHR24055//PTHR24055:SF137//PTHR24056 - MITOGEN-ACTIVATED PROTEIN KINASE // SUBFAMILY NOT NAMED // CELL DIVISION PROTEIN KINASE	9116	-	gene
chromosome_1	7356807	7367075	ID=Cre01.g052850.v5.5;Name=Cre01.g052850;GeneName_v5.6=Cre01.g052850;Defline2_v5.6=(1 of 18) K08824 - cyclin-dependent kinase-like [EC:2.7.11.22] (CDKL)	10268	+	gene
chromosome_1	7367327	7373639	ID=Cre01.g052950.v5.5;Name=Cre01.g052950;GeneName_v5.6=Cre01.g052950 / PSO2;Defline1_v5.6=DNA damage checkpoint protein;Defline2_v5.6=(1 of 2) PTHR23240//PTHR23240:SF6 - DNA CROSS-LINK REPAIR PROTEIN PSO2/SNM1-RELATED // DNA CROSS-LINK REPAIR 1A PROTEIN	6312	+	gene
chromosome_1	7373685	7379583	ID=Cre01.g053000.v5.5;Name=Cre01.g053000;GeneName_v5.6=Cre01.g053000 / GPD2;Defline1_v5.6=Glycerol-3-phosphate dehydrogenase/dihydroxyacetone-3-phosphate reductase;Defline2_v5.6=(1 of 3) K00006 - glycerol-3-phosphate dehydrogenase (NAD+) (GPD1)	5898	+	gene
chromosome_1	7379637	7381749	ID=Cre01.g053050.v5.5;Name=Cre01.g053050;GeneName_v5.6=Cre01.g053050	2112	+	gene
chromosome_1	7381797	7386950	ID=Cre01.g053100.v5.5;Name=Cre01.g053100;GeneName_v5.6=Cre01.g053100	5153	+	gene
chromosome_1	7388166	7394161	ID=Cre01.g053150.v5.5;Name=Cre01.g053150;GeneName_v5.6=Cre01.g053150 / GPD3;Defline1_v5.6=Glycerol-3-phosphate dehydrogenase/dihydroxyacetone-3-phosphate reductase;Defline2_v5.6=(1 of 3) K00006 - glycerol-3-phosphate dehydrogenase (NAD+) (GPD1)	5995	+	gene
chromosome_1	7394254	7401077	ID=Cre01.g053200.v5.5;Name=Cre01.g053200;GeneName_v5.6=Cre01.g053200;Defline2_v5.6=(1 of 1) PTHR12415 - TYROSYL-DNA PHOSPHODIESTERASE 1	6823	-	gene
chromosome_1	7401240	7418187	ID=Cre01.g053250.v5.5;Name=Cre01.g053250;GeneName_v5.6=Cre01.g053250;Defline2_v5.6=(1 of 2) KOG1513 - Nuclear helicase MOP-3/SNO (DEAD-box superfamily)	16947	-	gene
chromosome_1	7418241	7422877	ID=Cre01.g053288.v5.5;Name=Cre01.g053288;GeneName_v5.6=Cre01.g053288;Defline2_v5.6=(1 of 1) K01974 - RNA 3'-terminal phosphate cyclase (ATP) (RTCA, rtcA)	4636	-	gene
chromosome_1	7423017	7427549	ID=Cre01.g053300.v5.5;Name=Cre01.g053300;GeneName_v5.6=Cre01.g053300 / AIH1;Defline1_v5.6=Agmatine iminohydrolase;Defline2_v5.6=(1 of 2) 3.5.3.12 - Agmatine deiminase	4532	+	gene
chromosome_1	7427721	7430827	ID=Cre01.g053350.v5.5;Name=Cre01.g053350;GeneName_v5.6=Cre01.g053350	3106	-	gene
chromosome_1	7430911	7437377	ID=Cre01.g053360.v5.5;Name=Cre01.g053360;GeneName_v5.6=Cre01.g053360;Defline2_v5.6=(1 of 1) K12800 - NACHT, LRR and PYD domains-containing protein 3 (NLRP3, PYPAF1)	6466	-	gene
chromosome_1	7441257	7454647	ID=Cre01.g053450.v5.5;Name=Cre01.g053450;GeneName_v5.6=Cre01.g053450 / CYA1;Defline1_v5.6=Nucleotidyl cyclase;Defline2_v5.6=(1 of 1) PTHR16305 - TESTICULAR SOLUBLE ADENYLYL CYCLASE	13390	-	gene
chromosome_1	7454814	7457897	ID=Cre01.g053500.v5.5;Name=Cre01.g053500;GeneName_v5.6=Cre01.g053500;Defline2_v5.6=(1 of 1) K05956 - geranylgeranyl transferase type-2 subunit beta [EC:2.5.1.60] (RABGGTB)	3083	+	gene
chromosome_1	7457901	7463777	ID=Cre01.g053550.v5.5;Name=Cre01.g053550;GeneName_v5.6=Cre01.g053550	5876	-	gene
chromosome_1	7463872	7465649	ID=Cre01.g053600.v5.5;Name=Cre01.g053600;GeneName_v5.6=Cre01.g053600 / MRPL27;Defline1_v5.6=Putative mitochondrial ribosomal protein L27;Defline2_v5.6=(1 of 2) K02899 - large subunit ribosomal protein L27 (RP-L27, MRPL27, rpmA)	1777	+	gene
chromosome_1	7470227	7480549	ID=Cre01.g053700.v5.5;Name=Cre01.g053700;GeneName_v5.6=Cre01.g053700;Defline2_v5.6=(1 of 5) KOG0500 - Cyclic nucleotide-gated cation channel CNGA1-3 and related proteins	10322	+	gene
chromosome_1	7480642	7483527	ID=Cre01.g053750.v5.5;Name=Cre01.g053750;GeneName_v5.6=Cre01.g053750 / LPL3;Defline1_v5.6=Putative lipoate A/B protein ligase;Defline2_v5.6=(1 of 1) 2.7.7.63 - Lipoate--protein ligase / LPL	2885	-	gene
chromosome_1	7483627	7486114	ID=Cre01.g053800.v5.5;Name=Cre01.g053800;GeneName_v5.6=Cre01.g053800	2487	+	gene
chromosome_1	7486952	7491997	ID=Cre01.g053850.v5.5;Name=Cre01.g053850;GeneName_v5.6=Cre01.g053850;Defline2_v5.6=(1 of 2) K10143 - E3 ubiquitin-protein ligase RFWD2 (RFWD2, COP1)	5045	-	gene
chromosome_1	7492167	7497679	ID=Cre01.g053900.v5.5;Name=Cre01.g053900;GeneName_v5.6=Cre01.g053900;Defline2_v5.6=(1 of 1) K01456 - peptide-N4-(N-acetyl-beta-glucosaminyl)asparagine amidase (E3.5.1.52, NGLY1, PNG1)	5512	+	gene
chromosome_1	7497777	7503749	ID=Cre01.g053950.v5.5;Name=Cre01.g053950;GeneName_v5.6=Cre01.g053950;Defline2_v5.6=(1 of 23) PTHR13789 - MONOOXYGENASE	5972	+	gene
chromosome_1	7503808	7507987	ID=Cre01.g054000.v5.5;Name=Cre01.g054000;GeneName_v5.6=Cre01.g054000;Defline2_v5.6=(1 of 3) PTHR23149 - G PATCH DOMAIN CONTAINING PROTEIN	4179	-	gene
chromosome_1	7508087	7510723	ID=Cre01.g054050.v5.5;Name=Cre01.g054050;GeneName_v5.6=Cre01.g054050;Defline2_v5.6=(1 of 1) PF09834 - Predicted membrane protein (DUF2061) (DUF2061)	2636	+	gene
chromosome_1	7510901	7517437	ID=Cre01.g054100.v5.5;Name=Cre01.g054100;GeneName_v5.6=Cre01.g054100;Defline2_v5.6=(1 of 13) KOG0472 - Leucine-rich repeat protein	6536	-	gene
chromosome_1	7517529	7524552	ID=Cre01.g054150.v5.5;Name=Cre01.g054150;GeneName_v5.6=Cre01.g054150 / NTRC1DPH-dependent thioredoxin reductase;Defline2_v5.6=(1 of 1) PTHR22912:SF48 - NADPH-DEPENDENT THIOREDOXIN REDUCTASE 3	7023	+	gene
chromosome_1	7525877	7527389	ID=Cre01.g054200.v5.5;Name=Cre01.g054200;GeneName_v5.6=Cre01.g054200	1512	+	gene
chromosome_1	7527782	7534487	ID=Cre01.g054250.v5.5;Name=Cre01.g054250;GeneName_v5.6=Cre01.g054250 / CYP743A1;Defline1_v5.6=Cytochrome P450, CYP5 superfamily, CYP5A family;Defline2_v5.6=(1 of 1) 1.14.14.1//1.14.15.3 - Unspecific monooxygenase / Xenobiotic monooxygenase // Alkane 1-monooxygenase / Omega-hydroxylase	6705	-	gene
chromosome_1	7535791	7542651	ID=Cre01.g054300.v5.5;Name=Cre01.g054300;GeneName_v5.6=Cre01.g054300	6860	+	gene
chromosome_1	7542891	7543803	ID=Cre01.g054350.v5.5;Name=Cre01.g054350;GeneName_v5.6=Cre01.g054350	912	+	gene
chromosome_1	7544532	7547042	ID=Cre01.g054400.v5.5;Name=Cre01.g054400;GeneName_v5.6=Cre01.g054400	2510	+	gene
chromosome_1	7547065	7554271	ID=Cre01.g054433.v5.5;Name=Cre01.g054433;GeneName_v5.6=Cre01.g054433;Defline2_v5.6=(1 of 52) PF03372 - Endonuclease/Exonuclease/phosphatase family (Exo_endo_phos)	7206	-	gene
chromosome_1	7555077	7562841	ID=Cre01.g054500.v5.5;Name=Cre01.g054500;GeneName_v5.6=Cre01.g054500;Defline2_v5.6=(1 of 1) 1.6.1.2 - NAD(P)(+) transhydrogenase (Re/Si-specific) / Transhydrogenase	7764	-	gene
chromosome_1	7563445	7568361	ID=Cre01.g054550.v5.5;Name=Cre01.g054550;GeneName_v5.6=Cre01.g054550	4916	-	gene
chromosome_1	7568501	7572953	ID=Cre01.g054600.v5.5;Name=Cre01.g054600;GeneName_v5.6=Cre01.g054600	4452	+	gene
chromosome_1	7572955	7576721	ID=Cre01.g054650.v5.5;Name=Cre01.g054650;GeneName_v5.6=Cre01.g054650	3766	-	gene
chromosome_1	7576961	7580363	ID=Cre01.g054700.v5.5;Name=Cre01.g054700;GeneName_v5.6=Cre01.g054700	3402	+	gene
chromosome_1	7580441	7583593	ID=Cre01.g054750.v5.5;Name=Cre01.g054750;GeneName_v5.6=Cre01.g054750;Defline2_v5.6=(1 of 1) KOG0192//KOG0198//KOG0581//KOG0583 - Tyrosine kinase specific for activated (GTP-bound) p21cdc42Hs // MEKK and related serine/threonine protein kinases // Mitogen-activated protein kinase kinase (MAP2K) // Serine/threonine protein kinase	3152	+	gene
chromosome_1	7585525	7599331	ID=Cre01.g054800.v5.5;Name=Cre01.g054800;GeneName_v5.6=Cre01.g054800;Defline2_v5.6=(1 of 1) PTHR23339//PTHR23339:SF54 - TYROSINE SPECIFIC PROTEIN PHOSPHATASE AND DUAL SPECIFICITY PROTEIN PHOSPHATASE // PALADIN	13806	-	gene
chromosome_1	7600263	7602491	ID=Cre01.g054850.v5.5;Name=Cre01.g054850;GeneName_v5.6=Cre01.g054850	2228	-	gene
chromosome_1	7602621	7610725	ID=Cre01.g054900.v5.5;Name=Cre01.g054900;GeneName_v5.6=Cre01.g054900	8104	+	gene
chromosome_1	7611031	7617093	ID=Cre01.g054950.v5.5;Name=Cre01.g054950;GeneName_v5.6=Cre01.g054950	6062	+	gene
chromosome_1	7617201	7620859	ID=Cre01.g055000.v5.5;Name=Cre01.g055000;GeneName_v5.6=Cre01.g055000;Defline2_v5.6=(1 of 1) 3.6.1.17 - Bis(5'-nucleosyl)-tetraphosphatase (asymmetrical) / Dinucleosidetetraphosphatase (asymmetrical)	3658	+	gene
chromosome_1	7620865	7623451	ID=Cre01.g055050.v5.5;Name=Cre01.g055050;GeneName_v5.6=Cre01.g055050;Defline2_v5.6=(1 of 1) K08597 - sentrin-specific protease 8 [EC:3.4.22.68] (SENP8, NEDP1, DEN1)	2586	-	gene
chromosome_1	7623739	7626289	ID=Cre01.g055100.v5.5;Name=Cre01.g055100;GeneName_v5.6=Cre01.g055100;Defline2_v5.6=(1 of 17) PF12906 - RING-variant domain (RINGv)	2550	+	gene
chromosome_1	7626315	7629431	ID=Cre01.g055151.v5.5;Name=Cre01.g055151;GeneName_v5.6=Cre01.g055151	3116	-	gene
chromosome_1	7629496	7632111	ID=Cre01.g055200.v5.5;Name=Cre01.g055200;GeneName_v5.6=Cre01.g055200 / CPL7;Defline1_v5.6=conserved expressed protein related to GIF3;Defline2_v5.6=(1 of 1) PTHR23107 - SYNOVIAL SARCOMA ASSOCIATED SS18 PROTEIN	2615	-	gene
chromosome_1	7633243	7636311	ID=Cre01.g055250.v5.5;Name=Cre01.g055250;GeneName_v5.6=Cre01.g055250;Defline2_v5.6=(1 of 4) PTHR36732:SF1 - GLYCINE-RICH PROTEIN-RELATED	3068	-	gene
chromosome_1	7636411	7638073	ID=Cre01.g055300.v5.5;Name=Cre01.g055300;GeneName_v5.6=Cre01.g055300	1662	+	gene
chromosome_1	7638121	7641933	ID=Cre01.g055316.v5.5;Name=Cre01.g055316;GeneName_v5.6=Cre01.g055316	3812	+	gene
chromosome_1	7641991	7651533	ID=Cre01.g055350.v5.5;Name=Cre01.g055350;GeneName_v5.6=Cre01.g055350	9542	+	gene
chromosome_1	7651955	7656431	ID=Cre01.g055400.v5.5;Name=Cre01.g055400;GeneName_v5.6=Cre01.g055400;Defline2_v5.6=(1 of 1) PTHR23216 - NUCLEOLAR AND COILED-BODY PHOSPHOPROTEIN 1	4476	-	gene
chromosome_1	7656591	7657913	ID=Cre01.g055404.v5.5;Name=Cre01.g055404;GeneName_v5.6=Cre01.g055404	1322	+	gene
chromosome_1	7657921	7667101	ID=Cre01.g055408.v5.5;Name=Cre01.g055408;GeneName_v5.6=Cre01.g055408;Defline2_v5.6=(1 of 3) K01895 - acetyl-CoA synthetase (ACSS, acs)	9180	-	gene
chromosome_1	7667213	7669721	ID=Cre01.g055412.v5.5;Name=Cre01.g055412;GeneName_v5.6=Cre01.g055412	2508	-	gene
chromosome_1	7669821	7672258	ID=Cre01.g055416.v5.5;Name=Cre01.g055416;GeneName_v5.6=Cre01.g055416;Defline2_v5.6=(1 of 1) K12859 - U5 snRNP protein, DIM1 family (TXNL4A, DIB1)	2437	+	gene
chromosome_1	7672441	7676373	ID=Cre01.g055420.v5.5;Name=Cre01.g055420;GeneName_v5.6=Cre01.g055420;Defline2_v5.6=(1 of 1) K04354 - serine/threonine-protein phosphatase 2A regulatory subunit B (PPP2R2)	3932	+	gene
chromosome_1	7676521	7679623	ID=Cre01.g055424.v5.5;Name=Cre01.g055424;GeneName_v5.6=Cre01.g055424 / PIGP;Defline1_v5.6=Phosphatidylinositol N-acetylglucosaminyltransferase subunit P;Defline2_v5.6=(1 of 2) PTHR21726 - PHOSPHATIDYLINOSITOL N-ACETYLGLUCOSAMINYLTRANSFERASE SUBUNIT P DOWN SYNDROME CRITICAL REGION PROTEIN 5 -RELATED	3102	+	gene
chromosome_1	7679929	7683441	ID=Cre01.g055428.v5.5;Name=Cre01.g055428;GeneName_v5.6=Cre01.g055428;Defline2_v5.6=(1 of 18) PTHR23050 - CALCIUM BINDING PROTEIN	3512	-	gene
chromosome_1	7683571	7693253	ID=Cre01.g055432.v5.5;Name=Cre01.g055432;GeneName_v5.6=Cre01.g055432;Defline2_v5.6=(1 of 1) K16052 - MscS family membrane protein (ynaI, mscMJ, MSL)	9682	+	gene
chromosome_1	7694085	7696231	ID=Cre01.g055436.v5.5;Name=Cre01.g055436;GeneName_v5.6=Cre01.g055436;Defline2_v5.6=(1 of 1) PF05458 - Cd27 binding protein (Siva) (Siva)	2146	-	gene
chromosome_1	7696381	7700573	ID=Cre01.g055440.v5.5;Name=Cre01.g055440;GeneName_v5.6=Cre01.g055440 / CSR8;Defline1_v5.6=Carbohydrate sulfotransferase-related 8;Defline2_v5.6=(1 of 7) PTHR10605 - HEPARAN SULFATE 3-O SULFOTRANSFERASE	4192	+	gene
chromosome_1	7700646	7703091	ID=Cre01.g055444.v5.5;Name=Cre01.g055444;GeneName_v5.6=Cre01.g055444	2445	-	gene
chromosome_1	7703165	7705141	ID=Cre01.g055448.v5.5;Name=Cre01.g055448;GeneName_v5.6=Cre01.g055448	1976	-	gene
chromosome_1	7705289	7711082	ID=Cre01.g055453.v5.5;Name=Cre01.g055453;GeneName_v5.6=Cre01.g055453 / ALS2;Defline1_v5.6=Acetolactate synthase, small subunit;Defline2_v5.6=(1 of 1) K01653 - acetolactate synthase I/III small subunit (E2.2.1.6S, ilvH, ilvN)	5793	+	gene
chromosome_1	7711085	7714001	ID=Cre01.g055457.v5.5;Name=Cre01.g055457;GeneName_v5.6=Cre01.g055457;Defline2_v5.6=(1 of 1) KOG0581//KOG0583 - Mitogen-activated protein kinase kinase (MAP2K) // Serine/threonine protein kinase	2916	-	gene
chromosome_1	7714176	7717001	ID=Cre01.g055461.v5.5;Name=Cre01.g055461;GeneName_v5.6=Cre01.g055461	2825	-	gene
chromosome_1	7719444	7724150	ID=Cre01.g055465.v5.5;Name=Cre01.g055465;GeneName_v5.6=Cre01.g055465;Defline2_v5.6=(1 of 10) PTHR10174 - RETINALDEHYDE BINDING PROTEIN-RELATED	4706	-	gene
chromosome_1	7724250	7729832	ID=Cre01.g055469.v5.5;Name=Cre01.g055469;GeneName_v5.6=Cre01.g055469;Defline2_v5.6=(1 of 8) PTHR13600 - LEUCINE CARBOXYL METHYLTRANSFERASE	5582	+	gene
chromosome_1	7730000	7739042	ID=Cre01.g055473.v5.5;Name=Cre01.g055473;GeneName_v5.6=Cre01.g055473	9042	+	gene
chromosome_1	7739114	7742696	ID=Cre01.g055477.v5.5;Name=Cre01.g055477;GeneName_v5.6=Cre01.g055477;Defline2_v5.6=(1 of 546) 2.7.11.1 - Non-specific serine/threonine protein kinase / Threonine-specific protein kinase	3582	-	gene
chromosome_1	7764435	7770910	ID=Cre01.g055500.v5.5;Name=Cre01.g055500;GeneName_v5.6=Cre01.g055500	6475	-	gene
chromosome_1	7783857	7787774	ID=Cre01.g055550.v5.5;Name=Cre01.g055550;GeneName_v5.6=Cre01.g055550 / COX11;Defline1_v5.6=Mitochondrial cytochrome c oxidase assembly protein;Defline2_v5.6=(1 of 1) K02258 - cytochrome c oxidase assembly protein subunit 11 (COX11)	3917	-	gene
chromosome_1	7787880	7804142	ID=Cre01.g055600.v5.5;Name=Cre01.g055600;GeneName_v5.6=Cre01.g055600 / KIL15;Defline1_v5.6=Putative kinesin-like motor protein;Defline2_v5.6=(1 of 2) K10400 - kinesin family member 15 (KIF15)	16262	+	gene
chromosome_1	7804240	7814032	ID=Cre01.g055966.v5.5;Name=Cre01.g055966;GeneName_v5.6=Cre01.g055966	9792	+	gene
chromosome_1	7814036	7816550	ID=Cre01.g056331.v5.5;Name=Cre01.g056331;GeneName_v5.6=Cre01.g056331;Defline2_v5.6=(1 of 1) K03152 - 4-methyl-5(b-hydroxyethyl)-thiazole monophosphate biosynthesis (thiJ)	2514	-	gene
chromosome_1	7816684	7823070	ID=Cre01.g056696.v5.5;Name=Cre01.g056696;GeneName_v5.6=Cre01.g056696	6386	-	gene
chromosome_1	7823220	7828602	ID=Cre01.g057061.v5.5;Name=Cre01.g057061;GeneName_v5.6=Cre01.g057061;Defline2_v5.6=(1 of 1) PF08167 - rRNA processing/ribosome biogenesis (RIX1)	5382	+	gene
chromosome_1	7829360	7831492	ID=Cre01.g057426.v5.5;Name=Cre01.g057426;GeneName_v5.6=Cre01.g057426	2132	+	gene
chromosome_1	7831658	7836400	ID=Cre01.g057791.v5.5;Name=Cre01.g057791;GeneName_v5.6=Cre01.g057791	4742	-	gene
chromosome_1	7838260	7839852	ID=Cre01.g058156.v5.5;Name=Cre01.g058156;GeneName_v5.6=Cre01.g058156	1592	+	gene
chromosome_1	7840559	7847420	ID=Cre01.g058521.v5.5;Name=Cre01.g058521;GeneName_v5.6=Cre01.g058521 / ALG11;Defline1_v5.6=a-1,2-mannosyl transferase;Defline2_v5.6=(1 of 1) 2.4.1.131 - GDP-Man:Man(3)GlcNAc(2)-PP-dolichol alpha-1,2-mannosyltransferase	6861	-	gene
chromosome_1	7847520	7852952	ID=Cre01.g058886.v5.5;Name=Cre01.g058886;GeneName_v5.6=Cre01.g058886;Defline2_v5.6=(1 of 1) K06944 - uncharacterized protein (K06944)	5432	+	gene
chromosome_1	7853010	7857412	ID=Cre01.g059252.v5.5;Name=Cre01.g059252;GeneName_v5.6=Cre01.g059252	4402	+	gene
chromosome_1	7857470	7862202	ID=Cre01.g059617.v5.5;Name=Cre01.g059617;GeneName_v5.6=Cre01.g059617	4732	+	gene
chromosome_1	7862280	7867072	ID=Cre01.g059982.v5.5;Name=Cre01.g059982;GeneName_v5.6=Cre01.g059982	4792	+	gene
chromosome_1	7867150	7871532	ID=Cre01.g060347.v5.5;Name=Cre01.g060347;GeneName_v5.6=Cre01.g060347	4382	+	gene
chromosome_1	7871580	7873902	ID=Cre01.g060712.v5.5;Name=Cre01.g060712;GeneName_v5.6=Cre01.g060712;Defline2_v5.6=(1 of 7) PTHR11685 - RBR FAMILY RING FINGER AND IBR DOMAIN-CONTAINING	2322	+	gene
chromosome_1	7874570	7878454	ID=Cre01.g061077.v5.5;Name=Cre01.g061077;GeneName_v5.6=Cre01.g061077 / CGL93;Defline1_v5.6=predicted protein;Defline2_v5.6=(1 of 1) PTHR31096//PTHR31096:SF14 - FAMILY NOT NAMED // ACT DOMAIN-CONTAINING PROTEIN	3884	+	gene
chromosome_1	7879078	7881180	ID=Cre01.g061442.v5.5;Name=Cre01.g061442;GeneName_v5.6=Cre01.g061442;Defline2_v5.6=(1 of 1) K03872 - transcription elongation factor B, polypeptide 1 (TCEB1)	2102	-	gene
chromosome_1	7881272	7884412	ID=Cre01.g061807.v5.5;Name=Cre01.g061807;GeneName_v5.6=Cre01.g061807;Defline2_v5.6=(1 of 1) PTHR23291//PTHR23291:SF34 - BAX INHIBITOR-RELATED // BAX INHIBITOR 1	3140	+	gene
chromosome_1	7884520	7885332	ID=Cre01.g062172.v5.5;Name=Cre01.g062172;GeneName_v5.6=Cre01.g062172 / HBV1;Defline1_v5.6=Histone H2B variant;Defline2_v5.6=(1 of 27) K11252 - histone H2B (H2B)	812	+	gene
chromosome_1	7885354	7887040	ID=Cre01.g062537.v5.5;Name=Cre01.g062537;GeneName_v5.6=Cre01.g062537;Defline2_v5.6=(1 of 2) K19363 - lipopolysaccharide-induced tumor necrosis factor-alpha factor (LITAF)	1686	-	gene
chromosome_1	7888038	7890983	ID=Cre01.g062902.v5.5;Name=Cre01.g062902;GeneName_v5.6=Cre01.g062902;Defline2_v5.6=(1 of 1) K15148 - mediator of RNA polymerase II transcription subunit 7 (MED7)	2945	-	gene
chromosome_1	7891076	7896508	ID=Cre01.g063267.v5.5;Name=Cre01.g063267;GeneName_v5.6=Cre01.g063267 / BLP1;Defline1_v5.6=Bystin-like protein;Defline2_v5.6=(1 of 1) K14797 - essential nuclear protein 1 (ENP1, BYSL)	5432	+	gene
chromosome_1	7896510	7900936	ID=Cre01.g063632.v5.5;Name=Cre01.g063632;GeneName_v5.6=Cre01.g063632;Defline2_v5.6=(1 of 1) K03660 - N-glycosylase/DNA lyase (OGG1)	4426	-	gene
chromosome_1	7901086	7907704	ID=Cre01.g063997.v5.5;Name=Cre01.g063997;GeneName_v5.6=Cre01.g063997;Defline2_v5.6=(1 of 1) PTHR12854 - ATAXIN 2-RELATED	6618	+	gene
chromosome_1	7908146	7920725	ID=Cre01.g064362.v5.5;Name=Cre01.g064362;GeneName_v5.6=Cre01.g064362;Defline2_v5.6=(1 of 7) PTHR23257//PTHR23257:SF474 - SERINE-THREONINE PROTEIN KINASE // SUBFAMILY NOT NAMED	12579	+	gene
chromosome_1	7921526	7932387	ID=Cre01.g064727.v5.5;Name=Cre01.g064727;GeneName_v5.6=Cre01.g064727;Defline2_v5.6=(1 of 268) PTHR23257 - SERINE-THREONINE PROTEIN KINASE	10861	+	gene
chromosome_1	7932906	7933718	ID=Cre01.g065092.v5.5;Name=Cre01.g065092;GeneName_v5.6=Cre01.g065092	812	+	gene
chromosome_1	7933786	7936928	ID=Cre01.g065457.v5.5;Name=Cre01.g065457;GeneName_v5.6=Cre01.g065457	3142	+	gene
chromosome_1	7937776	7945698	ID=Cre01.g065822.v5.5;Name=Cre01.g065822;GeneName_v5.6=Cre01.g065822 / IFT122;Defline1_v5.6=Intraflagellar Transport Protein;Defline2_v5.6=(1 of 1) PTHR12764//PTHR12764:SF4 - WD REPEAT DOMAIN-RELATED // INTRAFLAGELLAR TRANSPORT PROTEIN 122 HOMOLOG	7922	+	gene
chromosome_1	7945876	7949992	ID=Cre01.g066187.v5.5;Name=Cre01.g066187;GeneName_v5.6=Cre01.g066187 / ZRT4;Defline1_v5.6=Zinc-nutrition responsive transporter;Defline2_v5.6=(1 of 5) K07238 - zinc transporter, ZIP family (TC.ZIP, zupT, ZRT3, ZIP2)	4116	+	gene
chromosome_1	7950136	7953206	ID=Cre01.g066552.v5.5;Name=Cre01.g066552;GeneName_v5.6=Cre01.g066552;Defline2_v5.6=(1 of 6) 3.5.1.52 - Peptide-N(4)-(N-acetyl-beta-glucosaminyl)asparagine amidase / N-oligosaccharide glycopeptidase	3070	-	gene
chromosome_1	7954525	7956348	ID=Cre01.g066917.v5.5;Name=Cre01.g066917;GeneName_v5.6=Cre01.g066917 / LHCBM1;Defline1_v5.6=Light-harvesting Chlorophyll a/b binding protein of LHCII;Defline2_v5.6=(1 of 3) K08913 - light-harvesting complex II chlorophyll a/b binding protein 2 (LHCB2)	1823	-	gene
chromosome_1	7957464	7961476	ID=Cre01.g067282.v5.5;Name=Cre01.g067282;GeneName_v5.6=Cre01.g067282	4012	-	gene
chromosome_1	7960686	7962712	ID=Cre01.g067647.v5.5;Name=Cre01.g067647;GeneName_v5.6=Cre01.g067647;Defline2_v5.6=(1 of 16) 3.6.5.5 - Dynamin GTPase	2026	+	gene
chromosome_1	7964896	7970623	ID=Cre01.g068012.v5.5;Name=Cre01.g068012;GeneName_v5.6=Cre01.g068012 / PPR5;Defline1_v5.6=PentratricoPeptide Repeat protein;Defline2_v5.6=(1 of 6) PF01535 - PPR repeat (PPR)	5727	+	gene
chromosome_1	7970696	7975933	ID=Cre01.g068377.v5.5;Name=Cre01.g068377;GeneName_v5.6=Cre01.g068377;Defline2_v5.6=(1 of 1) K14771 - U3 small nucleolar RNA-associated protein 19 (NOC4, UTP19)	5237	+	gene
chromosome_1	7975996	7981480	ID=Cre01.g068742.v5.5;Name=Cre01.g068742;GeneName_v5.6=Cre01.g068742;Defline2_v5.6=(1 of 4) PF01424 - R3H domain (R3H)	5484	+	gene
chromosome_1	7987240	7988416	ID=Cre01.g069107.v5.5;Name=Cre01.g069107;GeneName_v5.6=Cre01.g069107 / COX191;Defline1_v5.6=Cytochrome c oxidase assembly protein;Defline2_v5.6=(1 of 1) K18178 - cytochrome c oxidase assembly factor 5 (COA5, PET191)	1176	-	gene
chromosome_1	7988516	7994478	ID=Cre01.g069472.v5.5;Name=Cre01.g069472;GeneName_v5.6=Cre01.g069472;Defline2_v5.6=(1 of 1) PTHR10890//PTHR10890:SF10 - CYSTEINYL-TRNA SYNTHETASE // CYSTEINE-TRNA LIGASE	5962	+	gene
chromosome_1	7994481	8001216	ID=Cre01.g069837.v5.5;Name=Cre01.g069837;GeneName_v5.6=Cre01.g069837;Defline2_v5.6=(1 of 21) PF00027 - Cyclic nucleotide-binding domain (cNMP_binding)	6735	-	gene
chromosome_1	8001316	8003688	ID=Cre01.g070202.v5.5;Name=Cre01.g070202;GeneName_v5.6=Cre01.g070202	2372	+	gene
chromosome_1	8003704	8007306	ID=Cre01.g070567.v5.5;Name=Cre01.g070567;GeneName_v5.6=Cre01.g070567;Defline2_v5.6=(1 of 1) KOG4183 - RNA polymerase I 49 kDa subunit	3602	-	gene
chromosome_1	8007899	8017985	ID=Cre01.g070932.v5.5;Name=Cre01.g070932;GeneName_v5.6=Cre01.g070932;Defline2_v5.6=(1 of 19) PTHR31251:SF1 - SQUAMOSA PROMOTER-BINDING-LIKE PROTEIN 10-RELATED	10086	-	gene
chromosome_1	8018039	8019365	ID=Cre01.g071297.v5.5;Name=Cre01.g071297;GeneName_v5.6=Cre01.g071297	1326	-	gene
chromosome_1	8019965	8025667	ID=Cre01.g071662.v5.5;Name=Cre01.g071662;GeneName_v5.6=Cre01.g071662 / ACS1;Defline1_v5.6=Acetyl-CoA synthetase/ligase;Defline2_v5.6=(1 of 3) K01895 - acetyl-CoA synthetase (ACSS, acs)	5702	+	gene
chromosome_1	8028755	8032424	ID=Cre01.g072027.v5.5;Name=Cre01.g072027;GeneName_v5.6=Cre01.g072027;Defline2_v5.6=(1 of 52) PF03372 - Endonuclease/Exonuclease/phosphatase family (Exo_endo_phos)	3669	+	gene
chromosome_10	3313	5025	ID=Cre10.g417426.v5.5;Name=Cre10.g417426;GeneName_v5.6=Cre10.g417426	1712	-	gene
chromosome_10	8649	11645	ID=Cre10.g417450.v5.5;Name=Cre10.g417450;GeneName_v5.6=Cre10.g417450	2996	-	gene
chromosome_10	13639	17398	ID=Cre10.g417500.v5.5;Name=Cre10.g417500;GeneName_v5.6=Cre10.g417500 / CYN20-5;Defline1_v5.6=Cyclophilin;Defline2_v5.6=(1 of 1) PF00160//PF04969 - Cyclophilin type peptidyl-prolyl cis-trans isomerase/CLD (Pro_isomerase) // CS domain (CS)	3759	-	gene
chromosome_10	17525	20329	ID=Cre10.g417550.v5.5;Name=Cre10.g417550;GeneName_v5.6=Cre10.g417550 / CLPT3;Defline1_v5.6=Additional subunit of chloroplast ClpP complex;Defline2_v5.6=(1 of 3) 3.6.4.10 - Non-chaperonin molecular chaperone ATPase / Molecular chaperone Hsc70 ATPase	2804	+	gene
chromosome_10	21409	22175	ID=Cre10.g417576.v5.5;Name=Cre10.g417576;GeneName_v5.6=Cre10.g417576	766	-	gene
chromosome_10	22246	27905	ID=Cre10.g417600.v5.5;Name=Cre10.g417600;GeneName_v5.6=Cre10.g417600;Defline2_v5.6=(1 of 8) PTHR11339 - EXTRACELLULAR MATRIX GLYCOPROTEIN RELATED	5659	-	gene
chromosome_10	28012	32092	ID=Cre10.g417650.v5.5;Name=Cre10.g417650;GeneName_v5.6=Cre10.g417650;Defline2_v5.6=(1 of 1) 2.1.1.207 - tRNA (cytidine(34)-2'-O)-methyltransferase / tRNA methyltransferase L	4080	+	gene
chromosome_10	33445	34066	ID=Cre10.g417675.v5.5;Name=Cre10.g417675;GeneName_v5.6=Cre10.g417675	621	+	gene
chromosome_10	34614	37744	ID=Cre10.g417700.v5.5;Name=Cre10.g417700;GeneName_v5.6=Cre10.g417700 / RPL3;Defline1_v5.6=Cytosolic 80S ribosomal protein L3;Defline2_v5.6=(1 of 1) K02925 - large subunit ribosomal protein L3e (RP-L3e, RPL3)	3130	-	gene
chromosome_10	37885	39976	ID=Cre10.g417730.v5.5;Name=Cre10.g417730;GeneName_v5.6=Cre10.g417730	2091	+	gene
chromosome_10	40359	41015	ID=Cre10.g417741.v5.5;Name=Cre10.g417741;GeneName_v5.6=Cre10.g417741	656	-	gene
chromosome_10	41125	45377	ID=Cre10.g417750.v5.5;Name=Cre10.g417750;GeneName_v5.6=Cre10.g417750;Defline2_v5.6=(1 of 4) PTHR14226 - NEUROPATHY TARGET ESTERASE/SWISS CHEESE D.MELANOGASTER	4252	+	gene
chromosome_10	50015	58677	ID=Cre10.g417850.v5.5;Name=Cre10.g417850;GeneName_v5.6=Cre10.g417850;Defline2_v5.6=(1 of 5) PTHR22849//PTHR22849:SF39 - WDSAM1 PROTEIN // SUBFAMILY NOT NAMED	8662	+	gene
chromosome_10	59724	61295	ID=Cre10.g417900.v5.5;Name=Cre10.g417900;GeneName_v5.6=Cre10.g417900	1571	-	gene
chromosome_10	61369	69195	ID=Cre10.g417950.v5.5;Name=Cre10.g417950;GeneName_v5.6=Cre10.g417950;Defline2_v5.6=(1 of 1) K14824 - ribosome biogenesis protein ERB1 (ERB1, BOP1)	7826	-	gene
chromosome_10	69331	71597	ID=Cre10.g418000.v5.5;Name=Cre10.g418000;GeneName_v5.6=Cre10.g418000	2266	+	gene
chromosome_10	71645	77630	ID=Cre10.g418050.v5.5;Name=Cre10.g418050;GeneName_v5.6=Cre10.g418050	5985	+	gene
chromosome_10	77647	80876	ID=Cre10.g418100.v5.5;Name=Cre10.g418100;GeneName_v5.6=Cre10.g418100 / POA3;Defline1_v5.6=20S proteasome alpha subunit C;Defline2_v5.6=(1 of 1) K02728 - 20S proteasome subunit alpha 3 (PSMA4)	3229	-	gene
chromosome_10	81325	84079	ID=Cre10.g418150.v5.5;Name=Cre10.g418150;GeneName_v5.6=Cre10.g418150 / FAP178;Defline1_v5.6=Flagellar Associated Protein 178;Defline2_v5.6=(1 of 3) PTHR12509 - SPERMATOGENESIS-ASSOCIATED 4-RELATED	2754	+	gene
chromosome_10	84125	85667	ID=Cre10.g418200.v5.5;Name=Cre10.g418200;GeneName_v5.6=Cre10.g418200	1542	+	gene
chromosome_10	85669	95045	ID=Cre10.g418250.v5.5;Name=Cre10.g418250;GeneName_v5.6=Cre10.g418250 / BLD10;Defline1_v5.6=Basal body protein;Defline2_v5.6=(1 of 20) PTHR13140 - MYOSIN	9376	-	gene
chromosome_10	95106	99335	ID=Cre10.g418300.v5.5;Name=Cre10.g418300;GeneName_v5.6=Cre10.g418300;Defline2_v5.6=(1 of 30) PF03407 - Nucleotide-diphospho-sugar transferase (Nucleotid_trans)	4229	-	gene
chromosome_10	99385	101781	ID=Cre10.g418350.v5.5;Name=Cre10.g418350;GeneName_v5.6=Cre10.g418350	2396	-	gene
chromosome_10	101908	106717	ID=Cre10.g418400.v5.5;Name=Cre10.g418400;GeneName_v5.6=Cre10.g418400;Defline2_v5.6=(1 of 2) PF01713//PF08590 - Smr domain (Smr) // Domain of unknown function (DUF1771) (DUF1771)	4809	+	gene
chromosome_10	106739	108465	ID=Cre10.g418450.v5.5;Name=Cre10.g418450;GeneName_v5.6=Cre10.g418450	1726	-	gene
chromosome_10	109276	118705	ID=Cre10.g418500.v5.5;Name=Cre10.g418500;GeneName_v5.6=Cre10.g418500	9429	-	gene
chromosome_10	118811	121275	ID=Cre10.g418550.v5.5;Name=Cre10.g418550;GeneName_v5.6=Cre10.g418550	2464	-	gene
chromosome_10	121415	130531	ID=Cre10.g418600.v5.5;Name=Cre10.g418600;GeneName_v5.6=Cre10.g418600 / RLS3;Defline1_v5.6=RegA/RlsA-like protein	9116	+	gene
chromosome_10	130759	132215	ID=Cre10.g418626.v5.5;Name=Cre10.g418626;GeneName_v5.6=Cre10.g418626	1456	-	gene
chromosome_10	132948	135663	ID=Cre10.g418650.v5.5;Name=Cre10.g418650;GeneName_v5.6=Cre10.g418650	2715	-	gene
chromosome_10	136064	138955	ID=Cre10.g418700.v5.5;Name=Cre10.g418700;GeneName_v5.6=Cre10.g418700 / DMA4;Defline1_v5.6=Putative DNA methylase;Defline2_v5.6=(1 of 1) PF10237 - Probable N6-adenine methyltransferase (N6-adenineMlase)	2891	-	gene
chromosome_10	139065	145497	ID=Cre10.g418750.v5.5;Name=Cre10.g418750;GeneName_v5.6=Cre10.g418750	6432	+	gene
chromosome_10	146199	158665	ID=Cre10.g418800.v5.5;Name=Cre10.g418800;GeneName_v5.6=Cre10.g418800;Defline2_v5.6=(1 of 28) PF00612 - IQ calmodulin-binding motif (IQ)	12466	-	gene
chromosome_10	158711	161435	ID=Cre10.g418851.v5.5;Name=Cre10.g418851;GeneName_v5.6=Cre10.g418851	2724	-	gene
chromosome_10	161898	172025	ID=Cre10.g418900.v5.5;Name=Cre10.g418900;GeneName_v5.6=Cre10.g418900;Defline2_v5.6=(1 of 17) K13412 - calcium-dependent protein kinase (CPK)	10127	-	gene
chromosome_10	172859	180095	ID=Cre10.g418950.v5.5;Name=Cre10.g418950;GeneName_v5.6=Cre10.g418950 / KIN10-2;Defline1_v5.6=Kinesin motor protein;Defline2_v5.6=(1 of 2) PTHR24115//PTHR24115:SF136 - FAMILY NOT NAMED // KLP31E, ISOFORM A	7236	-	gene
chromosome_10	180475	184717	ID=Cre10.g418976.v5.5;Name=Cre10.g418976;GeneName_v5.6=Cre10.g418976	4242	+	gene
chromosome_10	184805	188314	ID=Cre10.g419000.v5.5;Name=Cre10.g419000;GeneName_v5.6=Cre10.g419000;Defline2_v5.6=(1 of 1) PTHR13105//PTHR13105:SF7 - MYELOID LEUKEMIA FACTOR // MYELOID LEUKEMIA FACTOR	3509	+	gene
chromosome_10	189635	196223	ID=Cre10.g419050.v5.5;Name=Cre10.g419050;GeneName_v5.6=Cre10.g419050 / ATP1B;Defline1_v5.6=Mitochondrial F1F0 ATP synthase, alpha subunit;Defline2_v5.6=(1 of 2) PTHR15184//PTHR15184:SF3 - ATP SYNTHASE // ATP SYNTHASE SUBUNIT ALPHA, MITOCHONDRIAL	6588	-	gene
chromosome_10	196271	203723	ID=Cre10.g419100.v5.5;Name=Cre10.g419100;GeneName_v5.6=Cre10.g419100;Defline1_v5.6=Hypothetical protein	7452	-	gene
chromosome_10	203943	209246	ID=Cre10.g419150.v5.5;Name=Cre10.g419150;GeneName_v5.6=Cre10.g419150	5303	+	gene
chromosome_10	209983	225095	ID=Cre10.g419200.v5.5;Name=Cre10.g419200;GeneName_v5.6=Cre10.g419200	15112	+	gene
chromosome_10	225633	227297	ID=Cre10.g419250.v5.5;Name=Cre10.g419250;GeneName_v5.6=Cre10.g419250	1664	+	gene
chromosome_10	227413	229000	ID=Cre10.g419300.v5.5;Name=Cre10.g419300;GeneName_v5.6=Cre10.g419300	1587	+	gene
chromosome_10	229007	237053	ID=Cre10.g419350.v5.5;Name=Cre10.g419350;GeneName_v5.6=Cre10.g419350	8046	-	gene
chromosome_10	237107	245803	ID=Cre10.g419400.v5.5;Name=Cre10.g419400;GeneName_v5.6=Cre10.g419400	8696	-	gene
chromosome_10	246917	248723	ID=Cre10.g419443.v5.5;Name=Cre10.g419443;GeneName_v5.6=Cre10.g419443	1806	-	gene
chromosome_10	248823	256777	ID=Cre10.g419450.v5.5;Name=Cre10.g419450;GeneName_v5.6=Cre10.g419450;Defline2_v5.6=(1 of 55) 2.7.12.1 - Dual-specificity kinase	7954	+	gene
chromosome_10	258173	263285	ID=Cre10.g419500.v5.5;Name=Cre10.g419500;GeneName_v5.6=Cre10.g419500	5112	+	gene
chromosome_10	263341	266453	ID=Cre10.g419550.v5.5;Name=Cre10.g419550;GeneName_v5.6=Cre10.g419550;Defline2_v5.6=(1 of 2) PTHR28141//PTHR28141:SF1 - FAMILY NOT NAMED // 2',3'-CYCLIC-NUCLEOTIDE 3'-PHOSPHODIESTERASE	3112	-	gene
chromosome_10	269257	272873	ID=Cre10.g419600.v5.5;Name=Cre10.g419600;GeneName_v5.6=Cre10.g419600;Defline2_v5.6=(1 of 2) PTHR28141//PTHR28141:SF1 - FAMILY NOT NAMED // 2',3'-CYCLIC-NUCLEOTIDE 3'-PHOSPHODIESTERASE	3616	-	gene
chromosome_10	272973	274746	ID=Cre10.g419650.v5.5;Name=Cre10.g419650;GeneName_v5.6=Cre10.g419650	1773	+	gene
chromosome_10	274793	278057	ID=Cre10.g419700.v5.5;Name=Cre10.g419700;GeneName_v5.6=Cre10.g419700 / CGL6;Defline1_v5.6=Conserved in the Green Lineage;Defline2_v5.6=(1 of 4) PF05653 - Magnesium transporter NIPA (Mg_trans_NIPA)	3264	+	gene
chromosome_10	278443	281167	ID=Cre10.g419750.v5.5;Name=Cre10.g419750;GeneName_v5.6=Cre10.g419750 / RPB3;Defline1_v5.6=DNA-directed RNA polymerase II, 36 kDa polypeptide;Defline2_v5.6=(1 of 1) K03011 - DNA-directed RNA polymerase II subunit RPB3 (RPB3, POLR2C)	2724	+	gene
chromosome_10	281227	284436	ID=Cre10.g419800.v5.5;Name=Cre10.g419800;GeneName_v5.6=Cre10.g419800 / PIS1;Defline1_v5.6=Phosphatidylinositol synthase;Defline2_v5.6=(1 of 1) K00999 - CDP-diacylglycerol--inositol 3-phosphatidyltransferase (CDIPT)	3209	-	gene
chromosome_10	284563	291335	ID=Cre10.g419850.v5.5;Name=Cre10.g419850;GeneName_v5.6=Cre10.g419850	6772	+	gene
chromosome_10	291337	295853	ID=Cre10.g419900.v5.5;Name=Cre10.g419900;GeneName_v5.6=Cre10.g419900	4516	-	gene
chromosome_10	296223	303805	ID=Cre10.g419950.v5.5;Name=Cre10.g419950;GeneName_v5.6=Cre10.g419950;Defline2_v5.6=(1 of 5) PF00536 - SAM domain (Sterile alpha motif) (SAM_1)	7582	+	gene
chromosome_10	303807	305953	ID=Cre10.g420000.v5.5;Name=Cre10.g420000;GeneName_v5.6=Cre10.g420000	2146	-	gene
chromosome_10	307133	309162	ID=Cre10.g420050.v5.5;Name=Cre10.g420050;GeneName_v5.6=Cre10.g420050	2029	+	gene
chromosome_10	310357	314503	ID=Cre10.g420100.v5.5;Name=Cre10.g420100;GeneName_v5.6=Cre10.g420100 / DNJ35;Defline1_v5.6=DnaJ-like protein;Defline2_v5.6=(1 of 2) K09510 - DnaJ homolog subfamily B member 4 (DNAJB4)	4146	-	gene
chromosome_10	314651	319243	ID=Cre10.g420150.v5.5;Name=Cre10.g420150;GeneName_v5.6=Cre10.g420150	4592	-	gene
chromosome_10	319808	324313	ID=Cre10.g420200.v5.5;Name=Cre10.g420200;GeneName_v5.6=Cre10.g420200 / PHC55;Defline1_v5.6=Pherophorin-chlamydomonas homolog 55;Defline2_v5.6=(1 of 70) PF12499 - Pherophorin (DUF3707)	4505	-	gene
chromosome_10	325373	326401	ID=Cre10.g420226.v5.5;Name=Cre10.g420226;GeneName_v5.6=Cre10.g420226	1028	+	gene
chromosome_10	326533	332035	ID=Cre10.g420250.v5.5;Name=Cre10.g420250;GeneName_v5.6=Cre10.g420250	5502	+	gene
chromosome_10	332040	332993	ID=Cre10.g420350.v5.5;Name=Cre10.g420350;GeneName_v5.6=Cre10.g420350 / PSAE;Defline1_v5.6=Photosystem I reaction center subunit IV, 8.1 kDa;Defline2_v5.6=(1 of 1) K02693 - photosystem I subunit IV (psaE)	953	-	gene
chromosome_10	333093	345547	ID=Cre10.g420400.v5.5;Name=Cre10.g420400;GeneName_v5.6=Cre10.g420400;Defline2_v5.6=(1 of 1) K14289 - exportin-5 (XPO5)	12454	+	gene
chromosome_10	345613	360468	ID=Cre10.g420450.v5.5;Name=Cre10.g420450;GeneName_v5.6=Cre10.g420450;Defline2_v5.6=(1 of 2) PTHR18841:SF0 - PROTEIN C08G5.3, ISOFORM A-RELATED	14855	+	gene
chromosome_10	360561	373123	ID=Cre10.g420500.v5.5;Name=Cre10.g420500;GeneName_v5.6=Cre10.g420500;Defline2_v5.6=(1 of 6) PTHR10117 - TRANSIENT RECEPTOR POTENTIAL CHANNEL	12562	-	gene
chromosome_10	373197	381233	ID=Cre10.g420512.v5.5;Name=Cre10.g420512;GeneName_v5.6=Cre10.g420512;Defline2_v5.6=(1 of 13) 3.1.13.4 - Poly(A)-specific ribonuclease	8036	-	gene
chromosome_10	381307	384933	ID=Cre10.g420537.v5.5;Name=Cre10.g420537;GeneName_v5.6=Cre10.g420537;Defline2_v5.6=(1 of 100) PTHR12393:SF6 - SPHINGOMYELIN PHOSPHODIESTERASE 2	3626	-	gene
chromosome_10	387022	393004	ID=Cre10.g420550.v5.5;Name=Cre10.g420550;GeneName_v5.6=Cre10.g420550 / TSP4 / CTPA4;Defline1_v5.6=C-terminal peptidase 4;Defline2_v5.6=(1 of 7) 3.4.21.102 - C-terminal processing peptidase / Tsp protease	5982	+	gene
chromosome_10	393072	396634	ID=Cre10.g420551.v5.5;Name=Cre10.g420551;GeneName_v5.6=Cre10.g420551;Defline2_v5.6=(1 of 100) PTHR12393:SF6 - SPHINGOMYELIN PHOSPHODIESTERASE 2	3562	+	gene
chromosome_10	396722	404175	ID=Cre10.g420561.v5.5;Name=Cre10.g420561;GeneName_v5.6=Cre10.g420561;Defline1_v5.6=Pectin-lyase-like;Defline2_v5.6=(1 of 14) PTHR11319 - G PROTEIN-COUPLED RECEPTOR-RELATED	7453	+	gene
chromosome_10	406262	416562	ID=Cre10.g420600.v5.5;Name=Cre10.g420600;GeneName_v5.6=Cre10.g420600;Defline2_v5.6=(1 of 2) PTHR22840//PTHR22840:SF12 - FAMILY NOT NAMED // WD REPEAT-CONTAINING PROTEIN 36	10300	+	gene
chromosome_10	417142	434000	ID=Cre10.g420650.v5.5;Name=Cre10.g420650;GeneName_v5.6=Cre10.g420650;Defline2_v5.6=(1 of 1) KOG1445 - Tumor-specific antigen (contains WD repeats)	16858	+	gene
chromosome_10	434066	435202	ID=Cre10.g420700.v5.5;Name=Cre10.g420700;GeneName_v5.6=Cre10.g420700 / ATP15;Defline1_v5.6=Mitochondrial F1F0 ATP synthase epsilon subunit;Defline2_v5.6=(1 of 1) K02135 - F-type H+-transporting ATPase subunit epsilon (ATPeF1E, ATP5E, ATP15)	1136	-	gene
chromosome_10	436079	437322	ID=Cre10.g420750.v5.5;Name=Cre10.g420750;GeneName_v5.6=Cre10.g420750 / RPL30;Defline1_v5.6=Cytosolic 80S ribosomal protein L30;Defline2_v5.6=(1 of 1) K02908 - large subunit ribosomal protein L30e (RP-L30e, RPL30)	1243	-	gene
chromosome_10	437422	452974	ID=Cre10.g420800.v5.5;Name=Cre10.g420800;GeneName_v5.6=Cre10.g420800 / FAP46;Defline1_v5.6=Flagellar central pair-associated protein 46;Defline2_v5.6=(1 of 1) PTHR15977//PTHR15977:SF16 - FAMILY NOT NAMED // E030019B06RIK PROTEIN	15552	+	gene
chromosome_10	452976	455662	ID=Cre10.g420850.v5.5;Name=Cre10.g420850;GeneName_v5.6=Cre10.g420850	2686	-	gene
chromosome_10	455772	464402	ID=Cre10.g420900.v5.5;Name=Cre10.g420900;GeneName_v5.6=Cre10.g420900 / HEL44;Defline1_v5.6=DEAD/DEAH box helicase;Defline2_v5.6=(1 of 1) K13181 - ATP-dependent RNA helicase DDX27 [EC:3.6.4.13] (DDX27, DRS1)	8630	-	gene
chromosome_10	464522	470693	ID=Cre10.g420950.v5.5;Name=Cre10.g420950;GeneName_v5.6=Cre10.g420950	6171	+	gene
chromosome_10	470842	476144	ID=Cre10.g421000.v5.5;Name=Cre10.g421000;GeneName_v5.6=Cre10.g421000;Defline2_v5.6=(1 of 16) PF12937 - F-box-like (F-box-like)	5302	+	gene
chromosome_10	476602	484524	ID=Cre10.g421021.v5.5;Name=Cre10.g421021;GeneName_v5.6=Cre10.g421021;Defline2_v5.6=(1 of 41) PF00249 - Myb-like DNA-binding domain (Myb_DNA-binding)	7922	+	gene
chromosome_10	484526	492122	ID=Cre10.g421050.v5.5;Name=Cre10.g421050;GeneName_v5.6=Cre10.g421050;Defline2_v5.6=(1 of 7) 2.7.10.1 - Receptor protein-tyrosine kinase / Receptor protein tyrosine kinase	7596	-	gene
chromosome_10	492352	494386	ID=Cre10.g421079.v5.5;Name=Cre10.g421079;GeneName_v5.6=Cre10.g421079	2034	+	gene
chromosome_10	494442	500954	ID=Cre10.g421100.v5.5;Name=Cre10.g421100;GeneName_v5.6=Cre10.g421100	6512	+	gene
chromosome_10	501072	519985	ID=Cre10.g421150.v5.5;Name=Cre10.g421150;GeneName_v5.6=Cre10.g421150;Defline2_v5.6=(1 of 1) PTHR19297//PTHR19297:SF111 - GLYCOSYLTRANSFERASE 14 FAMILY MEMBER // SUBFAMILY NOT NAMED	18913	+	gene
chromosome_10	521232	522906	ID=Cre10.g421200.v5.5;Name=Cre10.g421200;GeneName_v5.6=Cre10.g421200;Defline2_v5.6=(1 of 3) PF01985 - CRS1 / YhbY (CRM) domain (CRS1_YhbY)	1674	+	gene
chromosome_10	522952	530574	ID=Cre10.g421250.v5.5;Name=Cre10.g421250;GeneName_v5.6=Cre10.g421250 / EXO70;Defline1_v5.6=Component of the Exocyst Complex;Defline2_v5.6=(1 of 1) K07195 - exocyst complex component 7 (EXOC7, EXO70)	7622	+	gene
chromosome_10	530576	536382	ID=Cre10.g421300.v5.5;Name=Cre10.g421300;GeneName_v5.6=Cre10.g421300	5806	-	gene
chromosome_10	536561	542782	ID=Cre10.g421350.v5.5;Name=Cre10.g421350;GeneName_v5.6=Cre10.g421350 / MMP25;Defline1_v5.6=Matrix metalloproteinase;Defline2_v5.6=(1 of 37) 3.4.24.38 - Gametolysin / Lysin	6221	+	gene
chromosome_10	542786	549502	ID=Cre10.g421400.v5.5;Name=Cre10.g421400;GeneName_v5.6=Cre10.g421400;Defline2_v5.6=(1 of 17) PTHR13244 - ZINC FINGER MYND DOMAIN CONTAINING PROTEIN 10	6716	-	gene
chromosome_10	551172	556581	ID=Cre10.g421450.v5.5;Name=Cre10.g421450;GeneName_v5.6=Cre10.g421450	5409	-	gene
chromosome_10	557171	560763	ID=Cre10.g421500.v5.5;Name=Cre10.g421500;GeneName_v5.6=Cre10.g421500	3592	+	gene
chromosome_10	560775	570021	ID=Cre10.g421550.v5.5;Name=Cre10.g421550;GeneName_v5.6=Cre10.g421550;Defline2_v5.6=(1 of 19) PTHR31251:SF1 - SQUAMOSA PROMOTER-BINDING-LIKE PROTEIN 10-RELATED	9246	-	gene
chromosome_10	570075	572471	ID=Cre10.g421576.v5.5;Name=Cre10.g421576;GeneName_v5.6=Cre10.g421576	2396	-	gene
chromosome_10	572581	581433	ID=Cre10.g421600.v5.5;Name=Cre10.g421600;GeneName_v5.6=Cre10.g421600 / TST2;Defline1_v5.6=Threonyl-tRNA synthetase;Defline2_v5.6=(1 of 1) PTHR11451//PTHR11451:SF32 - TRNA SYNTHETASE-RELATED // THREONYL-TRNA SYNTHETASE / THREONINE--TRNA LIGASE-RELATED	8852	+	gene
chromosome_10	581435	585331	ID=Cre10.g421650.v5.5;Name=Cre10.g421650;GeneName_v5.6=Cre10.g421650;Defline1_v5.6=paralog of LCI36;Defline2_v5.6=(1 of 4) K15382 - solute carrier family 50 (sugar transporter) (SLC50A, SWEET)	3896	-	gene
chromosome_10	585674	595188	ID=Cre10.g421700.v5.5;Name=Cre10.g421700;GeneName_v5.6=Cre10.g421700 / GPD4;Defline1_v5.6=Glycerol-3-phosphate dehydrogenase/dihydroxyacetone-3-phosphate reductase;Defline2_v5.6=(1 of 4) 1.1.1.8 - Glycerol-3-phosphate dehydrogenase (NAD(+)) / NADH-dihydroxyacetone phosphate reductase	9514	-	gene
chromosome_10	595235	597221	ID=Cre10.g421750.v5.5;Name=Cre10.g421750;GeneName_v5.6=Cre10.g421750 / CGL32;Defline1_v5.6=Conserved in the Green Lineage;Defline2_v5.6=(1 of 2) PTHR12668//PTHR12668:SF0 - TRANSMEMBRANE PROTEIN 14, 15 // UPF0136 MEMBRANE PROTEIN CG5532	1986	-	gene
chromosome_10	597221	600852	ID=Cre10.g421800.v5.5;Name=Cre10.g421800;GeneName_v5.6=Cre10.g421800;Defline2_v5.6=(1 of 20) PF02469 - Fasciclin domain (Fasciclin)	3631	+	gene
chromosome_10	601281	603833	ID=Cre10.g421850.v5.5;Name=Cre10.g421850;GeneName_v5.6=Cre10.g421850;Defline2_v5.6=(1 of 1) KOG4401 - Uncharacterized conserved protein	2552	+	gene
chromosome_10	603835	623361	ID=Cre10.g421900.v5.5;Name=Cre10.g421900;GeneName_v5.6=Cre10.g421900 / SRR27;Defline1_v5.6=Scavenger receptor cysteine rich (SRCR) protein;Defline2_v5.6=(1 of 4) 1.4.3.13 - Protein-lysine 6-oxidase / Lysyl oxidase	19526	-	gene
chromosome_10	624895	632901	ID=Cre10.g421950.v5.5;Name=Cre10.g421950;GeneName_v5.6=Cre10.g421950 / TEF26;Defline1_v5.6=Predicted protein;Defline2_v5.6=(1 of 4) PF12576 - Protein of unknown function (DUF3754) (DUF3754)	8006	-	gene
chromosome_10	633601	640123	ID=Cre10.g422000.v5.5;Name=Cre10.g422000;GeneName_v5.6=Cre10.g422000;Defline1_v5.6=tRNA (guanine-N2)-methyltransferase;Defline2_v5.6=(1 of 1) PTHR10631//PTHR10631:SF3 - N 2 ,N 2 -DIMETHYLGUANOSINE TRNA METHYLTRANSFERASE // TRNA (GUANINE(26)-N(2))-DIMETHYLTRANSFERASE	6522	+	gene
chromosome_10	640171	645093	ID=Cre10.g422050.v5.5;Name=Cre10.g422050;GeneName_v5.6=Cre10.g422050;Defline2_v5.6=(1 of 1) PTHR22763:SF3 - E3 UBIQUITIN-PROTEIN LIGASE RNF115	4922	+	gene
chromosome_10	645095	649521	ID=Cre10.g422100.v5.5;Name=Cre10.g422100;GeneName_v5.6=Cre10.g422100	4426	-	gene
chromosome_10	649821	656758	ID=Cre10.g422150.v5.5;Name=Cre10.g422150;GeneName_v5.6=Cre10.g422150;Defline2_v5.6=(1 of 1) 3.4.16.2 - Lysosomal Pro-Xaa carboxypeptidase / Prolyl carboxypeptidase	6937	+	gene
chromosome_10	656765	665741	ID=Cre10.g422201.v5.5;Name=Cre10.g422201;GeneName_v5.6=Cre10.g422201 / CTP4;Defline1_v5.6=Heavy metal transporting ATPase;Defline2_v5.6=(1 of 2) K01533 - Cu2+-exporting ATPase (copB)	8976	-	gene
chromosome_10	665861	675747	ID=Cre10.g422250.v5.5;Name=Cre10.g422250;GeneName_v5.6=Cre10.g422250	9886	+	gene
chromosome_10	676379	678971	ID=Cre10.g422300.v5.5;Name=Cre10.g422300;GeneName_v5.6=Cre10.g422300 / PRX6;Defline1_v5.6=Peroxiredoxin Q;Defline2_v5.6=(1 of 2) K03564 - peroxiredoxin Q/BCP (BCP, PRXQ, DOT5)	2592	-	gene
chromosome_10	680831	681903	ID=Cre10.g422326.v5.5;Name=Cre10.g422326;GeneName_v5.6=Cre10.g422326	1072	+	gene
chromosome_10	682111	690885	ID=Cre10.g422350.v5.5;Name=Cre10.g422350;GeneName_v5.6=Cre10.g422350	8774	+	gene
chromosome_10	692265	697051	ID=Cre10.g422400.v5.5;Name=Cre10.g422400;GeneName_v5.6=Cre10.g422400	4786	-	gene
chromosome_10	697105	698421	ID=Cre10.g422419.v5.5;Name=Cre10.g422419;GeneName_v5.6=Cre10.g422419	1316	-	gene
chromosome_10	700951	706603	ID=Cre10.g422450.v5.5;Name=Cre10.g422450;GeneName_v5.6=Cre10.g422450 / GGT1;Defline1_v5.6=Glycogenin glucosyltransferase;Defline2_v5.6=(1 of 1) PTHR11183//PTHR11183:SF39 - GLYCOGENIN // PROTEIN GYG-1, ISOFORM A	5652	+	gene
chromosome_10	706651	712423	ID=Cre10.g422500.v5.5;Name=Cre10.g422500;GeneName_v5.6=Cre10.g422500;Defline2_v5.6=(1 of 1) PF09113 - Peptide-N-glycosidase F, C terminal (N-glycanase_C)	5772	+	gene
chromosome_10	712430	715671	ID=Cre10.g422550.v5.5;Name=Cre10.g422550;GeneName_v5.6=Cre10.g422550;Defline2_v5.6=(1 of 100) PTHR12393:SF6 - SPHINGOMYELIN PHOSPHODIESTERASE 2	3241	-	gene
chromosome_10	715807	721499	ID=Cre10.g422600.v5.5;Name=Cre10.g422600;GeneName_v5.6=Cre10.g422600 / NUO6DH:ubiquinone oxidoreductase 51 kDa subunit;Defline2_v5.6=(1 of 1) K03942 - NADH dehydrogenase (ubiquinone) flavoprotein 1 (NDUFV1)	5692	-	gene
chromosome_10	721961	725903	ID=Cre10.g422650.v5.5;Name=Cre10.g422650;GeneName_v5.6=Cre10.g422650	3942	+	gene
chromosome_10	725959	729503	ID=Cre10.g422700.v5.5;Name=Cre10.g422700;GeneName_v5.6=Cre10.g422700;Defline1_v5.6=S-adenosyl-L-methionine-dependent methyltransferase;Defline2_v5.6=(1 of 2) KOG4300 - Predicted methyltransferase	3544	+	gene
chromosome_10	730986	734240	ID=Cre10.g422718.v5.5;Name=Cre10.g422718;GeneName_v5.6=Cre10.g422718	3254	-	gene
chromosome_10	738436	746320	ID=Cre10.g422750.v5.5;Name=Cre10.g422750;GeneName_v5.6=Cre10.g422750 / MOT10;Defline1_v5.6=Predicted protein;Defline2_v5.6=(1 of 6) PF00520//PF12796 - Ion transport protein (Ion_trans) // Ankyrin repeats (3 copies) (Ank_2)	7884	-	gene
chromosome_10	746573	752550	ID=Cre10.g422800.v5.5;Name=Cre10.g422800;GeneName_v5.6=Cre10.g422800;Defline1_v5.6=DnaJ-domain protein;Defline2_v5.6=(1 of 1) PF00226//PF00570 - DnaJ domain (DnaJ) // HRDC domain (HRDC)	5977	-	gene
chromosome_10	753060	758772	ID=Cre10.g422850.v5.5;Name=Cre10.g422850;GeneName_v5.6=Cre10.g422850;Defline2_v5.6=(1 of 5) PTHR11614:SF87 - MONOGLYCERIDE LIPASE	5712	+	gene
chromosome_10	758114	759940	ID=Cre10.g422876.v5.5;Name=Cre10.g422876;GeneName_v5.6=Cre10.g422876	1826	-	gene
chromosome_10	760080	771235	ID=Cre10.g422900.v5.5;Name=Cre10.g422900;GeneName_v5.6=Cre10.g422900;Defline2_v5.6=(1 of 7) PTHR23257//PTHR23257:SF520 - SERINE-THREONINE PROTEIN KINASE // IP11267P	11155	+	gene
chromosome_10	771774	773210	ID=Cre10.g423000.v5.5;Name=Cre10.g423000;GeneName_v5.6=Cre10.g423000	1436	-	gene
chromosome_10	774210	779222	ID=Cre10.g423050.v5.5;Name=Cre10.g423050;GeneName_v5.6=Cre10.g423050;Defline2_v5.6=(1 of 17) 2.7.7.49//2.7.7.7//3.1.26.4 - RNA-directed DNA polymerase / Revertase // DNA-directed DNA polymerase / DNA-dependent DNA polymerase // Ribonuclease H / RNase H	5012	+	gene
chromosome_10	779096	782246	ID=Cre10.g423083.v5.5;Name=Cre10.g423083;GeneName_v5.6=Cre10.g423083;Defline2_v5.6=(1 of 31) PTHR13078//PTHR13078:SF53 - FAMILY NOT NAMED // PROTEIN MAOC-1	3150	+	gene
chromosome_10	784980	787522	ID=Cre10.g423150.v5.5;Name=Cre10.g423150;GeneName_v5.6=Cre10.g423150	2542	+	gene
chromosome_10	788610	795636	ID=Cre10.g423200.v5.5;Name=Cre10.g423200;GeneName_v5.6=Cre10.g423200;Defline2_v5.6=(1 of 55) 2.7.12.1 - Dual-specificity kinase	7026	+	gene
chromosome_10	798234	802160	ID=Cre10.g423250.v5.5;Name=Cre10.g423250;GeneName_v5.6=Cre10.g423250 / MDY2 / MDN2D-dependent malate dehydrogenase;Defline2_v5.6=(1 of 1) PTHR11540:SF27 - MALATE DEHYDROGENASE, GLYOXYSOMAL-RELATED	3926	-	gene
chromosome_10	802301	811359	ID=Cre10.g423300.v5.5;Name=Cre10.g423300;GeneName_v5.6=Cre10.g423300;Defline2_v5.6=(1 of 1) 3.4.22.40 - Bleomycin hydrolase / Aminopeptidase C (Lactococcus lactis)	9058	+	gene
chromosome_10	811364	814648	ID=Cre10.g423350.v5.5;Name=Cre10.g423350;GeneName_v5.6=Cre10.g423350;Defline2_v5.6=(1 of 1) PTHR13486:SF2 - NOVEL PROTEIN (ZGC:103692)	3284	-	gene
chromosome_10	814750	819512	ID=Cre10.g423400.v5.5;Name=Cre10.g423400;GeneName_v5.6=Cre10.g423400;Defline2_v5.6=(1 of 2) 1.3.1.89 - tRNA-dihydrouridine(47) synthase (NAD(P)(+)) / tRNA-dihydrouridine synthase 3	4762	+	gene
chromosome_10	824817	826960	ID=Cre10.g423450.v5.5;Name=Cre10.g423450;GeneName_v5.6=Cre10.g423450 / COA4;Defline1_v5.6=CoA biosynthesis protein;Defline2_v5.6=(1 of 1) 4.1.1.36 - Phosphopantothenoylcysteine decarboxylase / N-((R)-4'-phosphopantothenoyl)-L-cysteine carboxy-lyase	2143	-	gene
chromosome_10	827142	830140	ID=Cre10.g423500.v5.5;Name=Cre10.g423500;GeneName_v5.6=Cre10.g423500 / HMOX1 / HMO1;Defline1_v5.6=Heme oxygenase;Defline2_v5.6=(1 of 1) PTHR35703:SF2 - HEME OXYGENASE 4, CHLOROPLASTIC	2998	-	gene
chromosome_10	830260	835431	ID=Cre10.g423550.v5.5;Name=Cre10.g423550;GeneName_v5.6=Cre10.g423550;Defline1_v5.6=threonine aldolase;Defline2_v5.6=(1 of 1) 4.1.2.49 - L-allo-threonine aldolase	5171	+	gene
chromosome_10	835434	847080	ID=Cre10.g423600.v5.5;Name=Cre10.g423600;GeneName_v5.6=Cre10.g423600;Defline2_v5.6=(1 of 1) KOG0265//KOG0271//KOG0278//KOG0279//KOG0286//KOG0313//KOG0315//KOG0318//KOG0645//KOG1332//KOG1407 - U5 snRNP-specific protein-like factor and related proteins // Notchless-like WD40 repeat-containing protein // Serine/threonine kinase receptor-associated protein // G protein beta subunit-like protein // G-…	11646	-	gene
chromosome_10	847506	849836	ID=Cre10.g423650.v5.5;Name=Cre10.g423650;GeneName_v5.6=Cre10.g423650 / PRPL11;Defline1_v5.6=Chloroplast ribosomal protein L11;Defline2_v5.6=(1 of 1) PTHR11661//PTHR11661:SF7 - 60S RIBOSOMAL PROTEIN L12 // 50S RIBOSOMAL PROTEIN L11, CHLOROPLASTIC-RELATED	2330	-	gene
chromosome_10	849980	853392	ID=Cre10.g423700.v5.5;Name=Cre10.g423700;GeneName_v5.6=Cre10.g423700;Defline2_v5.6=(1 of 1) PF07985 - SRR1 (SRR1)	3412	+	gene
chromosome_10	853520	857431	ID=Cre10.g423750.v5.5;Name=Cre10.g423750;GeneName_v5.6=Cre10.g423750 / COQ3;Defline1_v5.6=Hexaprenyldihydroxybenzoate methyltransferase;Defline2_v5.6=(1 of 1) 2.1.1.114 - Polyprenyldihydroxybenzoate methyltransferase / Dihydroxyhexaprenylbenzoate methyltransferase	3911	+	gene
chromosome_10	857514	867610	ID=Cre10.g423800.v5.5;Name=Cre10.g423800;GeneName_v5.6=Cre10.g423800;Defline2_v5.6=(1 of 1) K10885 - ATP-dependent DNA helicase 2 subunit 2 (XRCC5, KU80, G22P2)	10096	-	gene
chromosome_10	867808	873042	ID=Cre10.g423850.v5.5;Name=Cre10.g423850;GeneName_v5.6=Cre10.g423850 / SRR26;Defline1_v5.6=Scavenger receptor cysteine rich (SRCR) protein;Defline2_v5.6=(1 of 1) PTHR19331//PTHR19331:SF325 - LYSYL OXIDASE-RELATED // SUBFAMILY NOT NAMED	5234	+	gene
chromosome_10	874580	875610	ID=Cre10.g423900.v5.5;Name=Cre10.g423900;GeneName_v5.6=Cre10.g423900;Defline2_v5.6=(1 of 14) PF07460 - NUMOD3 motif (2 copies) (NUMOD3)	1030	+	gene
chromosome_10	875855	878712	ID=Cre10.g423950.v5.5;Name=Cre10.g423950;GeneName_v5.6=Cre10.g423950;Defline2_v5.6=(1 of 1) PTHR12952//PTHR12952:SF0 - SYS1 // PROTEIN SYS1 HOMOLOG-RELATED	2857	+	gene
chromosome_10	878714	881870	ID=Cre10.g424000.v5.5;Name=Cre10.g424000;GeneName_v5.6=Cre10.g424000	3156	-	gene
chromosome_10	881982	888600	ID=Cre10.g424050.v5.5;Name=Cre10.g424050;GeneName_v5.6=Cre10.g424050	6618	-	gene
chromosome_10	889334	892908	ID=Cre10.g424100.v5.5;Name=Cre10.g424100;GeneName_v5.6=Cre10.g424100;Defline1_v5.6=Inorganic pyrophosphatase;Defline2_v5.6=(1 of 1) PTHR10286:SF3 - INORGANIC PYROPHOSPHATASE	3574	-	gene
chromosome_10	893040	895094	ID=Cre10.g424150.v5.5;Name=Cre10.g424150;GeneName_v5.6=Cre10.g424150 / TF2A4;Defline1_v5.6=Transcription initiation factor IIA, gamma subunit;Defline2_v5.6=(1 of 1) K03123 - transcription initiation factor TFIIA small subunit (TFIIA2, GTF2A2, TOA2)	2054	+	gene
chromosome_10	895240	901092	ID=Cre10.g424200.v5.5;Name=Cre10.g424200;GeneName_v5.6=Cre10.g424200;Defline2_v5.6=(1 of 1) K02325 - DNA polymerase epsilon subunit 2 (POLE2)	5852	+	gene
chromosome_10	901530	903901	ID=Cre10.g424250.v5.5;Name=Cre10.g424250;GeneName_v5.6=Cre10.g424250 / FAP90;Defline1_v5.6=Flagellar Associated Protein 90	2371	-	gene
chromosome_10	904050	910532	ID=Cre10.g424300.v5.5;Name=Cre10.g424300;GeneName_v5.6=Cre10.g424300 / KIN16-1;Defline1_v5.6=Kinesin motor protein;Defline2_v5.6=(1 of 32) 3.6.4.4 - Plus-end-directed kinesin ATPase / Kinesin	6482	+	gene
chromosome_10	910580	915628	ID=Cre10.g424350.v5.5;Name=Cre10.g424350;GeneName_v5.6=Cre10.g424350;Defline2_v5.6=(1 of 1) PTHR24209//PTHR24209:SF7 - FAMILY NOT NAMED // PROTEIN DA1-RELATED 2	5048	+	gene
chromosome_10	916200	919059	ID=Cre10.g424400.v5.5;Name=Cre10.g424400;GeneName_v5.6=Cre10.g424400 / PBB1;Defline1_v5.6=20S proteasome beta subunit B, type beta 2;Defline2_v5.6=(1 of 1) K02739 - 20S proteasome subunit beta 2 (PSMB7)	2859	+	gene
chromosome_10	919064	921500	ID=Cre10.g424450.v5.5;Name=Cre10.g424450;GeneName_v5.6=Cre10.g424450 / TOM40;Defline1_v5.6=40 kDa translocon at mitochondrial outer envelope membrane;Defline2_v5.6=(1 of 1) K11518 - mitochondrial import receptor subunit TOM40 (TOM40)	2436	-	gene
chromosome_10	921835	925162	ID=Cre10.g424500.v5.5;Name=Cre10.g424500;GeneName_v5.6=Cre10.g424500 / CPK4;Defline1_v5.6=putative carbohydrate kinase;Defline2_v5.6=(1 of 1) K00852 - ribokinase (rbsK, RBKS)	3327	+	gene
chromosome_10	925648	930487	ID=Cre10.g424550.v5.5;Name=Cre10.g424550;GeneName_v5.6=Cre10.g424550	4839	+	gene
chromosome_10	931226	946037	ID=Cre10.g424600.v5.5;Name=Cre10.g424600;GeneName_v5.6=Cre10.g424600;Defline2_v5.6=(1 of 1) PF14771 - Domain of unknown function (DUF4476) (DUF4476)	14811	-	gene
chromosome_10	946137	948035	ID=Cre10.g424650.v5.5;Name=Cre10.g424650;GeneName_v5.6=Cre10.g424650	1898	+	gene
chromosome_10	949090	961417	ID=Cre10.g424700.v5.5;Name=Cre10.g424700;GeneName_v5.6=Cre10.g424700;Defline2_v5.6=(1 of 26) KOG1187 - Serine/threonine protein kinase	12327	-	gene
chromosome_10	963631	972467	ID=Cre10.g424750.v5.5;Name=Cre10.g424750;GeneName_v5.6=Cre10.g424750 / PPD1;Defline1_v5.6=Pyruvate phosphate dikinase;Defline2_v5.6=(1 of 1) PTHR22931//PTHR22931:SF27 - PHOSPHOENOLPYRUVATE DIKINASE-RELATED // SUBFAMILY NOT NAMED	8836	-	gene
chromosome_10	972681	981422	ID=Cre10.g424775.v5.5;Name=Cre10.g424775;GeneName_v5.6=Cre10.g424775 / CTP2;Defline1_v5.6=heavy metal transporting ATPase;Defline2_v5.6=(1 of 1) PTHR24093:SF124 - COPPER-TRANSPORTING ATPASE PAA1, CHLOROPLASTIC	8741	-	gene
chromosome_10	981532	988221	ID=Cre10.g424850.v5.5;Name=Cre10.g424850;GeneName_v5.6=Cre10.g424850;Defline1_v5.6=Pre-mRNA-splicing factor;Defline2_v5.6=(1 of 1) K12844 - U4/U6 small nuclear ribonucleoprotein PRP31 (PRPF31)	6689	-	gene
chromosome_10	988327	992109	ID=Cre10.g424900.v5.5;Name=Cre10.g424900;GeneName_v5.6=Cre10.g424900 / PFH1;Defline1_v5.6=Prolyl 4-hydroxylase 1;Defline2_v5.6=(1 of 2) PTHR10869:SF66 - OXIDOREDUCTASE, 2OG-FE(II) OXYGENASE FAMILY PROTEIN-RELATED	3782	+	gene
chromosome_10	1000275	1013108	ID=Cre10.g425000.v5.5;Name=Cre10.g425000;GeneName_v5.6=Cre10.g425000;Defline2_v5.6=(1 of 46) PTHR23257//PTHR23257:SF394 - SERINE-THREONINE PROTEIN KINASE // SUBFAMILY NOT NAMED	12833	+	gene
chromosome_10	1013172	1023775	ID=Cre10.g425050.v5.5;Name=Cre10.g425050;GeneName_v5.6=Cre10.g425050 / ROC59;Defline1_v5.6=Rythm Of Chloroplast 59;Defline2_v5.6=(1 of 1) K11807 - WD and tetratricopeptide repeats protein 1 (WDTC1)	10603	-	gene
chromosome_10	1025915	1038285	ID=Cre10.g425100.v5.5;Name=Cre10.g425100;GeneName_v5.6=Cre10.g425100;Defline2_v5.6=(1 of 1) PTHR24185//PTHR24185:SF1 - FAMILY NOT NAMED // CALCIUM-INDEPENDENT PHOSPHOLIPASE A2-GAMMA	12370	+	gene
chromosome_10	1038385	1040767	ID=Cre10.g425150.v5.5;Name=Cre10.g425150;GeneName_v5.6=Cre10.g425150;Defline2_v5.6=(1 of 100) PTHR12393:SF6 - SPHINGOMYELIN PHOSPHODIESTERASE 2	2382	+	gene
chromosome_10	1040915	1046197	ID=Cre10.g425200.v5.5;Name=Cre10.g425200;GeneName_v5.6=Cre10.g425200;Defline2_v5.6=(1 of 1) 1.8.3.5 - Prenylcysteine oxidase / Prenylcysteine lyase	5282	+	gene
chromosome_10	1046198	1070795	ID=Cre10.g425251.v5.5;Name=Cre10.g425251;GeneName_v5.6=Cre10.g425251	24597	-	gene
chromosome_10	1070846	1074855	ID=Cre10.g425300.v5.5;Name=Cre10.g425300;GeneName_v5.6=Cre10.g425300;Defline2_v5.6=(1 of 4) 6.3.5.4 - Asparagine synthase (glutamine-hydrolyzing) / Glutamine-dependent asparagine synthetase	4009	-	gene
chromosome_10	1074955	1085077	ID=Cre10.g425350.v5.5;Name=Cre10.g425350;GeneName_v5.6=Cre10.g425350;Defline2_v5.6=(1 of 268) PTHR23257 - SERINE-THREONINE PROTEIN KINASE	10122	+	gene
chromosome_10	1085079	1090125	ID=Cre10.g425400.v5.5;Name=Cre10.g425400;GeneName_v5.6=Cre10.g425400;Defline2_v5.6=(1 of 55) PTHR32523//PTHR32523:SF8 - FAMILY NOT NAMED // PHYTOL KINASE 1, CHLOROPLASTIC	5046	-	gene
chromosome_10	1090219	1094195	ID=Cre10.g425450.v5.5;Name=Cre10.g425450;GeneName_v5.6=Cre10.g425450 / AOF5;Defline1_v5.6=Flavin-containing amine oxidase;Defline2_v5.6=(1 of 1) 1.5.3.5 - (S)-6-hydroxynicotine oxidase	3976	-	gene
chromosome_10	1094345	1112847	ID=Cre10.g425501.v5.5;Name=Cre10.g425501;GeneName_v5.6=Cre10.g425501;Defline2_v5.6=(1 of 1) K03125 - transcription initiation factor TFIID subunit 1 (TAF1)	18502	+	gene
chromosome_10	1112885	1117365	ID=Cre10.g425550.v5.5;Name=Cre10.g425550;GeneName_v5.6=Cre10.g425550;Defline2_v5.6=(1 of 1) PTHR11787//PTHR11787:SF4 - RAB GDP-DISSOCIATION INHIBITOR // RAB PROTEINS GERANYLGERANYLTRANSFERASE COMPONENT A	4480	-	gene
chromosome_10	1117459	1128985	ID=Cre10.g425600.v5.5;Name=Cre10.g425600;GeneName_v5.6=Cre10.g425600;Defline1_v5.6=Haloacid dehalogenase-like hydrolase (HAD) superfamily protein;Defline2_v5.6=(1 of 2) PTHR18901//PTHR18901:SF9 - 2-DEOXYGLUCOSE-6-PHOSPHATE PHOSPHATASE 2 // SUBFAMILY NOT NAMED	11526	-	gene
chromosome_10	1129035	1131825	ID=Cre10.g425650.v5.5;Name=Cre10.g425650;GeneName_v5.6=Cre10.g425650;Defline2_v5.6=(1 of 4) PF03006 - Haemolysin-III related (HlyIII)	2790	-	gene
chromosome_10	1132015	1135205	ID=Cre10.g425675.v5.5;Name=Cre10.g425675;GeneName_v5.6=Cre10.g425675;Defline2_v5.6=(1 of 1) PTHR13003 - NUP107-RELATED	3190	+	gene
chromosome_10	1140335	1147847	ID=Cre10.g425700.v5.5;Name=Cre10.g425700;GeneName_v5.6=Cre10.g425700;Defline2_v5.6=(1 of 1) K14301 - nuclear pore complex protein Nup107 (NUP107, NUP84)	7512	+	gene
chromosome_10	1148005	1152387	ID=Cre10.g425750.v5.5;Name=Cre10.g425750;GeneName_v5.6=Cre10.g425750;Defline2_v5.6=(1 of 1) PTHR11227//PTHR11227:SF18 - WD-REPEAT PROTEIN INTERACTING WITH PHOSPHOINOSIDES WIPI -RELATED // WD REPEAT DOMAIN PHOSPHOINOSITIDE-INTERACTING PROTEIN 3	4382	+	gene
chromosome_10	1152389	1157445	ID=Cre10.g425800.v5.5;Name=Cre10.g425800;GeneName_v5.6=Cre10.g425800 / ORN1;Defline1_v5.6=Putative organellar oligoribonuclease;Defline2_v5.6=(1 of 1) 3.1.13.3 - Oligonucleotidase	5056	-	gene
chromosome_10	1158095	1161387	ID=Cre10.g425850.v5.5;Name=Cre10.g425850;GeneName_v5.6=Cre10.g425850	3292	+	gene
chromosome_10	1162267	1165014	ID=Cre10.g425900.v5.5;Name=Cre10.g425900;GeneName_v5.6=Cre10.g425900 / LHCA5;Defline1_v5.6=Light-harvesting protein 5 of photosystem I;Defline2_v5.6=(1 of 2) K08910 - light-harvesting complex I chlorophyll a/b binding protein 4 (LHCA4)	2747	+	gene
chromosome_10	1165081	1169256	ID=Cre10.g425950.v5.5;Name=Cre10.g425950;GeneName_v5.6=Cre10.g425950;Defline2_v5.6=(1 of 1) PTHR31423//PTHR31423:SF3 - FAMILY NOT NAMED // PROLYL-TRNA SYNTHETASE ASSOCIATED DOMAIN-CONTAINING PROTEIN 1-RELATED	4175	-	gene
chromosome_10	1169347	1171190	ID=Cre10.g426000.v5.5;Name=Cre10.g426000;GeneName_v5.6=Cre10.g426000 / URM1;Defline1_v5.6=Ubiquitin-Related Modifier;Defline2_v5.6=(1 of 1) K12161 - ubiquitin related modifier 1 (URM1)	1843	+	gene
chromosome_10	1171237	1178677	ID=Cre10.g426050.v5.5;Name=Cre10.g426050;GeneName_v5.6=Cre10.g426050 / CTPA1 / TSP1;Defline1_v5.6=C-terminal peptidase 1;Defline2_v5.6=(1 of 2) PTHR32060//PTHR32060:SF5 - FAMILY NOT NAMED // PEPTIDASE S41 FAMILY PROTEIN	7440	+	gene
chromosome_10	1175321	1176537	ID=Cre10.g426102.v5.5;Name=Cre10.g426102;GeneName_v5.6=Cre10.g426102	1216	-	gene
chromosome_10	1179033	1185427	ID=Cre10.g426152.v5.5;Name=Cre10.g426152;GeneName_v5.6=Cre10.g426152 / MGL1;Defline1_v5.6=Methionine gamma-lyase;Defline2_v5.6=(1 of 1) K01761 - methionine-gamma-lyase (E4.4.1.11)	6394	-	gene
chromosome_10	1185481	1190967	ID=Cre10.g426200.v5.5;Name=Cre10.g426200;GeneName_v5.6=Cre10.g426200 / OPR44;Defline1_v5.6=OctotricoPeptide Repeat Protein;Defline2_v5.6=(1 of 30) PF08373 - RAP domain (RAP)	5486	-	gene
chromosome_10	1191107	1194026	ID=Cre10.g426250.v5.5;Name=Cre10.g426250;GeneName_v5.6=Cre10.g426250;Defline2_v5.6=(1 of 1) K14800 - pre-rRNA-processing protein TSR2 (TSR2)	2919	+	gene
chromosome_10	1194031	1205487	ID=Cre10.g426292.v5.5;Name=Cre10.g426292;GeneName_v5.6=Cre10.g426292 / PYK6;Defline1_v5.6=Pyruvate kinase with zinc finger domain;Defline2_v5.6=(1 of 3) PTHR11817:SF4 - PYRUVATE KINASE	11456	-	gene
chromosome_10	1205931	1209097	ID=Cre10.g426335.v5.5;Name=Cre10.g426335;GeneName_v5.6=Cre10.g426335;Defline2_v5.6=(1 of 5) PF07496 - CW-type Zinc Finger (zf-CW)	3166	-	gene
chromosome_10	1209146	1212101	ID=Cre10.g426350.v5.5;Name=Cre10.g426350;GeneName_v5.6=Cre10.g426350;Defline1_v5.6=predicted protein;Defline2_v5.6=(1 of 2) 5.2.1.14 - Beta-carotene isomerase	2955	-	gene
chromosome_10	1212207	1214573	ID=Cre10.g426400.v5.5;Name=Cre10.g426400;GeneName_v5.6=Cre10.g426400 / TRX22;Defline1_v5.6=Putative thioredoxin-like protein;Defline2_v5.6=(1 of 1) PTHR15853 - THIOREDOXIN-RELATED	2366	+	gene
chromosome_10	1214537	1219225	ID=Cre10.g426450.v5.5;Name=Cre10.g426450;GeneName_v5.6=Cre10.g426450	4688	+	gene
chromosome_10	1219337	1222979	ID=Cre10.g426500.v5.5;Name=Cre10.g426500;GeneName_v5.6=Cre10.g426500	3642	+	gene
chromosome_10	1223677	1227373	ID=Cre10.g426550.v5.5;Name=Cre10.g426550;GeneName_v5.6=Cre10.g426550;Defline2_v5.6=(1 of 3) PTHR11220:SF1 - HEME-BINDING PROTEIN 1	3696	+	gene
chromosome_10	1227451	1233617	ID=Cre10.g426600.v5.5;Name=Cre10.g426600;GeneName_v5.6=Cre10.g426600 / CYP739A6;Defline1_v5.6=Cytochrome P450, CYP213 superfamily;Defline2_v5.6=(1 of 8) PTHR24286:SF77 - ABSCISIC ACID 8'-HYDROXYLASE 4	6166	-	gene
chromosome_10	1234076	1235067	ID=Cre10.g426616.v5.5;Name=Cre10.g426616;GeneName_v5.6=Cre10.g426616	991	-	gene
chromosome_10	1235177	1236859	ID=Cre10.g426632.v5.5;Name=Cre10.g426632;GeneName_v5.6=Cre10.g426632	1682	+	gene
chromosome_10	1236861	1240787	ID=Cre10.g426650.v5.5;Name=Cre10.g426650;GeneName_v5.6=Cre10.g426650	3926	-	gene
chromosome_10	1240843	1246377	ID=Cre10.g426700.v5.5;Name=Cre10.g426700;GeneName_v5.6=Cre10.g426700 / CYP739A4;Defline1_v5.6=Cytochrome P450, CYP197 superfamily;Defline2_v5.6=(1 of 1) 1.14.13.109 - Abieta-7,13-dien-18-ol hydroxylase / CYP720B1	5534	-	gene
chromosome_10	1246441	1252817	ID=Cre10.g426750.v5.5;Name=Cre10.g426750;GeneName_v5.6=Cre10.g426750 / CYP739A5;Defline1_v5.6=Cytochrome P450, CYP120 superfamily;Defline2_v5.6=(1 of 3) 1.14.13.93 - (+)-abscisic acid 8'-hydroxylase / ABA 8'-hydroxylase	6376	-	gene
chromosome_10	1252927	1258179	ID=Cre10.g426800.v5.5;Name=Cre10.g426800;GeneName_v5.6=Cre10.g426800;Defline2_v5.6=(1 of 3) PF02458 - Transferase family (Transferase)	5252	+	gene
chromosome_10	1258227	1262299	ID=Cre10.g426850.v5.5;Name=Cre10.g426850;GeneName_v5.6=Cre10.g426850;Defline2_v5.6=(1 of 3) PF02458 - Transferase family (Transferase)	4072	+	gene
chromosome_10	1262367	1267379	ID=Cre10.g426900.v5.5;Name=Cre10.g426900;GeneName_v5.6=Cre10.g426900;Defline2_v5.6=(1 of 3) PF02458 - Transferase family (Transferase)	5012	+	gene
chromosome_10	1267437	1271690	ID=Cre10.g426950.v5.5;Name=Cre10.g426950;GeneName_v5.6=Cre10.g426950 / CYP739A3;Defline1_v5.6=Cytochrome P450, CYP213 superfamily;Defline2_v5.6=(1 of 1) 1.14.13.126 - Vitamin D(3) 24-hydroxylase / CYP24A1	4253	+	gene
chromosome_10	1271700	1276377	ID=Cre10.g427000.v5.5;Name=Cre10.g427000;GeneName_v5.6=Cre10.g427000 / MOC2;Defline1_v5.6=putative mTERF domain containing protein;Defline2_v5.6=(1 of 2) K15032 - mTERF domain-containing protein, mitochondrial (MTERFD)	4677	-	gene
chromosome_10	1276504	1279849	ID=Cre10.g427050.v5.5;Name=Cre10.g427050;GeneName_v5.6=Cre10.g427050 / MNP1;Defline1_v5.6=ATP-binding protein, MRP/NBP35 family;Defline2_v5.6=(1 of 1) PTHR23264//PTHR23264:SF36 - NUCLEOTIDE-BINDING PROTEIN NBP35 YEAST -RELATED // SUBFAMILY NOT NAMED	3345	+	gene
chromosome_10	1281481	1284187	ID=Cre10.g427150.v5.5;Name=Cre10.g427150;GeneName_v5.6=Cre10.g427150;Defline1_v5.6=Pre-mRNA splicing factor;Defline2_v5.6=(1 of 1) K12870 - pre-mRNA-splicing factor ISY1 (ISY1)	2706	-	gene
chromosome_10	1284287	1285982	ID=Cre10.g427200.v5.5;Name=Cre10.g427200;GeneName_v5.6=Cre10.g427200	1695	+	gene
chromosome_10	1286137	1287261	ID=Cre10.g427250.v5.5;Name=Cre10.g427250;GeneName_v5.6=Cre10.g427250 / PRO1;Defline1_v5.6=Profilin;Defline2_v5.6=(1 of 1) K05759 - profilin (PFN)	1124	+	gene
chromosome_10	1287307	1290784	ID=Cre10.g427300.v5.5;Name=Cre10.g427300;GeneName_v5.6=Cre10.g427300 / RSP2;Defline1_v5.6=Radial Spoke Protein 2;Defline2_v5.6=(1 of 1) PTHR23356//PTHR23356:SF5 - DPY30-RELATED // SUBFAMILY NOT NAMED	3477	+	gene
chromosome_10	1290791	1296247	ID=Cre10.g427350.v5.5;Name=Cre10.g427350;GeneName_v5.6=Cre10.g427350 / CYP39A2;Defline1_v5.6=Cytochrome P450, CYP213 superfamily;Defline2_v5.6=(1 of 8) PTHR24286:SF77 - ABSCISIC ACID 8'-HYDROXYLASE 4	5456	-	gene
chromosome_10	1296347	1298266	ID=Cre10.g427400.v5.5;Name=Cre10.g427400;GeneName_v5.6=Cre10.g427400	1919	+	gene
chromosome_10	1298271	1308257	ID=Cre10.g427453.v5.5;Name=Cre10.g427453;GeneName_v5.6=Cre10.g427453	9986	-	gene
chromosome_10	1308341	1312377	ID=Cre10.g427500.v5.5;Name=Cre10.g427500;GeneName_v5.6=Cre10.g427500 / CYP739A1;Defline1_v5.6=Cytochrome P450, CYP197 superfamily;Defline2_v5.6=(1 of 2) 1.14.13.134 - Beta-amyrin 11-oxidase / CYP88D6	4036	-	gene
chromosome_10	1312670	1317477	ID=Cre10.g427550.v5.5;Name=Cre10.g427550;GeneName_v5.6=Cre10.g427550;Defline2_v5.6=(1 of 4) PF11051 - Mannosyltransferase putative (Mannosyl_trans3)	4807	-	gene
chromosome_10	1317561	1322457	ID=Cre10.g427600.v5.5;Name=Cre10.g427600;GeneName_v5.6=Cre10.g427600 / KAT1;Defline1_v5.6=Katanin catalytic subunit, 60 kDa;Defline2_v5.6=(1 of 2) PTHR23074//PTHR23074:SF19 - AAA ATPASE // KATANIN P60 ATPASE-CONTAINING SUBUNIT A1	4896	-	gene
chromosome_10	1322577	1326401	ID=Cre10.g427650.v5.5;Name=Cre10.g427650;GeneName_v5.6=Cre10.g427650	3824	+	gene
chromosome_10	1326454	1331817	ID=Cre10.g427700.v5.5;Name=Cre10.g427700;GeneName_v5.6=Cre10.g427700 / HEL47;Defline1_v5.6=DEAD box ATP-dependent RNA helicase;Defline2_v5.6=(1 of 1) PTHR24031:SF235 - DEAD-BOX ATP-DEPENDENT RNA HELICASE 37-RELATED	5363	-	gene
chromosome_10	1333387	1340229	ID=Cre10.g427750.v5.5;Name=Cre10.g427750;GeneName_v5.6=Cre10.g427750 / KIN9-3;Defline1_v5.6=Kinesin motor protein;Defline2_v5.6=(1 of 3) K10397 - kinesin family member 6/9 (KIF6_9)	6842	+	gene
chromosome_10	1341170	1347306	ID=Cre10.g427800.v5.5;Name=Cre10.g427800;GeneName_v5.6=Cre10.g427800;Defline2_v5.6=(1 of 9) PTHR19297 - GLYCOSYLTRANSFERASE 14 FAMILY MEMBER	6136	+	gene
chromosome_10	1347593	1369700	ID=Cre10.g427850.v5.5;Name=Cre10.g427850;GeneName_v5.6=Cre10.g427850;Defline2_v5.6=(1 of 4) PF00989 - PAS fold (PAS)	22107	-	gene
chromosome_10	1372684	1373720	ID=Cre10.g427896.v5.5;Name=Cre10.g427896;GeneName_v5.6=Cre10.g427896 / CSB38;Defline1_v5.6=Probable transposon-derived protein of Chlamydomonas-Specific family B;Defline2_v5.6=(1 of 88) PTHR15535 - TRANSMEMBRANE PROTEIN 2-RELATED	1036	-	gene
chromosome_10	1373930	1384330	ID=Cre10.g427900.v5.5;Name=Cre10.g427900;GeneName_v5.6=Cre10.g427900;Defline2_v5.6=(1 of 25) PTHR11017//PTHR11017:SF145 - LEUCINE-RICH REPEAT-CONTAINING PROTEIN // SUBFAMILY NOT NAMED	10400	-	gene
chromosome_10	1385352	1394170	ID=Cre10.g427950.v5.5;Name=Cre10.g427950;GeneName_v5.6=Cre10.g427950;Defline2_v5.6=(1 of 25) PTHR11017//PTHR11017:SF145 - LEUCINE-RICH REPEAT-CONTAINING PROTEIN // SUBFAMILY NOT NAMED	8818	-	gene
chromosome_10	1394224	1400190	ID=Cre10.g428000.v5.5;Name=Cre10.g428000;GeneName_v5.6=Cre10.g428000	5966	-	gene
chromosome_10	1400248	1407190	ID=Cre10.g428050.v5.5;Name=Cre10.g428050;GeneName_v5.6=Cre10.g428050	6942	-	gene
chromosome_10	1407350	1411114	ID=Cre10.g428100.v5.5;Name=Cre10.g428100;GeneName_v5.6=Cre10.g428100 / TMG5;Defline1_v5.6=possible N2,N2-dimethylguanosine tRNA methyltransferase;Defline2_v5.6=(1 of 1) PTHR10631//PTHR10631:SF2 - N 2 ,N 2 -DIMETHYLGUANOSINE TRNA METHYLTRANSFERASE // N2, N2-DIMETHYLGUANOSINE TRNA METHYLTRANSFERASES-LIKE PROTEIN	3764	+	gene
chromosome_10	1411129	1416731	ID=Cre10.g428150.v5.5;Name=Cre10.g428150;GeneName_v5.6=Cre10.g428150;Defline2_v5.6=(1 of 1) PTHR10566//PTHR10566:SF58 - CHAPERONE-ACTIVITY OF BC1 COMPLEX CABC1 -RELATED // PROTEIN D2023.6	5602	-	gene
chromosome_10	1416830	1419793	ID=Cre10.g428200.v5.5;Name=Cre10.g428200;GeneName_v5.6=Cre10.g428200;Defline2_v5.6=(1 of 1) PTHR24012:SF492 - HETEROGENEOUS NUCLEAR RIBONUCLEOPROTEIN A0	2963	+	gene
chromosome_10	1419794	1421920	ID=Cre10.g428250.v5.5;Name=Cre10.g428250;GeneName_v5.6=Cre10.g428250	2126	-	gene
chromosome_10	1422030	1425452	ID=Cre10.g428300.v5.5;Name=Cre10.g428300;GeneName_v5.6=Cre10.g428300	3422	+	gene
chromosome_10	1425453	1427013	ID=Cre10.g428350.v5.5;Name=Cre10.g428350;GeneName_v5.6=Cre10.g428350	1560	-	gene
chromosome_10	1427160	1430852	ID=Cre10.g428400.v5.5;Name=Cre10.g428400;GeneName_v5.6=Cre10.g428400 / PUS7;Defline1_v5.6=RNA pseudouridine synthase;Defline2_v5.6=(1 of 1) PTHR11079//PTHR11079:SF74 - CYTOSINE DEAMINASE // RNA PSEUDOURIDYLATE SYNTHASE DOMAIN-CONTAINING PROTEIN 4	3692	+	gene
chromosome_10	1430874	1435980	ID=Cre10.g428433.v5.5;Name=Cre10.g428433;GeneName_v5.6=Cre10.g428433;Defline1_v5.6=Formamidopyrimidine-DNA glycosylase;Defline2_v5.6=(1 of 1) 3.2.2.23 - DNA-formamidopyrimidine glycosylase / Formamidopyrimidine-DNA glycosylase	5106	-	gene
chromosome_10	1436110	1441212	ID=Cre10.g428500.v5.5;Name=Cre10.g428500;GeneName_v5.6=Cre10.g428500 / PFH2;Defline1_v5.6=Prolyl 4-hydroxylase 2;Defline2_v5.6=(1 of 7) PTHR10869//PTHR10869:SF71 - PROLYL 4-HYDROXYLASE ALPHA SUBUNIT // SUBFAMILY NOT NAMED	5102	+	gene
chromosome_10	1441800	1443432	ID=Cre10.g428525.v5.5;Name=Cre10.g428525;GeneName_v5.6=Cre10.g428525	1632	+	gene
chromosome_10	1443564	1447780	ID=Cre10.g428550.v5.5;Name=Cre10.g428550;GeneName_v5.6=Cre10.g428550;Defline1_v5.6=Putative bifunctional enzyme 6-hydroxymethyl-7,8-dihydropterin pyrophosphokinase/7,8-dihydropteroate synthase;Defline2_v5.6=(1 of 1) 2.5.1.15 - Dihydropteroate synthase / Dihydropteroate pyrophosphorylase	4216	-	gene
chromosome_10	1447890	1451822	ID=Cre10.g428600.v5.5;Name=Cre10.g428600;GeneName_v5.6=Cre10.g428600	3932	+	gene
chromosome_10	1451880	1458452	ID=Cre10.g428650.v5.5;Name=Cre10.g428650;GeneName_v5.6=Cre10.g428650 / CDPKK1;Defline1_v5.6=Calcium/calmodulin-dependent protein kinase;Defline2_v5.6=(1 of 3) K07359 - calcium/calmodulin-dependent protein kinase kinase (CAMKK)	6572	+	gene
chromosome_10	1458454	1464380	ID=Cre10.g428664.v5.5;Name=Cre10.g428664;GeneName_v5.6=Cre10.g428664 / DIC6 / FAP163;Defline1_v5.6=Dynein 1b Intermediate Chain IC1;Defline2_v5.6=(1 of 2) PTHR12442//PTHR12442:SF26 - DYNEIN INTERMEDIATE CHAIN // WD REPEAT-CONTAINING PROTEIN 34	5926	-	gene
chromosome_10	1464490	1471408	ID=Cre10.g428678.v5.5;Name=Cre10.g428678;GeneName_v5.6=Cre10.g428678;Defline1_v5.6=tRNA uridine 5-carboxymethylaminomethyl modification enzyme;Defline2_v5.6=(1 of 1) K03495 - tRNA uridine 5-carboxymethylaminomethyl modification enzyme (gidA, mnmG, MTO1)	6918	+	gene
chromosome_10	1471423	1475670	ID=Cre10.g428692.v5.5;Name=Cre10.g428692;GeneName_v5.6=Cre10.g428692;Defline2_v5.6=(1 of 33) PTHR10157 - DOPAMINE BETA HYDROXYLASE RELATED	4247	-	gene
chromosome_10	1475724	1480100	ID=Cre10.g428706.v5.5;Name=Cre10.g428706;GeneName_v5.6=Cre10.g428706;Defline2_v5.6=(1 of 33) PTHR10157 - DOPAMINE BETA HYDROXYLASE RELATED	4376	-	gene
chromosome_10	1480167	1484610	ID=Cre10.g428720.v5.5;Name=Cre10.g428720;GeneName_v5.6=Cre10.g428720;Defline2_v5.6=(1 of 55) PTHR32523//PTHR32523:SF8 - FAMILY NOT NAMED // PHYTOL KINASE 1, CHLOROPLASTIC	4443	-	gene
chromosome_10	1484714	1489960	ID=Cre10.g428734.v5.5;Name=Cre10.g428734;GeneName_v5.6=Cre10.g428734;Defline2_v5.6=(1 of 33) PTHR10157 - DOPAMINE BETA HYDROXYLASE RELATED	5246	-	gene
chromosome_10	1490370	1506382	ID=Cre10.g428750.v5.5;Name=Cre10.g428750;GeneName_v5.6=Cre10.g428750;Defline2_v5.6=(1 of 1) K14792 - rRNA biogenesis protein RRP5 (RRP5, PDCD11)	16012	+	gene
chromosome_10	1506684	1510823	ID=Cre10.g428800.v5.5;Name=Cre10.g428800;GeneName_v5.6=Cre10.g428800	4139	+	gene
chromosome_10	1510871	1511969	ID=Cre10.g428850.v5.5;Name=Cre10.g428850;GeneName_v5.6=Cre10.g428850 / DLT1;Defline1_v5.6=Tctex-1-like Dynein Light Chain LC9;Defline2_v5.6=(1 of 1) PTHR21255//PTHR21255:SF4 - T-COMPLEX-ASSOCIATED-TESTIS-EXPRESSED 1/ DYNEIN LIGHT CHAIN // DYNEIN LIGHT CHAIN TCTEX-TYPE	1098	+	gene
chromosome_10	1512021	1515623	ID=Cre10.g428900.v5.5;Name=Cre10.g428900;GeneName_v5.6=Cre10.g428900 / CGL72;Defline1_v5.6=Conserved in the Green Lineage;Defline2_v5.6=(1 of 1) 2.1.1.226 - 23S rRNA (cytidine(1920)-2'-O)-methyltransferase	3602	+	gene
chromosome_10	1515671	1519913	ID=Cre10.g428950.v5.5;Name=Cre10.g428950;GeneName_v5.6=Cre10.g428950;Defline2_v5.6=(1 of 1) PTHR11019//PTHR11019:SF97 - THIJ/PFPI // SUBFAMILY NOT NAMED	4242	+	gene
chromosome_10	1519915	1528781	ID=Cre10.g428966.v5.5;Name=Cre10.g428966;GeneName_v5.6=Cre10.g428966	8866	-	gene
chromosome_10	1528835	1534021	ID=Cre10.g429000.v5.5;Name=Cre10.g429000;GeneName_v5.6=Cre10.g429000;Defline2_v5.6=(1 of 4) KOG0419 - Ubiquitin-protein ligase	5186	-	gene
chromosome_10	1534075	1540761	ID=Cre10.g429017.v5.5;Name=Cre10.g429017;GeneName_v5.6=Cre10.g429017	6686	-	gene
chromosome_10	1540815	1552631	ID=Cre10.g429050.v5.5;Name=Cre10.g429050;GeneName_v5.6=Cre10.g429050;Defline1_v5.6=DNA repair 5'-3' exonuclease;Defline2_v5.6=(1 of 1) K10846 - DNA excision repair protein ERCC-5 (ERCC5, XPG, RAD2)	11816	-	gene
chromosome_10	1552729	1558141	ID=Cre10.g429100.v5.5;Name=Cre10.g429100;GeneName_v5.6=Cre10.g429100;Defline2_v5.6=(1 of 1) PTHR11451//PTHR11451:SF21 - TRNA SYNTHETASE-RELATED // BIFUNCTIONAL GLUTAMATE/PROLINE--TRNA LIGASE	5412	-	gene
chromosome_10	1558281	1563331	ID=Cre10.g429150.v5.5;Name=Cre10.g429150;GeneName_v5.6=Cre10.g429150 / PRT1;Defline1_v5.6=Anthranilate phosphoribosyltransferase;Defline2_v5.6=(1 of 1) 2.4.2.18 - Anthranilate phosphoribosyltransferase / Phosphoribosyl-anthranilate pyrophosphorylase	5050	+	gene
chromosome_10	1563661	1569332	ID=Cre10.g429200.v5.5;Name=Cre10.g429200;GeneName_v5.6=Cre10.g429200;Defline2_v5.6=(1 of 5) 2.1.1.127 - [Ribulose-bisphosphate carboxylase]-lysine N-methyltransferase / RuBisCO methyltransferase	5671	+	gene
chromosome_10	1570301	1579563	ID=Cre10.g429250.v5.5;Name=Cre10.g429250;GeneName_v5.6=Cre10.g429250;Defline2_v5.6=(1 of 46) PTHR23257//PTHR23257:SF394 - SERINE-THREONINE PROTEIN KINASE // SUBFAMILY NOT NAMED	9262	+	gene
chromosome_10	1579565	1584631	ID=Cre10.g429300.v5.5;Name=Cre10.g429300;GeneName_v5.6=Cre10.g429300;Defline2_v5.6=(1 of 12) PF00646 - F-box domain (F-box)	5066	-	gene
chromosome_10	1584785	1589411	ID=Cre10.g429350.v5.5;Name=Cre10.g429350;GeneName_v5.6=Cre10.g429350;Defline2_v5.6=(1 of 4) 3.4.19.12//3.4.22.69 - Ubiquitinyl hydrolase 1 / Ubiquitin thiolesterase // SARS coronavirus main proteinase / Severe acute respiratory syndrome coronavirus main protease	4626	-	gene
chromosome_10	1590071	1596853	ID=Cre10.g429400.v5.5;Name=Cre10.g429400;GeneName_v5.6=Cre10.g429400 / MCG1;Defline1_v5.6=petG mRNA stabilization factor;Defline2_v5.6=(1 of 85) PTHR21228 - FAST LEU-RICH DOMAIN-CONTAINING	6782	+	gene
chromosome_10	1597041	1603683	ID=Cre10.g429450.v5.5;Name=Cre10.g429450;GeneName_v5.6=Cre10.g429450	6642	+	gene
chromosome_10	1603685	1608084	ID=Cre10.g429500.v5.5;Name=Cre10.g429500;GeneName_v5.6=Cre10.g429500	4399	-	gene
chromosome_10	1608371	1610243	ID=Cre10.g429550.v5.5;Name=Cre10.g429550;GeneName_v5.6=Cre10.g429550 / MRPS16;Defline1_v5.6=Mitochondrial ribosomal protein S16;Defline2_v5.6=(1 of 1) PTHR12919:SF20 - 28S RIBOSOMAL PROTEIN S16, MITOCHONDRIAL	1872	+	gene
chromosome_10	1610291	1613464	ID=Cre10.g429600.v5.5;Name=Cre10.g429600;GeneName_v5.6=Cre10.g429600;Defline2_v5.6=(1 of 1) PTHR22883//PTHR22883:SF59 - ZINC FINGER DHHC DOMAIN CONTAINING PROTEIN // PROTEIN S-ACYLTRANSFERASE 22-RELATED	3173	+	gene
chromosome_10	1613561	1619433	ID=Cre10.g429601.v5.5;Name=Cre10.g429601;GeneName_v5.6=Cre10.g429601;Defline2_v5.6=(1 of 2) PTHR10060//PTHR10060:SF22 - TATD FAMILY DEOXYRIBONUCLEASE // CELL DEATH-RELATED NUCLEASE 2	5872	+	gene
chromosome_10	1619555	1622711	ID=Cre10.g429650.v5.5;Name=Cre10.g429650;GeneName_v5.6=Cre10.g429650;Defline2_v5.6=(1 of 30) PF12695 - Alpha/beta hydrolase family (Abhydrolase_5)	3156	-	gene
chromosome_10	1622901	1626176	ID=Cre10.g429702.v5.5;Name=Cre10.g429702;GeneName_v5.6=Cre10.g429702	3275	+	gene
chromosome_10	1632871	1656483	ID=Cre10.g429750.v5.5;Name=Cre10.g429750;GeneName_v5.6=Cre10.g429750;Defline2_v5.6=(1 of 11) PF13426 - PAS domain (PAS_9)	23612	+	gene
chromosome_10	1656485	1662311	ID=Cre10.g429800.v5.5;Name=Cre10.g429800;GeneName_v5.6=Cre10.g429800 / COQ8;Defline1_v5.6=Ubiquinone biosynthesis protein;Defline2_v5.6=(1 of 1) PTHR10566:SF65 - UBIQUINONE BIOSYNTHESIS PROTEIN COQ-8	5826	-	gene
chromosome_10	1662428	1666391	ID=Cre10.g429850.v5.5;Name=Cre10.g429850;GeneName_v5.6=Cre10.g429850	3963	-	gene
chromosome_10	1666491	1673553	ID=Cre10.g429880.v5.5;Name=Cre10.g429880;GeneName_v5.6=Cre10.g429880 / CGL156;Defline1_v5.6=DNA binding protein;Defline2_v5.6=(1 of 5) PF01388 - ARID/BRIGHT DNA binding domain (ARID)	7062	+	gene
chromosome_10	1673554	1676004	ID=Cre10.g430000.v5.5;Name=Cre10.g430000;GeneName_v5.6=Cre10.g430000	2450	-	gene
chromosome_10	1676151	1678397	ID=Cre10.g430050.v5.5;Name=Cre10.g430050;GeneName_v5.6=Cre10.g430050 / UBC20;Defline1_v5.6=E2 Ubiquitin conjugating enzyme;Defline2_v5.6=(1 of 1) K10583 - ubiquitin-conjugating enzyme E2 S (UBE2S, E2EPF)	2246	+	gene
chromosome_10	1678405	1683991	ID=Cre10.g430100.v5.5;Name=Cre10.g430100;GeneName_v5.6=Cre10.g430100 / ELG22;Defline1_v5.6=Exostosin-like glycosyltransferase 22;Defline2_v5.6=(1 of 33) 2.4.2.41 - Xylogalacturonan beta-1,3-xylosyltransferase / Xylogalacturonan xylosyltransferase	5586	-	gene
chromosome_10	1684111	1689556	ID=Cre10.g430150.v5.5;Name=Cre10.g430150;GeneName_v5.6=Cre10.g430150 / LPA1;Defline1_v5.6=Photosystem-II repair protein;Defline2_v5.6=(1 of 1) PF11998//PF13414 - Protein of unknown function (DUF3493) (DUF3493) // TPR repeat (TPR_11)	5445	+	gene
chromosome_10	1689583	1695891	ID=Cre10.g430200.v5.5;Name=Cre10.g430200;GeneName_v5.6=Cre10.g430200 / ARS3;Defline1_v5.6=Arylsulfatase;Defline2_v5.6=(1 of 19) 3.1.6.1 - Arylsulfatase / Sulfatase	6308	-	gene
chromosome_10	1696542	1702374	ID=Cre10.g430250.v5.5;Name=Cre10.g430250;GeneName_v5.6=Cre10.g430250 / ELG21;Defline1_v5.6=Exostosin-like glycosyltransferase 21;Defline2_v5.6=(1 of 3) PF03016//PF07974 - Exostosin family (Exostosin) // EGF-like domain (EGF_2)	5832	+	gene
chromosome_10	1702376	1705842	ID=Cre10.g430300.v5.5;Name=Cre10.g430300;GeneName_v5.6=Cre10.g430300	3466	-	gene
chromosome_10	1706482	1709636	ID=Cre10.g430350.v5.5;Name=Cre10.g430350;GeneName_v5.6=Cre10.g430350	3154	+	gene
chromosome_10	1709646	1710682	ID=Cre10.g430376.v5.5;Name=Cre10.g430376;GeneName_v5.6=Cre10.g430376	1036	-	gene
chromosome_10	1710730	1711852	ID=Cre10.g430400.v5.5;Name=Cre10.g430400;GeneName_v5.6=Cre10.g430400 / RPL37;Defline1_v5.6=Cytosolic 80S ribosomal protein L37;Defline2_v5.6=(1 of 1) K02922 - large subunit ribosomal protein L37e (RP-L37e, RPL37)	1122	-	gene
chromosome_10	1712055	1716907	ID=Cre10.g430450.v5.5;Name=Cre10.g430450;GeneName_v5.6=Cre10.g430450;Defline2_v5.6=(1 of 1) 3.5.1.10 - Formyltetrahydrofolate deformylase / Formyltetrahydrofolate hydrolase	4852	-	gene
chromosome_10	1717190	1725730	ID=Cre10.g430501.v5.5;Name=Cre10.g430501;GeneName_v5.6=Cre10.g430501;Defline2_v5.6=(1 of 1) PTHR22904//PTHR22904:SF331 - TPR REPEAT CONTAINING PROTEIN // CARBOXYLATE CLAMP-TETRATRICOPEPTIDE REPEAT PROTEIN	8540	-	gene
chromosome_10	1727608	1729862	ID=Cre10.g430550.v5.5;Name=Cre10.g430550;GeneName_v5.6=Cre10.g430550	2254	-	gene
chromosome_10	1730602	1731894	ID=Cre10.g430600.v5.5;Name=Cre10.g430600;GeneName_v5.6=Cre10.g430600	1292	+	gene
chromosome_10	1732106	1734072	ID=Cre10.g430626.v5.5;Name=Cre10.g430626;GeneName_v5.6=Cre10.g430626	1966	-	gene
chromosome_10	1734406	1738882	ID=Cre10.g430650.v5.5;Name=Cre10.g430650;GeneName_v5.6=Cre10.g430650	4476	-	gene
chromosome_10	1739002	1761889	ID=Cre10.g430700.v5.5;Name=Cre10.g430700;GeneName_v5.6=Cre10.g430700 / FAP308;Defline1_v5.6=Flagellar Associated Protein 308	22887	+	gene
chromosome_10	1762739	1767762	ID=Cre10.g430750.v5.5;Name=Cre10.g430750;GeneName_v5.6=Cre10.g430750;Defline2_v5.6=(1 of 1) PTHR24078:SF261 - DNAJ (HSP40) HOMOLOG, SUBFAMILY A, MEMBER 3A	5023	-	gene
chromosome_10	1768390	1777432	ID=Cre10.g430800.v5.5;Name=Cre10.g430800;GeneName_v5.6=Cre10.g430800;Defline2_v5.6=(1 of 3) PTHR10566:SF76 - PROTEIN Y32H12A.7	9042	-	gene
chromosome_10	1777562	1782254	ID=Cre10.g430850.v5.5;Name=Cre10.g430850;GeneName_v5.6=Cre10.g430850	4692	+	gene
chromosome_10	1782412	1791777	ID=Cre10.g430900.v5.5;Name=Cre10.g430900;GeneName_v5.6=Cre10.g430900;Defline2_v5.6=(1 of 5) PTHR19302 - GAMMA TUBULIN COMPLEX PROTEIN	9365	+	gene
chromosome_10	1791866	1801782	ID=Cre10.g430950.v5.5;Name=Cre10.g430950;GeneName_v5.6=Cre10.g430950 / RAD54B;Defline1_v5.6=SNF2-related DNA/RNA helicase;Defline2_v5.6=(1 of 1) K10875 - DNA repair and recombination protein RAD54 and RAD54-like protein (RAD54L, RAD54)	9916	-	gene
chromosome_10	1801836	1806472	ID=Cre10.g431000.v5.5;Name=Cre10.g431000;GeneName_v5.6=Cre10.g431000	4636	-	gene
chromosome_10	1806682	1818551	ID=Cre10.g431050.v5.5;Name=Cre10.g431050;GeneName_v5.6=Cre10.g431050 / SRR13;Defline1_v5.6=Speract/scavenger receptor, transmembrane glycoprotein;Defline2_v5.6=(1 of 1) PTHR19331//PTHR19331:SF253 - LYSYL OXIDASE-RELATED // SUBFAMILY NOT NAMED	11869	+	gene
chromosome_10	1820866	1829272	ID=Cre10.g431100.v5.5;Name=Cre10.g431100;GeneName_v5.6=Cre10.g431100	8406	-	gene
chromosome_10	1829381	1835221	ID=Cre10.g431150.v5.5;Name=Cre10.g431150;GeneName_v5.6=Cre10.g431150 / FAP256;Defline1_v5.6=Flagellar Associated Protein 256;Defline2_v5.6=(1 of 1) PTHR13371//PTHR13371:SF0 - GLYCINE-, GLUTAMATE-, THIENYLCYCLOHEXYLPIPERIDINE-BINDING PROTEIN // CENTROSOMAL PROTEIN OF 104 KDA	5840	+	gene
chromosome_10	1835312	1842994	ID=Cre10.g431200.v5.5;Name=Cre10.g431200;GeneName_v5.6=Cre10.g431200	7682	+	gene
chromosome_10	1843250	1854632	ID=Cre10.g431250.v5.5;Name=Cre10.g431250;GeneName_v5.6=Cre10.g431250 / CYG5;Defline1_v5.6=Adenylate/guanylate cyclase;Defline2_v5.6=(1 of 72) 4.6.1.2 - Guanylate cyclase / Guanylyl cyclase	11382	-	gene
chromosome_10	1855022	1858550	ID=Cre10.g431350.v5.5;Name=Cre10.g431350;GeneName_v5.6=Cre10.g431350 / TGL16;Defline1_v5.6=Triacylglycerol lipase;Defline2_v5.6=(1 of 4) PTHR12406//PTHR12406:SF27 - CALCIUM-INDEPENDENT PHOSPHOLIPASE A2 IPLA2 -RELATED // SUBFAMILY NOT NAMED	3528	+	gene
chromosome_10	1858556	1861972	ID=Cre10.g431400.v5.5;Name=Cre10.g431400;GeneName_v5.6=Cre10.g431400 / TRZ1;Defline1_v5.6=Nuclear RNase Z-like protein;Defline2_v5.6=(1 of 1) PTHR12553:SF43 - NUCLEAR RIBONUCLEASE Z	3416	-	gene
chromosome_10	1862152	1865721	ID=Cre10.g431450.v5.5;Name=Cre10.g431450;GeneName_v5.6=Cre10.g431450;Defline1_v5.6=N-acetyltransferase;Defline2_v5.6=(1 of 2) KOG2488 - Acetyltransferase (GNAT) domain-containing protein	3569	+	gene
chromosome_10	1865786	1871249	ID=Cre10.g431500.v5.5;Name=Cre10.g431500;GeneName_v5.6=Cre10.g431500	5463	-	gene
chromosome_10	1871387	1874934	ID=Cre10.g431550.v5.5;Name=Cre10.g431550;GeneName_v5.6=Cre10.g431550 / ADH6;Defline1_v5.6=Alcohol dehydrogenase;Defline2_v5.6=(1 of 1) PTHR11695:SF559 - GALACTITOL-1-PHOSPHATE 5-DEHYDROGENASE	3547	+	gene
chromosome_10	1877082	1878046	ID=Cre10.g431602.v5.5;Name=Cre10.g431602;GeneName_v5.6=Cre10.g431602	964	+	gene
chromosome_10	1878900	1884206	ID=Cre10.g431650.v5.5;Name=Cre10.g431650;GeneName_v5.6=Cre10.g431650;Defline2_v5.6=(1 of 2) 2.7.1.23//2.7.1.86 - NAD(+) kinase / DPN kinase // NADH kinase	5306	-	gene
chromosome_10	1884326	1886031	ID=Cre10.g431700.v5.5;Name=Cre10.g431700;GeneName_v5.6=Cre10.g431700	1705	+	gene
chromosome_10	1886086	1893348	ID=Cre10.g431750.v5.5;Name=Cre10.g431750;GeneName_v5.6=Cre10.g431750	7262	+	gene
chromosome_10	1893636	1897398	ID=Cre10.g431800.v5.5;Name=Cre10.g431800;GeneName_v5.6=Cre10.g431800 / ARS5;Defline1_v5.6=Arylsulfatase;Defline2_v5.6=(1 of 19) 3.1.6.1 - Arylsulfatase / Sulfatase	3762	+	gene
chromosome_10	1897400	1900376	ID=Cre10.g431850.v5.5;Name=Cre10.g431850;GeneName_v5.6=Cre10.g431850 / PGM18;Defline1_v5.6=Phosphoglycerate mutase family protein;Defline2_v5.6=(1 of 1) PTHR23029//PTHR23029:SF49 - PHOSPHOGLYCERATE MUTASE // PHOSPHOHISTIDINE PHOSPHATASE SIXA	2976	-	gene
chromosome_10	1901676	1905769	ID=Cre10.g431900.v5.5;Name=Cre10.g431900;GeneName_v5.6=Cre10.g431900;Defline2_v5.6=(1 of 105) PF12796 - Ankyrin repeats (3 copies) (Ank_2)	4093	+	gene
chromosome_10	1906506	1916553	ID=Cre10.g431950.v5.5;Name=Cre10.g431950;GeneName_v5.6=Cre10.g431950;Defline2_v5.6=(1 of 55) 2.7.12.1 - Dual-specificity kinase	10047	+	gene
chromosome_10	1916560	1929198	ID=Cre10.g432000.v5.5;Name=Cre10.g432000;GeneName_v5.6=Cre10.g432000 / DDB1;Defline1_v5.6=UV-damaged DNA binding complex subunit 1 protein;Defline2_v5.6=(1 of 1) K10610 - DNA damage-binding protein 1 (DDB1)	12638	-	gene
chromosome_10	1929346	1932928	ID=Cre10.g432050.v5.5;Name=Cre10.g432050;GeneName_v5.6=Cre10.g432050 / FAP284;Defline1_v5.6=Flagellar Associated Protein 284;Defline2_v5.6=(1 of 2) PF15239 - Domain of unknown function (DUF4586) (DUF4586)	3582	+	gene
chromosome_10	1934187	1936144	ID=Cre10.g432100.v5.5;Name=Cre10.g432100;GeneName_v5.6=Cre10.g432100;Defline2_v5.6=(1 of 1) PTHR34687:SF1 - CHAPERONE PROTEIN DNAJ-LIKE PROTEIN	1957	+	gene
chromosome_10	1936180	1945276	ID=Cre10.g432150.v5.5;Name=Cre10.g432150;GeneName_v5.6=Cre10.g432150;Defline2_v5.6=(1 of 18) K08824 - cyclin-dependent kinase-like [EC:2.7.11.22] (CDKL)	9096	-	gene
chromosome_10	1946080	1947686	ID=Cre10.g432200.v5.5;Name=Cre10.g432200;GeneName_v5.6=Cre10.g432200	1606	-	gene
chromosome_10	1948370	1956866	ID=Cre10.g432250.v5.5;Name=Cre10.g432250;GeneName_v5.6=Cre10.g432250;Defline2_v5.6=(1 of 24) PTHR24055//PTHR24055:SF137 - MITOGEN-ACTIVATED PROTEIN KINASE // SUBFAMILY NOT NAMED	8496	-	gene
chromosome_10	1957616	1970238	ID=Cre10.g432301.v5.5;Name=Cre10.g432301;GeneName_v5.6=Cre10.g432301	12622	+	gene
chromosome_10	1970260	1978256	ID=Cre10.g432350.v5.5;Name=Cre10.g432350;GeneName_v5.6=Cre10.g432350	7996	-	gene
chromosome_10	1978386	1982717	ID=Cre10.g432400.v5.5;Name=Cre10.g432400;GeneName_v5.6=Cre10.g432400 / OPR46;Defline1_v5.6=OctotricoPeptide Repeat Protein;Defline2_v5.6=(1 of 85) PTHR21228 - FAST LEU-RICH DOMAIN-CONTAINING	4331	+	gene
chromosome_10	1982726	1991966	ID=Cre10.g432450.v5.5;Name=Cre10.g432450;GeneName_v5.6=Cre10.g432450;Defline2_v5.6=(1 of 25) PF13637 - Ankyrin repeats (many copies) (Ank_4)	9240	-	gene
chromosome_10	1992095	2000796	ID=Cre10.g432500.v5.5;Name=Cre10.g432500;GeneName_v5.6=Cre10.g432500;Defline1_v5.6=Condensin complex component;Defline2_v5.6=(1 of 1) K06677 - condensin complex subunit 1 (YCS4, CNAP1, CAPD2)	8701	-	gene
chromosome_10	2000946	2007298	ID=Cre10.g432550.v5.5;Name=Cre10.g432550;GeneName_v5.6=Cre10.g432550 / KCN2;Defline1_v5.6=Six-transmembrane domain potassium channel alpha subunit;Defline2_v5.6=(1 of 1) PTHR11537//PTHR11537:SF133 - VOLTAGE-GATED POTASSIUM CHANNEL // PROTEIN EXP-2, ISOFORM C	6352	+	gene
chromosome_10	2007314	2019815	ID=Cre10.g432600.v5.5;Name=Cre10.g432600;GeneName_v5.6=Cre10.g432600 / ARS18;Defline1_v5.6=Arylsulfatase;Defline2_v5.6=(1 of 19) 3.1.6.1 - Arylsulfatase / Sulfatase	12501	-	gene
chromosome_10	2019955	2023039	ID=Cre10.g432650.v5.5;Name=Cre10.g432650;GeneName_v5.6=Cre10.g432650;Defline2_v5.6=(1 of 1) 3.6.1.59 - 5'-(N(7)-methyl 5'-triphosphoguanosine)-[mRNA] diphosphatase / M(7)GpppX pyrophosphatase	3084	+	gene
[truncated: 15,899 more rows]

## Sheet: Figure S1c_Size_of_intergenic
gene_names	distance	strand	species
ID=Cre01.g000017.v5.5;Name=Cre01.g000017;GeneName_v5.6=Cre01.g000017 - ID=Cre01.g000033.v5.5;Name=Cre01.g000033;GeneName_v5.6=Cre01.g000033	120	+	C. reinhardtii
[truncated: 17,452 more rows]
