# Supplementary material for: Exploring the Impact of Terminators on Transgene Expression in Chlamydomonas reinhardtii with a Synthetic Biology Approach
Source: Life (Basel). 2021 Sep 14;11(9):964. doi: 10.3390/life11090964 (PMC8471596; doi:10.3390/life11090964)
Supplement: Supplementary file 1 [file life-11-00964-s001.zip › Dataset S2 - Geisler et al.xlsx]

## Sheet: Index
Dataset S1
Exploring the impact of terminators on transgene expression in Chlamydomonas reinhardtii with a synthetic biology approach.
Geisler et al
Dataset S1 from Strenkert et al. 2019 - Multiomics resolution of molecular events during a day in the life of Chlamydomonas. Proc. Natl. Acad. Sci. U. S. A. 2019, 116, 2374–2383, doi:10.1073/pnas.1815238116
Expression ranking calculations
Table S4: Expression ranking of C. reinhartii genes used in this study.

## Sheet: Dataset S1 (Strenkert 2019) 
									Expression level (FPKM)
LocusID	Name	locus	–11	–9	–7	–5	–3	–1	–0.5	0	0.5	1	3	5	7	9	11	13			LocusID	cluster	p-value	phase
Cre01.g000017	Cre01.g000017	chromosome_1:18765-20237	0.540144	0.475343	0.905404	1.30823	1.19008	1.12623	1.4579	1.33285	0.426872	0.182551	0.376378	1.16568	1.15858	1.43322	1.35728	0.312766			Cre01.g000017	nuc13	NA	NA
Cre01.g000033	Cre01.g000033	chromosome_1:20355-23957	0.0599105	0.233902	0.443636	1.16646	1.41356	1.1175	1.94189	1.92802	0.500084	0.095002	0.329767	0.322371	0.282254	0.249108	0.0898737	0.0767797			Cre01.g000033	NA	NA	NA
Cre01.g000050	RWP14	chromosome_1:24025-30617	0.793316	1.63295	1.50457	1.52922	1.22311	0.615487	0.823024	0.787688	0.580974	1.04222	0.602726	0.768232	1.07377	0.87273	0.847571	0.963127			Cre01.g000050	nuc03	NA	NA
Cre01.g000100	Cre01.g000100	chromosome_1:30775-41037	0.316929	0.648683	1.12157	1.39885	1.44798	1.10469	1.31372	1.36712	0.0425954	0.128424	0.528419	0.981486	1.17922	1.26859	0.816929	0.378529			Cre01.g000100	nuc13	NA	NA
Cre01.g000150	ZRT2	chromosome_1:41895-46547	0.0551003	0.0631563	0.116059	0.11929	0.183546	0.283013	0.332532	0.404518	8.05643	7.88962	30.2008	5.96339	4.07412	4.28432	1.74166	0.051932			Cre01.g000150	nuc11	2.53e-22	4
Cre01.g000200	Cre01.g000200	chromosome_1:46552-51525	1.2327	1.38805	1.80546	2.0888	2.15145	1.6465	2.21848	2.00911	5.28663	1.94771	1.24138	1.7849	1.93566	1.59841	1.32297	0.938074			Cre01.g000200	nuc07	NA	NA
Cre01.g000250	Cre01.g000250	chromosome_1:51589-54035	5.64721	5.99019	6.53522	6.43981	5.85171	5.33566	5.76669	5.13737	16.0513	10.9197	20.9943	19.084	11.9483	9.35861	7.9176	4.48222			Cre01.g000250	nuc11	NA	NA
Cre01.g000300	Cre01.g000300	chromosome_1:54135-57919	4.61688	4.40229	4.86997	5.20284	6.78268	5.45699	7.41101	7.0902	15.28	3.89954	4.54514	5.2336	3.42518	2.97956	4.3035	4.3586			Cre01.g000300	nuc06	NA	NA
Cre01.g000350	Cre01.g000350	chromosome_1:57976-60685	14.3211	15.7461	17.7278	19.8108	20.1218	19.2353	20.5177	19.7157	56.9978	64.8537	89.6404	64.139	36.8257	21.4171	18.4214	10.7782			Cre01.g000350	nuc09	9.39e-16	4
Cre01.g000400	Cre01.g000400	chromosome_1:60739-64955	2.52493	1.62668	2.60595	2.61995	2.48304	3.0447	3.795	3.41584	1.50898	0.729299	2.31975	5.29329	12.6418	16.4519	10.191	3.47336			Cre01.g000400	nuc14	NA	NA
Cre01.g000450	Cre01.g000450	chromosome_1:65055-70197	2.92403	2.29149	4.02327	4.45191	3.85819	3.78057	4.31733	3.94577	1.82623	1.7509	6.24035	8.57833	9.86698	10.2807	6.70402	3.65735			Cre01.g000450	nuc14	NA	NA
Cre01.g000500	Cre01.g000500	chromosome_1:70245-77235	0.490153	0.568895	1.06258	1.17894	1.75451	1.69688	2.00544	2.13241	3.11251	1.91509	1.40042	1.31823	0.746503	0.458943	0.602515	0.610782			Cre01.g000500	nuc06	9.81e-17	0
Cre01.g000550	Cre01.g000550	chromosome_1:77365-83717	0.589275	0.228288	0.151287	0.129063	0.0800205	0.145717	0.139291	0.155606	0.0186231	0.0355262	0.0559679	0.0334645	0.169926	0.566214	1.15339	0.872182			Cre01.g000550	NA	3.01e-12	14
Cre01.g000600	Cre01.g000600	chromosome_1:83749-88945	5.43522	10.3944	8.80049	7.51765	7.78127	5.01985	5.28886	4.88231	15.4879	12.4896	2.6996	1.49115	2.31516	2.90436	3.7236	4.41663			Cre01.g000600	nuc08	2.66e-11	16
Cre01.g000650	AMX2	chromosome_1:89575-97537	3.9493	7.34384	12.5215	12.5055	10.727	9.55075	11.1979	10.717	14.9914	1.2032	0.296529	0.954391	0.237374	0.359756	0.938272	4.82258			Cre01.g000650	nuc05	4.77e-25	19
Cre01.g000700	Cre01.g000700	chromosome_1:97539-103735	0.0422739	0.0370947	0.071212	0.0822439	0.0522432	0.11686	0.154317	0.0569051	0.171193	0.17296	0.101526	0.0761817	0.136616	0.0989101	0.126983	0.0384696			Cre01.g000700	NA	NA	NA
Cre01.g000750	Cre01.g000750	chromosome_1:103895-110765	1.14435	0.89456	0.870873	1.0814	1.16451	0.882055	1.33199	1.28402	0.586212	0.601197	0.461859	0.498368	0.531774	0.380417	0.511578	1.37663			Cre01.g000750	nuc04	NA	NA
Cre01.g000800	Cre01.g000800	chromosome_1:111400-113935	1.58413	2.67228	3.75517	3.49539	4.33167	3.28308	3.66127	3.71473	0.636899	2.77423	9.95192	8.84697	6.82896	4.18322	1.54987	1.22602			Cre01.g000800	nuc12	NA	NA
Cre01.g000850	CPLD38	chromosome_1:114409-116415	4.49874	3.3924	5.72228	7.02004	7.87941	4.04373	5.69911	7.08863	13.8091	12.7213	11.7295	11.2426	6.18666	3.20731	3.85707	2.37243			Cre01.g000850	nuc09	NA	NA
Cre01.g000900	CPLD20	chromosome_1:116525-120738	8.4641	11.4618	9.43802	9.10752	8.25697	5.32734	7.49434	7.22516	3.97529	0.889497	0.605248	1.10239	1.03027	0.70906	2.7187	9.56413			Cre01.g000900	nuc04	3.7e-16	18
Cre01.g000950	Cre01.g000950	chromosome_1:121435-126517	0.0556871	0.0247212	0.0129165	0.0130069	0.0417748	0.0714063	0.0524299	0.0323932	0.0195128	0.0623823	0.155842	0.202312	0.330799	0.297044	0.17256	0.0227626			Cre01.g000950	NA	NA	NA
Cre01.g001000	Cre01.g001000	chromosome_1:126579-132075	1.43881	0.220575	0.0393631	0.0163731	0.0288711	0.143411	0.0470277	0.0441334	0.0298067	0.0417124	0.0221509	0.00711624	0.240235	5.04178	7.8215	1.81857			Cre01.g001000	nuc15	NA	NA
Cre01.g001100	Cre01.g001100	chromosome_1:133426-138095	24.3563	15.9547	8.10166	6.89197	5.36572	5.11263	5.32243	5.30811	3.8164	1.36871	26.8101	30.1339	32.0591	32.7617	37.0309	30.8871			Cre01.g001100	nuc16	1.26e-17	10
Cre01.g001150	Cre01.g001150	chromosome_1:138225-151966	0.538587	0.763266	0.855742	1.09485	1.07388	1.02201	1.12932	1.19689	0.380168	0.458373	0.715474	0.889416	0.85849	0.70894	0.710131	0.627291			Cre01.g001150	NA	NA	NA
Cre01.g001200	Cre01.g001200	chromosome_1:152545-165736	3.26576	2.58852	2.95333	3.26788	3.15955	3.13787	3.93851	3.87764	0.191189	0.297562	0.480354	0.610676	0.588925	0.969019	0.670961	1.97655			Cre01.g001200	nuc04	NA	NA
Cre01.g001250	Cre01.g001250	chromosome_1:166881-177525	0.170674	0.0873084	0.100725	0.156767	0.185711	0.221883	0.219636	0.203814	0.0792876	0.129533	0.109177	0.101647	0.0883217	0.0948945	0.210446	0.196479			Cre01.g001250	NA	NA	NA
Cre01.g001300	Cre01.g001300	chromosome_1:179761-209575	0.0882813	0.0596344	0.0495036	0.0507925	0.0487461	0.0946548	0.0726393	0.0763314	0.0311669	0.049621	0.0458744	0.0713381	0.0700707	0.20114	0.164395	0.106869			Cre01.g001300	NA	NA	NA
Cre01.g001350	Cre01.g001350	chromosome_1:209955-218641	0.354289	0.0959325	0.0915101	0.140669	0.107772	0.22447	0.255895	0.200483	0.0585503	0.0662631	0.835873	0.94213	0.901093	1.11527	1.02146	0.241819			Cre01.g001350	NA	1.71e-11	7.5
Cre01.g001400	ZMP1	chromosome_1:218741-224662	3.97692	3.49243	2.18348	2.5334	2.39965	3.15457	4.05465	4.71752	4.18456	1.9027	3.58466	2.83442	1.28069	0.694321	2.88566	5.33481			Cre01.g001400	nuc04	NA	NA
Cre01.g001450	Cre01.g001450	chromosome_1:225011-229655	5.3269	3.75139	0.989842	0.658633	0.395588	0.497552	0.478169	0.514056	0.139971	0.078857	0.15886	0.170068	0.0837382	0.525331	4.08613	8.02116			Cre01.g001450	nuc01	7.56e-18	15
Cre01.g001501	Cre01.g001501	chromosome_1:230215-237771	0.21732	0.304822	0.358371	0.324747	0.397553	0.269355	0.28442	0.245366	0.592273	0.524761	0.203172	0.118869	0.0605633	0.100409	0.116126	0.145816			Cre01.g001501	NA	NA	NA
Cre01.g001550	Cre01.g001550	chromosome_1:237941-243824	1.34695	1.64215	1.9288	3.07861	4.42732	2.53567	4.0046	4.41268	6.46168	4.4122	2.69141	2.60934	1.86144	0.760156	1.03076	0.606722			Cre01.g001550	nuc06	1.77e-14	23
Cre01.g001600	Cre01.g001600	chromosome_1:245101-248187	5.30457	6.15345	5.58119	4.87461	3.73045	3.07058	3.50108	3.08275	0.303937	0.0787318	0.246616	1.10102	2.13563	2.69789	1.74344	6.87866			Cre01.g001600	nuc02	1.92e-20	16
Cre01.g001650	Cre01.g001650	chromosome_1:248745-253111	0.0223675	0.0478211	0.0589831	0.0662951	0.0538168	0.0709103	0.0453898	0.0891817	0.124401	0.0878537	0.0444647	0.0376557	0.0253304	0	0.0469859	0.0088427			Cre01.g001650	NA	NA	NA
Cre01.g001657	Cre01.g001657	chromosome_1:253211-264398	2.52598	2.35441	2.13324	2.13494	2.11391	1.70844	1.79583	1.9594	1.35463	0.804299	3.66613	5.83706	5.21411	3.91452	3.61879	2.8806			Cre01.g001657	NA	NA	NA
Cre01.g001664	Cre01.g001664	chromosome_1:264834-268411	0.0393284	0.0261091	0.0413475	0.100797	0.182692	0.27641	0.285039	0.356743	1.22606	1.94724	0.953669	0.793657	0.927707	0.474727	0.264444	0.0158525			Cre01.g001664	NA	3.08e-24	4
Cre01.g001671	Cre01.g001671	chromosome_1:268505-270501	0.0455891	0.0502723	0.0576556	0.0568031	0.065951	0.116007	0.165442	0.0475338	5.61e-07	0.0661753	0.0236457	0.062943	0.0210281	0.0196648	0.0110933	0.0248019			Cre01.g001671	NA	NA	NA
Cre01.g001678	Cre01.g001678	chromosome_1:272551-286183	2.06	1.62571	1.24214	1.47741	1.43187	0.975523	1.64304	1.64607	0.588051	0.780408	0.650918	0.679976	0.840006	0.877417	1.42439	1.76852			Cre01.g001678	NA	NA	NA
Cre01.g001685	Cre01.g001685	chromosome_1:286441-290513	0.0964251	0.210146	0.182666	0.225602	0.193152	0.176913	0.242753	0.257353	0.429028	0.327051	0.229359	0.27056	0.211211	0.160493	0.0644677	0.112331			Cre01.g001685	NA	NA	NA
Cre01.g001700	Cre01.g001700	chromosome_1:291005-305011	0.241725	0.0580249	0.113825	0.2816	0.462633	0.731334	1.20593	1.35959	2.03492	1.69292	1.50734	1.77717	1.54552	0.655779	0.44137	0.179966			Cre01.g001700	nuc09	2.66e-28	4
Cre01.g001750	TIG1	chromosome_1:306537-313443	8.91758	10.3348	12.2962	13.4062	15.6528	11.6035	13.6378	14.3727	12.4738	13.5058	15.5785	8.53354	6.22509	8.06819	10.1404	8.16554			Cre01.g001750	NA	NA	NA
Cre01.g001800	Cre01.g001800	chromosome_1:313541-324653	1.63072	2.30214	2.91914	3.83894	4.15684	2.87549	4.38562	4.47653	5.08631	1.91745	0.778133	1.06066	1.43122	1.60254	1.8352	2.27675			Cre01.g001800	nuc05	6.25e-15	20
Cre01.g001950	Cre01.g001950	chromosome_1:324655-329091	1.46451	1.48524	1.6369	1.7999	1.73406	1.3004	1.68314	1.65336	1.38508	1.53548	2.54822	2.31327	1.55542	1.25398	1.64804	1.84706			Cre01.g001950	NA	NA	NA
Cre01.g001983	Cre01.g001983	chromosome_1:329306-333421	13.7666	9.68427	17.3331	21.0674	22.2598	16.4823	20.0082	19.0248	48.784	35.6955	60.206	58.651	41.5748	29.7458	21.4702	14.8487			Cre01.g001983	nuc11	1.26e-17	4
Cre01.g002050	Cre01.g002050	chromosome_1:333571-340433	0.31685	0.189926	0.411896	0.423022	0.588059	0.450717	0.493838	0.403442	2.81251	2.02049	2.38608	2.33551	1.58999	1.05593	0.714869	0.100511			Cre01.g002050	nuc10	3.06e-16	5
Cre01.g002100	Cre01.g002100	chromosome_1:340481-344893	0.653005	0.458547	0.408425	0.469834	0.465049	0.464794	0.554947	0.464537	2.55939	1.26754	3.4347	3.71392	3.73497	2.92117	1.7472	0.293962			Cre01.g002100	nuc11	6.14e-18	6
Cre01.g002150	Cre01.g002150	chromosome_1:345025-347821	0.814772	0.123714	0.0303956	0.0121729	0.00647608	0.148664	0.0455889	0.0553897	0.0253786	0.0962303	0.0242524	0.00601215	0.0619233	1.04901	2.18405	0.770683			Cre01.g002150	NA	NA	NA
Cre01.g002200	RPB6	chromosome_1:347991-350436	1.07441	1.13465	0.981457	1.03231	1.11004	0.589695	0.905348	1.04163	1.10296	1.15662	0.567144	0.407485	0.768379	0.735558	0.82742	0.806217			Cre01.g002200	NA	NA	NA
Cre01.g002201	Cre01.g002201	chromosome_1:355695-360627	0.158309	0.260889	0.24977	0.281393	0.318796	0.217709	0.222521	0.137901	0.181962	0.286805	0.160487	0.0954514	0.131464	0.162395	0.156137	0.0846999			Cre01.g002201	NA	NA	NA
Cre01.g002203	Cre01.g002203	chromosome_1:350580-355595	0.0339569	0.0188731	0.0278272	0.0504322	0.0213099	0.0545256	0.0344761	0.0156918	0.0176175	0.0439934	0.0152475	0.00352988	0.0227683	0.0294256	0.0205245	0.0178385			Cre01.g002203	NA	NA	NA
Cre01.g002227	Cre01.g002227	chromosome_1:360915-364167	0.652548	1.17129	1.59683	1.50845	1.42126	1.02137	1.24075	1.55334	1.75652	1.57843	0.782408	0.791012	0.934514	0.822149	0.592151	0.655918			Cre01.g002227	NA	NA	NA
Cre01.g002234	Cre01.g002234	chromosome_1:364215-367867	0.400702	0.536908	0.658236	0.731082	0.725371	0.555051	0.779917	0.820876	1.03472	0.92182	0.739238	0.439028	0.631501	0.513808	0.432735	0.330437			Cre01.g002234	NA	NA	NA
Cre01.g002250	Cre01.g002250	chromosome_1:367915-372098	0.418245	0.862135	1.40926	1.93861	3.24935	2.88873	3.82532	3.62695	10.7177	4.87896	3.08977	3.51058	2.25997	0.777539	0.71399	0.454235			Cre01.g002250	nuc07	2.91e-26	1
Cre01.g002300	Cre01.g002300	chromosome_1:372675-375035	323.391	209.737	75.8868	74.7392	73.4105	52.9709	57.1815	60.6341	88.306	51.887	371.525	562.053	652.281	635.933	580.037	464.719			Cre01.g002300	nuc14	1.21e-20	9
Cre01.g002350	Cre01.g002350	chromosome_1:375365-383307	1.57757	0.890011	0.780615	0.850235	0.810844	0.692195	0.956466	0.983654	1.26291	1.14984	3.31569	2.96746	3.52206	3.58727	3.25564	1.37821			Cre01.g002350	nuc14	9.22e-18	7.5
Cre01.g002400	Cre01.g002400	chromosome_1:384275-388645	0.641347	0.545005	0.832935	0.899729	1.22399	1.22026	1.38609	1.60007	1.30362	1.70229	3.18814	4.04803	3.17931	1.58426	0.800302	0.247438			Cre01.g002400	nuc11	6.14e-18	4
Cre01.g002451	Cre01.g002451	chromosome_1:437789-440875	0.892591	0.545999	0.68451	1.24161	1.24905	1.20138	1.39093	1.32505	1.79047	1.92405	3.36422	4.32939	4.01287	1.67489	0.8975	0.326839			Cre01.g002451	nuc11	5.01e-18	5
Cre01.g002500	COP2	chromosome_1:441093-444942	247.997	322.254	286.103	242.72	210.89	154.584	187.54	170.76	158.933	185.953	542.941	341.707	161.559	101.396	149.554	318.359			Cre01.g002500	nuc02	NA	NA
Cre01.g002550	Cre01.g002550	chromosome_1:445085-451638	1.50273	1.25934	1.55123	1.99761	2.45704	1.6114	3.20522	3.3967	1.73719	0.758992	0.471115	0.531446	0.454803	0.46743	0.87517	1.37768			Cre01.g002550	nuc05	7.35e-13	20
Cre01.g002600	Cre01.g002600	chromosome_1:452175-455677	0.0471765	0.0295488	0.0232661	0.0282635	0.0597413	0.138487	0.0283503	0.0701031	0.0462308	0.0935843	0.0532437	0.0291978	0.00620873	0.0408959	0.0260108	0.0421565			Cre01.g002600	NA	NA	NA
Cre01.g002650	Cre01.g002650	chromosome_1:456375-459334	0	0	0	0	0.0053332	0.0507668	0	0.00598964	0	0.0455622	0.0081162	0	0	0	0	0			Cre01.g002650	NA	NA	NA
Cre01.g002700	Cre01.g002700	chromosome_1:459395-468331	1.08577	1.03118	0.980171	0.705705	0.526708	0.597913	0.61529	0.544721	0.120276	0.199765	0.823097	0.989478	1.12924	1.24125	1.15182	1.45461			Cre01.g002700	nuc16	7.12e-19	12
Cre01.g002750	Cre01.g002750	chromosome_1:468385-472847	0.750916	0.782418	0.715977	0.654247	0.552082	0.654628	0.574661	0.522037	0.153224	0.235133	0.44492	0.508936	0.500397	0.637781	0.46231	0.704487			Cre01.g002750	NA	NA	NA
Cre01.g002787	Cre01.g002787	chromosome_1:473705-504317	1.05298	0.64793	0.87666	1.16667	0.987732	0.754341	1.01236	1.02422	0.276935	0.251771	0.325502	0.580276	0.874584	1.52528	1.29447	1.13415			Cre01.g002787	nuc13	NA	NA
Cre01.g002824	Cre01.g002824	chromosome_1:504485-507767	1.08661	0.637468	1.01595	1.02593	1.08572	0.797576	1.39972	0.867133	0.515342	0.231576	0.490138	0.559491	0.936843	1.50706	1.26868	0.98321			Cre01.g002824	NA	NA	NA
Cre01.g002861	Cre01.g002861	chromosome_1:507815-527067	1.79105	0.853679	1.2204	1.39655	1.33778	0.972147	1.4902	1.42896	0.544286	0.259205	0.438402	0.812002	1.34892	2.78766	2.63003	1.87377			Cre01.g002861	nuc15	NA	NA
Cre01.g002900	Cre01.g002900	chromosome_1:527089-528815	1.51558	2.731	4.27464	4.81091	4.91937	1.76972	2.83818	3.88461	1.16122	0.435797	0.210583	0.146093	0.107227	0.13407	0.276779	1.95692			Cre01.g002900	NA	4.77e-25	19
Cre01.g002950	Cre01.g002950	chromosome_1:528879-533195	0.886204	0.91	0.733019	0.853463	0.983819	0.814853	0.863628	0.946583	0.445266	0.629198	0.598038	0.605671	0.659109	0.629094	1.01276	0.769976			Cre01.g002950	NA	NA	NA
Cre01.g003000	Cre01.g003000	chromosome_1:533295-537931	0.0976076	0.143935	0.248459	0.292992	0.256067	0.234776	0.223665	0.201192	0.0672038	0.0315141	0.0886933	0.138415	0.268454	0.51531	0.53397	0.218722			Cre01.g003000	NA	NA	NA
Cre01.g003050	SEC8	chromosome_1:538050-548685	0.851854	0.35987	0.303423	0.356318	0.2538	0.301634	0.311145	0.284268	0.418022	0.406601	0.367863	0.365764	0.362739	0.625665	1.31425	0.879969			Cre01.g003050	nuc01	2.66e-11	10
Cre01.g003100	Cre01.g003100	chromosome_1:548795-553667	0.0556707	0.0128362	0.00527809	0.0160853	0	0.0637137	0.0134766	0.0064794	0.0107426	0.0400841	0.0744544	0.0285918	0.0362211	0.153105	0.164659	0.0210258			Cre01.g003100	NA	NA	NA
Cre01.g003150	Cre01.g003150	chromosome_1:553685-559455	1.19565	1.24149	1.28922	1.63324	1.6913	1.54154	1.96797	1.70483	6.29836	5.79682	4.53476	4.77247	4.09522	3.18453	2.01483	0.740187			Cre01.g003150	nuc10	3.35e-18	5
Cre01.g003200	Cre01.g003200	chromosome_1:559605-563426	0.321975	0.566302	1.23162	1.39658	1.40449	1.89608	1.75857	1.83533	0.070075	0.269101	1.48466	2.76934	3.12892	1.63024	0.329174	0.261777			Cre01.g003200	nuc12	NA	NA
Cre01.g003250	Cre01.g003250	chromosome_1:563645-566147	0.0324008	0.0193642	0.0178666	0.0185821	0.0323776	0.0275159	0.00539153	0.00622379	0.0250893	0.0546427	0.0216989	0.0215388	0.00759186	0.0174712	0.0179054	0.0387255			Cre01.g003250	NA	NA	NA
Cre01.g003300	Cre01.g003300	chromosome_1:566225-571627	0.720972	0.513511	0.674919	0.890875	0.708835	3.38452	4.21825	4.20982	1.89937	0.158501	0.29056	1.47479	2.41963	1.94895	0.388915	0.470264			Cre01.g003300	nuc06	NA	NA
Cre01.g003376	Cre01.g003376	chromosome_1:571709-577935	0.144124	0.214694	0.145216	0.269398	0.338421	0.272565	0.249822	0.335954	4.01407	2.86991	0.575744	0.641034	0.917413	0.377204	0.292666	0.0924529			Cre01.g003376	nuc07	1.19e-12	4
Cre01.g003450	Cre01.g003450	chromosome_1:578085-583100	0.609039	0.805851	0.803285	0.869753	0.829592	0.582058	0.711278	0.697406	0.651916	0.896454	0.958548	0.978153	0.940133	0.695016	0.765549	0.541583			Cre01.g003450	NA	NA	NA
Cre01.g003463	Cre01.g003463	chromosome_1:583695-595687	0.376427	0.137185	0.147337	0.280576	0.281425	0.332204	0.425385	0.408668	0.304438	0.316627	0.34123	0.680943	1.69585	3.31856	2.6394	0.490272			Cre01.g003463	nuc15	2.58e-12	6.5
Cre01.g003475	Cre01.g003475	chromosome_1:595704-601865	0.0355395	0	0	0.0103043	0.0285032	0.0535266	0	0.0127845	0.0143178	0.0550731	0.0290501	0.0358305	0.0219137	0.00494819	0	0			Cre01.g003475	NA	NA	NA
Cre01.g003487	Cre01.g003487	chromosome_1:602370-606855	0.630098	0.672544	0.517263	0.596172	0.531295	0.453566	0.472776	0.437615	0.48917	0.69178	0.552951	0.597039	0.64034	0.645675	0.817342	0.572924			Cre01.g003487	NA	NA	NA
Cre01.g003500	Cre01.g003500	chromosome_1:606955-626077	0.286882	0.298909	0.252569	0.25259	0.239998	0.169944	0.180542	0.213644	0.0425561	0.0158329	0.190099	0.282059	0.349628	0.281006	0.231342	0.342724			Cre01.g003500	NA	NA	NA
Cre01.g003508	Cre01.g003508	chromosome_1:626435-628693	0.377662	0.624065	0.581721	0.952165	1.03717	0.719802	1.45967	1.40196	0.894393	0.2976	0.0836217	0.178346	0.289718	0.225453	0.508656	0.414206			Cre01.g003508	NA	NA	NA
Cre01.g003516	Cre01.g003516	chromosome_1:644745-653360	0.247117	0.22301	0.224212	0.318736	0.328161	0.331607	0.562922	0.480688	0.339802	0.164059	0.0620588	0.078594	0.0589564	0.0573215	0.118007	0.182353			Cre01.g003516	NA	NA	NA
Cre01.g003524	Cre01.g003524	chromosome_1:653606-662145	0.652474	0.907385	0.87066	1.40943	1.80218	0.912215	2.18677	2.35295	1.67748	0.62414	0.298073	0.258576	0.282471	0.231252	0.322575	0.688154			Cre01.g003524	nuc05	2.09e-16	20
Cre01.g003532	Cre01.g003532	chromosome_1:662245-677613	0.368793	0.43491	0.611003	0.804763	0.954964	0.567123	0.826009	0.925845	0.414382	0.260159	0.169504	0.192914	0.164077	0.173548	0.206835	0.40769			Cre01.g003532	nuc05	NA	NA
Cre01.g003541	Cre01.g003541	chromosome_1:677835-680597	0.875249	0.582157	0.489628	0.53847	0.506193	0.373907	0.816951	0.79851	2.67772	1.91952	3.30285	2.3174	2.15795	1.66131	1.08131	0.469323			Cre01.g003541	NA	1.04e-13	6
Cre01.g003550	Cre01.g003550	chromosome_1:680629-687445	0.727998	0.423052	1.05834	1.65788	2.20813	2.27129	2.70486	3.0047	4.43939	4.72222	6.86867	8.57996	5.80695	2.54973	1.62519	0.299598			Cre01.g003550	nuc11	7.8e-31	4
Cre01.g003600	Cre01.g003600	chromosome_1:688995-690516	1.58848	0.435156	0.0194332	0.0206712	0.0233469	0.00227243	0.0165462	0.0309945	1.54024	5.19455	14.3357	11.1106	4.08125	0.630036	3.57711	1.54915			Cre01.g003600	NA	2.8e-13	7
Cre01.g003650	Cre01.g003650	chromosome_1:694649-700899	2.07143	1.39371	1.35052	1.67405	2.00111	1.56023	2.14135	2.48565	0.632707	0.280571	0.417039	0.661396	1.11444	1.18362	1.91973	2.57112			Cre01.g003650	nuc04	NA	NA
Cre01.g003700	Cre01.g003700	chromosome_1:701555-709087	0.244867	0.088375	0.116497	0.128562	0.200485	0.233589	0.285691	0.289005	0.0472963	0.123484	0.161083	0.300435	0.352432	0.449046	0.550215	0.290198			Cre01.g003700	NA	NA	NA
Cre01.g003751	Cre01.g003751	chromosome_1:709818-725710	0.0285917	0.0379453	0.262614	0.530004	1.0057	0.779187	1.28301	1.46299	0.656602	0.675423	0.350387	0.33661	0.250805	0.136528	0.0373648	0.0286015			Cre01.g003751	nuc06	2.11e-27	0
Cre01.g003800	Cre01.g003800	chromosome_1:726048-736490	1.98325	2.36388	2.24012	2.42767	2.46328	2.27207	3.37123	3.37526	4.41775	4.43932	2.60385	2.6936	2.76982	2.46157	2.08682	2.44298			Cre01.g003800	NA	NA	NA
Cre01.g003826	Cre01.g003826	chromosome_1:736538-738965	2.30336	2.00624	2.22527	2.2887	2.3705	2.48656	2.74421	2.98612	2.79309	3.68813	2.19796	2.37391	2.4479	2.08394	1.67075	2.31227			Cre01.g003826	NA	NA	NA
Cre01.g003850	Cre01.g003850	chromosome_1:739298-746905	1.68532	0.456626	0.682371	0.607853	0.519618	0.641934	0.708908	0.570225	0.0141893	0.0555058	1.39147	6.65406	11.9405	8.97085	3.13433	1.49432			Cre01.g003850	nuc14	2.71e-14	7.5
Cre01.g003950	Cre01.g003950	chromosome_1:750062-767768	1.01754	1.38542	2.64271	5.11478	9.91924	9.17821	15.5378	17.8672	72.7965	30.0779	26.3513	24.9587	19.0616	8.19561	3.59955	0.889836			Cre01.g003950	nuc07	1.2e-25	3
Cre01.g004000	Cre01.g004000	chromosome_1:767815-771798	13.3267	17.2295	19.7084	21.1367	21.1686	17.556	20.3245	20.4423	7.06136	8.1527	12.2103	13.9726	11.1317	11.963	12.229	20.0224			Cre01.g004000	nuc05	2.47e-11	20
Cre01.g004050	Cre01.g004050	chromosome_1:779808-782390	0.399296	1.0598	1.02992	0.744278	0.52483	0.398409	0.424444	0.808635	0.223948	0.156542	0.101512	0.0266267	0.0575134	0.0154894	0.0517499	0.592924			Cre01.g004050	NA	3.06e-16	17
Cre01.g004124	Cre01.g004124	chromosome_1:782818-804650	2.0171	1.38019	1.37274	1.35461	1.41652	1.09695	1.54316	1.65467	2.38481	0.766938	0.477983	0.889906	1.05038	1.17065	1.11639	1.90701			Cre01.g004124	nuc07	NA	NA
Cre01.g004157	Cre01.g004157	chromosome_1:807728-826390	0.234706	0.204897	0.281938	0.265978	0.30517	0.334132	0.375637	0.457603	0.1972	0.109787	0.268146	0.8577	0.878439	0.604164	0.218152	0.249811			Cre01.g004157	nuc10	NA	NA
Cre01.g004200	Cre01.g004200	chromosome_1:826412-833028	4.18736	3.09635	3.20125	3.18915	3.15864	2.59903	2.91628	3.00793	0.275594	0.485134	1.01589	0.935906	0.731836	1.24921	2.77785	4.37784			Cre01.g004200	nuc04	5.55e-12	17
Cre01.g004250	TCTEX1	chromosome_1:833154-834660	19.7143	16.881	15.5216	14.9214	14.4788	8.89629	12.0709	13.6504	9.55067	1.07558	1.2349	1.64039	1.54192	3.03708	9.94827	25.1086			Cre01.g004250	nuc04	1.43e-16	17
Cre01.g004300	ASN1	chromosome_1:834662-841428	39.4512	23.3932	29.7268	32.5542	38.78	35.6548	43.8371	41.5018	116.287	151.787	130.459	77.8582	37.5747	32.0883	35.3288	21.6922			Cre01.g004300	nuc09	2.71e-14	3
Cre01.g004350	Cre01.g004350	chromosome_1:841528-850578	3.5695	4.05772	4.7369	4.55224	3.87175	3.64271	4.392	4.69489	17.6184	4.9348	6.99864	8.31103	7.3329	5.56782	4.19092	3.5375			Cre01.g004350	nuc07	NA	NA
Cre01.g004400	Cre01.g004400	chromosome_1:852288-853940	119.884	58.0972	24.5966	18.5476	15.4689	13.6962	16.4822	15.2019	7.27294	4.11131	1.71001	1.16539	2.73336	17.3962	146.163	174.599			Cre01.g004400	nuc01	2.18e-19	16
Cre01.g004450	CPLD42	chromosome_1:853942-857330	11.3065	2.35726	4.72543	7.25017	8.65434	7.09386	7.51452	7.92832	86.2732	107.166	120.236	87.7817	28.5768	13.2766	13.3617	3.66579			Cre01.g004450	nuc09	9.81e-17	5
Cre01.g004500	LEU1L	chromosome_1:857468-864406	41.5461	18.1857	32.1899	41.495	49.9329	45.0997	51.9381	50.6455	146.532	184.841	209.082	155.315	99.2271	51.1135	31.62	24.7989			Cre01.g004500	nuc09	2.37e-24	4
Cre01.g004550	FAP190	chromosome_1:864598-870890	3.53966	4.08169	5.21835	5.97923	5.39507	4.08256	5.19169	5.69181	2.70752	0.456233	0.23023	0.41286	0.382439	0.655448	1.74169	4.5336			Cre01.g004550	nuc04	1.19e-16	19
Cre01.g004600	RWP12	chromosome_1:871546-885124	2.3072	3.22343	6.13365	8.29719	8.65736	11.0338	13.7684	14.5416	28.3377	18.2259	15.0033	18.0824	17.6624	12.219	4.19523	1.64616			Cre01.g004600	nuc12	6.39e-19	4
Cre01.g004651	Cre01.g004651	chromosome_1:885746-887416	23.3336	37.9503	25.9051	13.7903	7.61844	4.66279	5.27695	6.03328	4.35429	3.01801	7.0938	5.30739	2.66123	1.49547	2.23577	25.9167			Cre01.g004651	nuc02	NA	NA
Cre01.g004700	Cre01.g004700	chromosome_1:887957-891436	11.8347	6.47955	2.00196	1.53456	1.0971	1.07241	1.25828	1.0192	0.560302	0.0945138	23.0886	26.9526	20.115	16.2486	16.3522	19.4654			Cre01.g004700	nuc14	NA	NA
Cre01.g004750	Cre01.g004750	chromosome_1:891736-897598	0.158082	0.211916	0.292646	0.533248	0.563504	1.48256	1.75331	2.04207	0.821768	0.189123	0.0349079	0.0761215	0.1544	0.294848	0.145328	0.523872			Cre01.g004750	NA	NA	NA
Cre01.g004800	Cre01.g004800	chromosome_1:897756-902004	16.7532	29.0808	26.5373	26.4145	26.1085	26.0581	31.9045	34.7332	82.4298	38.786	21.5586	25.1391	22.15	12.3162	13.5797	24.0893			Cre01.g004800	nuc07	NA	NA
Cre01.g004850	Cre01.g004850	chromosome_1:902010-912496	0.181326	0.248496	0.353167	0.372443	0.373007	0.32415	0.405034	0.400574	0.993911	0.498635	0.285817	0.264495	0.166577	0.188339	0.212063	0.115347			Cre01.g004850	nuc07	NA	NA
Cre01.g004900	Cre01.g004900	chromosome_1:912668-915952	7.93982	13.2911	13.3755	10.5766	7.64077	8.41516	9.27618	8.45505	6.68596	2.04717	2.89314	5.88338	9.33315	7.82251	4.83157	8.48312			Cre01.g004900	nuc03	NA	NA
Cre01.g004926	Cre01.g004926	chromosome_1:916086-916739	0.10414	0.16086	0.196246	0.127946	0.0163534	0.166232	0.140721	0.220785	0.290059	0.292244	0.189381	0.210882	0.0783717	0.0590011	0	0.151348			Cre01.g004926	NA	NA	NA
Cre01.g004950	Cre01.g004950	chromosome_1:921310-925536	8.86261	5.93647	8.42007	8.43626	8.66461	7.64675	8.70349	8.623	7.17168	7.87268	18.6962	16.3689	12.2899	14.767	18.8479	10.8039			Cre01.g004950	nuc15	NA	NA
Cre01.g005001	Cre01.g005001	chromosome_1:925646-928048	1.88464	0.984922	2.50759	3.1972	2.77393	3.04353	3.6586	3.33141	5.03986	6.53243	11.5138	8.90678	6.18941	7.06384	7.02497	0.907966			Cre01.g005001	nuc11	4.08e-16	4
Cre01.g005050	Cre01.g005050	chromosome_1:928429-933185	98.7544	54.3756	34.9603	35.841	35.554	36.7818	44.9463	45.4555	74.5366	51.9974	98.0749	119.475	135.288	145.219	167.351	121.397			Cre01.g005050	nuc15	2.78e-23	8.5
Cre01.g005100	Cre01.g005100	chromosome_1:933366-936277	0.689043	0.81755	1.5011	1.77767	1.70969	1.22136	1.34985	1.59762	0.880999	1.78155	1.33548	1.19216	1.37801	1.34263	0.84803	0.779089			Cre01.g005100	NA	NA	NA
Cre01.g005126	Cre01.g005126	chromosome_1:936476-937038	0.253262	0.193466	0.0610435	0.152789	0.165467	0.339111	0.193642	0.125721	0.219647	0.0886731	0.392689	0.0789386	0.0550447	0.231999	0.0638942	0.158103			Cre01.g005126	NA	NA	NA
Cre01.g005150	SGA1	chromosome_1:937149-941885	9.9393	4.11299	11.4647	24.9182	36.6359	27.3603	41.9036	47.5709	46.6269	3.39856	14.3237	28.3453	22.7291	14.4164	17.0218	9.13439			Cre01.g005150	nuc06	NA	NA
Cre01.g005200	Cre01.g005200	chromosome_1:943055-951176	39.4365	145.53	82.3463	39.8297	17.3411	14.49	20.3324	21.5494	11.4985	10.516	13.2168	18.3903	13.0826	9.30222	11.2074	71.4084			Cre01.g005200	nuc02	NA	NA
Cre01.g005250	Cre01.g005250	chromosome_1:958366-960388	0.0199464	0	0	0	0.0159651	0.140588	0	0.00646147	0.0144728	0.116551	0.0262226	0	0	0.0264603	0.0200789	0			Cre01.g005250	NA	NA	NA
Cre01.g005300	Cre01.g005300	chromosome_1:960636-965520	0.024621	0	0.0161654	0	0.00901824	0.131384	0	0.00364991	0.00817531	0.0488495	0.0535024	0	0	0.00799839	0.00129595	0			Cre01.g005300	NA	NA	NA
Cre01.g005350	Cre01.g005350	chromosome_1:968026-970638	0.0099307	0.00748987	0	0	0.0136027	0.0904437	0.010144	0	0	0.0537138	0.00877562	0	0	0.0263431	0	0			Cre01.g005350	NA	NA	NA
Cre01.g005400	Cre01.g005400	chromosome_1:971011-975436	0.265236	0.909259	1.87993	3.45385	3.7308	3.46297	3.86611	3.77336	2.01853	0.513883	0.0300043	0.0112771	0	0.0247964	0.234315	0.569523			Cre01.g005400	nuc05	1.13e-23	20
Cre01.g005450	RSP10	chromosome_1:975626-977808	11.9743	15.6106	13.4193	13.0467	14.165	6.33235	9.88878	11.7479	7.61706	0.549163	0.436882	0.663503	0.767533	1.14074	3.97317	20.0919			Cre01.g005450	nuc04	2.33e-15	18
Cre01.g005500	Cre01.g005500	chromosome_1:978996-988186	2.81273	2.40645	1.92209	1.79467	1.39818	1.03897	1.13357	1.14967	0.215863	0.170587	0.941395	1.45245	1.7653	1.881	2.18333	3.11063			Cre01.g005500	nuc16	1.56e-27	14
Cre01.g005534	Cre01.g005534	chromosome_1:988190-989356	2.37547	4.89	5.06377	3.94809	2.73835	2.46182	2.72374	2.00486	0.434119	1.60865	3.4607	4.09043	3.41166	3.43109	2.44625	4.21087			Cre01.g005534	nuc03	NA	NA
Cre01.g005543	Cre01.g005543	chromosome_1:991246-991928	0.181802	0.120104	0.026612	0.0284364	0.0279231	0.0476678	0.0393711	0.0653372	0	0.0784942	0	0	0	0.412259	0.38323	0.21225			Cre01.g005543	NA	NA	NA
Cre01.g005550	ARL2	chromosome_1:991940-996584	2.20525	1.67139	2.15589	2.91269	3.38355	2.35256	2.97512	3.00831	1.31947	0.885623	1.46822	1.63365	2.05655	2.3512	2.85896	1.82112			Cre01.g005550	NA	NA	NA
Cre01.g005600	Cre01.g005600	chromosome_1:996676-999498	0.124224	0.123989	0.195138	0.247383	0.357679	0.317771	0.283349	0.42322	0.145544	0.206239	0.146563	0.16346	0.198693	0.20879	0.181659	0.134942			Cre01.g005600	NA	NA	NA
Cre01.g005651	Cre01.g005651	chromosome_1:999816-1003518	0.124817	0.032808	0.0058806	0	0.0160351	0.0614272	0	0.0111158	0.0368178	0.0513413	0.0860717	0.0493704	0.0372345	0.0551817	0.232117	0.146901			Cre01.g005651	NA	NA	NA
Cre01.g005701	Cre01.g005701	chromosome_1:1003566-1007127	6.38895	1.70374	0.252629	0.15512	0.094434	0.386358	0.44709	0.481451	2.59387	2.16908	6.83465	5.2816	2.81049	2.91691	14.2418	7.57475			Cre01.g005701	nuc01	1.15e-14	9
Cre01.g005750	Cre01.g005750	chromosome_1:1007609-1011925	0.543995	1.06645	1.73	2.31023	2.19535	2.96965	3.34858	3.45743	0.849303	0.1888	0.408858	0.848998	1.29122	1.48882	0.942694	1.35081			Cre01.g005750	nuc05	NA	NA
Cre01.g005813	Cre01.g005813	chromosome_1:1012023-1021315	13.9673	7.09682	2.17108	1.73192	1.51128	1.38896	1.28744	1.41986	0.258542	0.731678	1.98118	0.919201	0.931539	1.89557	9.78444	19.3516			Cre01.g005813	nuc01	4.51e-14	13.5
Cre01.g005850	Cre01.g005850	chromosome_1:1021425-1024377	15.6696	7.63943	7.65512	6.15687	5.30081	3.48171	4.00477	3.20921	3.45681	44.7976	103.073	37.1627	36.3822	34.8385	29.7617	10.106			Cre01.g005850	nuc11	NA	NA
Cre01.g005900	Cre01.g005900	chromosome_1:1024379-1029645	1.8479	3.67081	4.98572	4.10917	3.75325	2.69756	3.2111	2.82528	0.821869	0.816631	2.45169	2.84541	2.97682	3.73894	3.81141	1.76046			Cre01.g005900	nuc13	NA	NA
Cre01.g005950	Cre01.g005950	chromosome_1:1029765-1035425	13.4562	10.1508	11.8407	13.5342	14.9696	11.9853	14.2281	14.2966	0.839806	0.418053	0.666528	0.647048	2.62845	11.0652	12.3731	7.7307			Cre01.g005950	nuc04	NA	NA
Cre01.g006000	Cre01.g006000	chromosome_1:1035429-1040085	0.754103	0.667491	0.644031	0.729521	0.646977	0.416834	0.519508	0.538523	0.290338	0.0909932	0.164631	0.383973	0.218465	0.312708	0.500178	0.854698			Cre01.g006000	nuc04	NA	NA
Cre01.g006050	LF3	chromosome_1:1041785-1048797	2.84071	2.80979	2.96858	2.65599	2.27131	2.04212	2.32858	2.14715	0.521736	1.07739	1.68966	2.28287	2.39428	3.05692	2.65711	2.7153			Cre01.g006050	nuc16	1.23e-13	14
Cre01.g006100	Cre01.g006100	chromosome_1:1049716-1051485	0.058367	0.0198091	0.186793	0.196697	0.504731	0.345554	0.37495	0.555229	2.65042	1.75292	0.971994	0.613793	0.288065	0.132489	0.117936	0.022221			Cre01.g006100	NA	5.16e-24	2
Cre01.g006150	Cre01.g006150	chromosome_1:1051595-1061757	0.741696	1.47126	2.16291	3.12726	4.2152	2.88656	4.17461	4.96536	7.5923	5.83796	5.03454	3.78726	2.21781	0.618649	0.719656	0.355144			Cre01.g006150	nuc06	5.16e-24	1
Cre01.g006202	Cre01.g006202	chromosome_1:1063475-1068097	0.108412	0.129796	0.0928291	0.0905002	0.0633679	0.0602544	0.0801194	0.0550154	0.0643955	0.0777168	0.0454276	0.0541882	0.050043	0.052778	0.0727572	0.120971			Cre01.g006202	NA	NA	NA
Cre01.g006250	Cre01.g006250	chromosome_1:1088529-1090755	0.0282351	0.0161116	0.025242	0.00268062	0.0189797	0.111165	0.00139659	0.0280687	0.00515497	0.0730099	0.0985125	0.0981853	0.0776259	0.0941167	0.104302	0.0264045			Cre01.g006250	NA	NA	NA
Cre01.g006301	Cre01.g006301	chromosome_1:1091164-1094835	0.0928419	0.228188	0.37244	0.472068	0.750047	0.582125	0.708265	0.978708	0.715973	0.613742	0.457718	0.255322	0.161355	0.095067	0.0718703	0.0773223			Cre01.g006301	NA	5.9e-24	22
Cre01.g006352	Cre01.g006352	chromosome_1:1094899-1101865	0.079186	0.20129	0.408433	0.352399	0.402078	0.476623	0.558547	0.487951	0.65717	0.499675	0.382906	0.202755	0.0662026	0.0799534	0.0629631	0.0670725			Cre01.g006352	NA	NA	NA
Cre01.g006402	Cre01.g006402	chromosome_1:1094899-1101865	0.775705	0.721727	0.588364	0.546268	0.487549	0.366034	0.385011	0.395702	0.909394	0.561963	0.771555	0.918044	0.649411	0.830719	1.1619	1.21838			Cre01.g006402	NA	NA	NA
Cre01.g006450	Cre01.g006450	chromosome_1:1116175-1119387	0.0164164	0.00584321	0.00612722	0.00394077	0.0109815	0.0141031	0.0081236	0.0103884	0.000450119	0.0203805	0.00900133	0.0120681	0.0101927	0.00881522	0.00436286	0.00764573			Cre01.g006450	NA	NA	NA
Cre01.g006500	Cre01.g006500	chromosome_1:1119869-1123965	0.0174515	0.000829464	0.00699432	0.0140562	0.0161269	0.0591032	0.0140445	0.000391932	0.00360434	0.0678417	0.0547682	0.00857716	0.0208356	0.0109579	0.0084244	0.0025865			Cre01.g006500	NA	NA	NA
Cre01.g006550	Cre01.g006550	chromosome_1:1124249-1125265	0.0905395	0.0417643	0.0869592	0.0785424	0.0597148	0.182667	0.259787	0.133223	0.224786	0.17005	0	0	0.0673399	0.0421983	0.0482306	0.0545632			Cre01.g006550	NA	NA	NA
Cre01.g006576	Cre01.g006576	chromosome_1:1125425-1129607	0.012402	0.00113168	0.000131626	0.00653481	0.00136845	0.0170689	0.00115674	0.00172067	0.000691101	0.00321398	0.00120203	0.00512544	0.00638104	0.022005	0.00155177	0.00396683			Cre01.g006576	NA	NA	NA
Cre01.g006600	Cre01.g006600	chromosome_1:1134975-1139232	0.0378625	0.000673862	0	0.000419091	0.0131756	0.0857327	0	0	0	0.0956306	0.0178608	0.00125241	0.00438901	0.0151386	0	3.84e-05			Cre01.g006600	NA	NA	NA
Cre01.g006614	Cre01.g006614	chromosome_1:1139569-1141435	0.00126601	7.53e-05	9.05e-05	0	0	0.0113434	0	0	0	0.022249	0.0027745	0	0.00950028	0.000968303	0	7.77e-05			Cre01.g006614	NA	NA	NA
Cre01.g006628	Cre01.g006628	chromosome_1:1294329-1296655	0.0682418	0.171853	0.141723	0.166521	0.281569	0.157479	0.21844	0.178201	0.351865	0.350472	0.206726	0.113321	0.163276	0.0930056	0.0740912	0.0728148			Cre01.g006628	NA	NA	NA
Cre01.g006642	Cre01.g006642	chromosome_1:1305749-1306835	0.0179514	0.0217055	0.0162989	0.018954	0.00614913	0.0541163	0.00252596	0.00456331	0.0274515	0.144774	0.00958933	0.00614111	0.00594715	0.00202115	0.00548987	0.000732466			Cre01.g006642	NA	NA	NA
Cre01.g006656	Cre01.g006656	chromosome_1:1308029-1308705	0	0.000555607	0	0	0	0.0482734	0	0	0	0.114191	0	0	0	0	0	0			Cre01.g006656	NA	NA	NA
Cre01.g006670	Cre01.g006670	chromosome_1:1314165-1319626	0.290261	0.216093	0.105505	0.0704202	0.0766989	0.0600535	0.0737245	0.0659791	0.161097	0.157192	0.228674	0.168402	0.178488	0.229941	0.371352	0.404096			Cre01.g006670	NA	NA	NA
Cre01.g006700	Cre01.g006700	chromosome_1:1331475-1336502	0.0133787	0.00272199	0.0075947	0.00810731	0.0234157	0.0399996	0.000447459	0.00693138	0.0127899	0.0411944	0.0119844	0.0121928	0.00650623	0.015063	0.00730581	0.0151681			Cre01.g006700	NA	NA	NA
Cre01.g006733	Cre01.g006733	chromosome_1:1337068-1340025	0.0124007	0.0151752	0.029188	0.0314672	0.0519626	0.109546	0.00471535	0.0318581	0.0423259	0.0925856	0.153775	0.0759348	0.0693128	0.0316773	0.00372763	0.00158526			Cre01.g006733	NA	NA	NA
Cre01.g006766	Cre01.g006766	chromosome_1:1344579-1348695	0.0180278	0.0015701	0.00143735	0	0.0149302	0.042812	0	0	0	0.0404956	0.0424288	0	0	0.0197077	0	0			Cre01.g006766	NA	NA	NA
Cre01.g006800	Cre01.g006800	chromosome_1:1355518-1365287	13.3923	6.158	4.69265	4.7422	3.67259	4.28161	4.53645	3.90221	1.8652	1.90503	11.1622	10.9692	9.4313	14.4389	20.9369	17.7			Cre01.g006800	nuc15	8.88e-15	10.5
Cre01.g006850	Cre01.g006850	chromosome_1:1365380-1367300	6.12353	5.00571	5.38333	5.91937	6.56714	6.23537	8.739	8.28142	6.91061	4.08011	6.76702	5.44757	4.21045	4.95507	12.7885	13.529			Cre01.g006850	nuc01	NA	NA
Cre01.g006876	Cre01.g006876	chromosome_1:1367551-1369417	0.193151	0.187829	0.194707	0.142193	0.173517	0.325845	0.278862	0.170328	0.31822	0.433488	0.246327	0.164714	0.138047	0.106464	0.172986	0.11854			Cre01.g006876	NA	NA	NA
Cre01.g006900	Cre01.g006900	chromosome_1:1369581-1389407	0.71238	1.23307	2.00879	2.16951	2.36721	2.59798	3.04908	3.10934	3.62585	4.08878	2.53299	2.13934	1.363	1.53989	1.40971	0.60002			Cre01.g006900	nuc06	1.47e-18	1
Cre01.g006950	FBA1	chromosome_1:1390087-1396147	12.5602	7.75087	12.2076	21.1249	36.9117	56.4566	71.9645	66.5857	82.9487	65.765	130.034	137.652	76.1999	36.9805	14.4005	9.58913			Cre01.g006950	nuc12	7.41e-32	4
Cre01.g007000	Cre01.g007000	chromosome_1:1396477-1405374	5.67005	6.31299	5.80567	5.39716	5.57143	4.382	5.01658	5.01262	7.85728	4.10007	3.23253	3.07298	2.89807	3.25673	4.22174	5.02341			Cre01.g007000	NA	5.01e-17	16
Cre01.g007050	CPLD11	chromosome_1:1405737-1408463	1.06606	0.947644	1.11131	1.40092	1.61614	1.2591	1.6744	2.2088	8.29913	4.97235	6.16512	8.05412	7.41618	3.48993	2.05476	0.809275			Cre01.g007050	nuc10	3.62e-22	5
Cre01.g007051	Cre01.g007051	chromosome_1:1410567-1413489	720.788	759.893	761.48	757.862	760.2	841.608	972.621	891.087	1697.94	1312.18	1471.15	985.189	822.538	670.142	653.447	718.8			Cre01.g007051	NA	NA	NA
Cre01.g007100	Cre01.g007100	chromosome_1:1413507-1420007	0.469795	0.476598	0.847557	0.962934	0.937764	0.908382	1.06102	0.985588	1.01325	1.27664	1.64858	2.01231	1.79656	2.00644	1.26425	0.482409			Cre01.g007100	nuc14	9.63e-15	5
Cre01.g007150	Cre01.g007150	chromosome_1:1420136-1426409	1.36068	0.448313	0.751844	1.01082	1.07119	1.52902	1.75936	1.60479	1.79624	1.29631	4.397	6.59333	7.54579	8.2076	6.04133	1.82366			Cre01.g007150	nuc14	1.82e-18	6
Cre01.g007200	Cre01.g007200	chromosome_1:1426467-1432253	1.67301	2.49072	2.29631	2.5902	2.55162	1.73905	2.82199	2.92742	5.43459	2.57243	1.803	1.84778	2.01053	1.47167	1.82565	2.34902			Cre01.g007200	nuc06	NA	NA
Cre01.g007251	Cre01.g007251	chromosome_1:1433281-1440877	1.91445	1.85276	1.26419	1.03552	0.689263	0.68722	0.672708	0.622218	0.00530391	0.0351676	0.0258201	0.010501	0.0185772	0.07498	0.0859121	1.53265			Cre01.g007251	nuc02	3.43e-21	15
Cre01.g007300	Cre01.g007300	chromosome_1:1441829-1446597	1.35795	0.663667	1.26181	1.59308	2.1904	1.6959	1.86858	2.09178	2.73989	2.36824	3.41956	3.19602	2.99639	3.12135	3.93035	0.878586			Cre01.g007300	nuc14	NA	NA
Cre01.g007350	MOT42	chromosome_1:1446866-1449527	17.546	3.50043	0.383896	0.364968	0.443237	0.894598	0.923733	0.880828	0.137208	0.169889	0.0719652	0.330445	1.94169	13.5873	32.2624	20.1545			Cre01.g007350	nuc01	1.45e-13	12
Cre01.g007400	Cre01.g007400	chromosome_1:1450873-1454177	3.11007	4.26356	4.61721	3.36325	2.26918	1.40791	1.36377	1.21554	1.69477	0.646604	0.965474	2.73915	1.62958	1.46683	1.36341	3.88627			Cre01.g007400	nuc03	5.55e-12	15.5
Cre01.g007450	Cre01.g007450	chromosome_1:1454467-1458249	0.00652571	0.0113726	0	0.0108131	0	0.0528734	0.00586732	0.00670787	0	0.0185222	0.0329944	0.0160013	0.0377642	0.00519249	0	0.0149065			Cre01.g007450	NA	NA	NA
Cre01.g007500	Cre01.g007500	chromosome_1:1458381-1470637	2.89094	3.46138	4.45251	4.85727	5.04921	4.33037	4.70691	4.50539	7.17449	2.79302	1.57555	1.78861	1.19434	0.926047	1.40626	3.27773			Cre01.g007500	nuc05	2.91e-26	20
Cre01.g007550	Cre01.g007550	chromosome_1:1471127-1477319	1.16832	0.410959	0.568207	0.745185	0.97472	0.764354	1.04563	1.05483	0.987587	0.327847	0.517442	1.00795	1.00018	1.93189	2.45702	0.951063			Cre01.g007550	nuc15	NA	NA
Cre01.g007600	Cre01.g007600	chromosome_1:1477327-1482947	7.22123	11.6847	19.2542	21.9534	22.8436	15.664	18.0349	18.1617	33.6677	33.5862	33.1456	50.7399	39.3719	15.4739	5.60703	8.6502			Cre01.g007600	nuc12	NA	NA
Cre01.g007651	Cre01.g007651	chromosome_1:1483207-1491113	0.375386	0.518689	0.290564	0.312821	0.263839	0.155812	0.178724	0.180976	0.0471904	0.196457	0.0349178	0.026523	0.0966304	0.154833	0.143972	0.278596			Cre01.g007651	NA	NA	NA
Cre01.g007700	Cre01.g007700	chromosome_1:1491240-1499953	4.63694	1.76088	2.57475	3.31885	3.77217	2.80844	2.80458	2.89702	20.1838	23.5456	17.2601	14.086	8.88079	10.5303	10.1121	4.74295			Cre01.g007700	nuc10	3.83e-11	5
Cre01.g007737	Cre01.g007737	chromosome_1:1500487-1508629	1.67469	0.624531	0.604951	0.560185	0.663182	0.713191	0.955545	0.951275	2.18992	0.398416	0.97627	1.48946	0.905302	0.900104	1.85345	1.87284			Cre01.g007737	nuc01	NA	NA
Cre01.g007774	Cre01.g007774	chromosome_1:1508634-1513187	0.976645	0.868939	1.2012	1.51264	1.54514	1.24391	1.60709	1.58882	1.28114	1.35164	1.51288	1.99549	2.89587	2.15734	1.55253	0.833313			Cre01.g007774	nuc13	NA	NA
Cre01.g007811	Cre01.g007811	chromosome_1:1513241-1520277	1.34482	0.3938	0.20815	0.185488	0.165263	0.284889	0.304471	0.162577	0.172481	0.094078	0.0611824	0.118403	0.506237	2.83395	4.65523	1.50058			Cre01.g007811	nuc15	5.55e-12	12
Cre01.g007850	TEF29	chromosome_1:1520327-1522685	38.8622	41.4868	41.3013	34.9096	30.0299	17.0819	20.8869	21.9236	25.2485	22.9228	34.6469	45.4999	41.7529	35.3154	34.6819	47.8878			Cre01.g007850	nuc16	NA	NA
Cre01.g007901	Cre01.g007901	chromosome_1:1522807-1533339	5.54746	8.48252	7.68153	7.93832	7.73003	6.65088	7.92442	6.86561	13.1299	15.5222	7.20417	5.09011	5.00162	4.22648	4.47202	5.63318			Cre01.g007901	NA	NA	NA
Cre01.g007950	Cre01.g007950	chromosome_1:1533341-1539057	0.243516	0.466288	0.776799	0.901114	0.562295	0.308007	0.381436	0.411278	0.277935	0.108416	0.0796277	0.0556773	0.15615	0.184168	0.119981	0.22077			Cre01.g007950	NA	NA	NA
Cre01.g008000	Cre01.g008000	chromosome_1:1539111-1544947	1.27522	1.05197	1.6083	1.61944	1.41143	1.16089	1.37585	1.3241	0.690661	0.734668	1.5403	1.92679	1.92619	3.08337	2.97356	1.30169			Cre01.g008000	nuc13	NA	NA
Cre01.g008051	Cre01.g008051	chromosome_1:1545077-1550609	0.752024	0.116397	0.0675544	0.114904	0.098896	0.202948	0.23027	0.250251	0.10356	0.126035	0.738779	0.958273	1.11654	1.53725	1.93925	0.556243			Cre01.g008051	NA	5.01e-17	7.5
Cre01.g008100	Cre01.g008100	chromosome_1:1551622-1561025	2.62227	2.13795	1.73491	1.85979	2.06151	1.39799	2.51578	2.83169	3.71652	2.28969	1.2851	1.59834	2.03816	1.52803	2.5048	2.64535			Cre01.g008100	NA	NA	NA
Cre01.g008150	Cre01.g008150	chromosome_1:1561873-1574465	0.630643	0.76564	0.929688	1.00182	0.900862	0.813082	1.01441	1.07838	0.49833	0.220672	0.517049	0.636474	0.515831	0.536648	0.491952	0.623218			Cre01.g008150	nuc05	NA	NA
Cre01.g008200	Cre01.g008200	chromosome_1:1574637-1581235	0.232607	0.257268	0.315424	0.296907	0.395343	0.277643	0.266124	0.289021	0.0427696	0.231182	0.130616	0.180933	0.204834	0.252795	0.282289	0.241147			Cre01.g008200	NA	NA	NA
Cre01.g008250	Cre01.g008250	chromosome_1:1582005-1588736	0.0267908	0.012882	0.0104513	0.00217012	0.0102986	0.0600949	0.00736106	0.00452192	0	0.0464366	0.0415526	0.0711589	0.071877	0.033577	0.0146509	0.018623			Cre01.g008250	NA	NA	NA
Cre01.g008300	Cre01.g008300	chromosome_1:1589633-1592985	0.0334648	0.044076	0.0333105	0.0393327	0.0492627	0.0746844	0.0282734	0.0218719	0.367473	0.145362	0.138514	0.190148	0.0474833	0.0543096	0.0280105	0.0372903			Cre01.g008300	NA	NA	NA
Cre01.g008350	Cre01.g008350	chromosome_1:1593105-1597097	2.00433	3.85567	3.52298	2.63582	2.18808	1.67337	1.73961	2.35745	12.1792	2.79518	0.396259	0.803094	0.708847	0.79215	0.751896	2.30936			Cre01.g008350	nuc07	2.02e-13	18
Cre01.g008402	Cre01.g008402	chromosome_1:1598345-1606788	0.386179	0.144466	0.107771	0.160308	0.0967116	0.126623	0.182897	0.111543	0.154439	0.493968	0.342133	0.345901	0.567181	0.804249	0.790224	0.641344			Cre01.g008402	nuc15	NA	NA
Cre01.g008450	Cre01.g008450	chromosome_1:1609639-1617555	4.13248	1.01326	0.094659	0.0671906	0.0493014	0.201726	0.173952	0.157575	0.0803934	0.0306714	0.0482877	0.0585274	0.396361	4.95507	9.04068	4.48233			Cre01.g008450	nuc15	7.8e-16	12
Cre01.g008500	Cre01.g008500	chromosome_1:1617655-1624117	0.273736	0.359166	0.60315	0.679858	0.824534	0.42765	0.694976	0.557048	0.13884	0.149037	0.219839	0.256299	0.202924	0.252704	0.354954	0.160459			Cre01.g008500	NA	NA	NA
Cre01.g008550	Cre01.g008550	chromosome_1:1624775-1632086	9.2478	3.31559	3.65989	7.35044	11.9182	12.364	15.0166	16.9799	42.9747	17.7694	12.8722	13.3418	10.208	15.8105	43.0015	11.7363			Cre01.g008550	nuc15	NA	NA
Cre01.g008600	Cre01.g008600	chromosome_1:1632335-1642687	0.199435	0.365468	0.652606	0.800322	0.893062	0.926613	1.1216	1.06015	0.312564	0.643783	1.25022	1.63211	2.1665	1.55805	0.445643	0.165246			Cre01.g008600	nuc12	3.08e-11	4
Cre01.g008650	Cre01.g008650	chromosome_1:1642755-1654034	0.281413	0.147998	0.133957	0.0823184	0.09127	0.0938823	0.0799677	0.0796858	0.0515757	0.0876371	0.0539451	0.0840227	0.0839679	0.0781843	0.0761896	0.13168			Cre01.g008650	NA	NA	NA
Cre01.g008700	Cre01.g008700	chromosome_1:1654165-1657157	0.68263	0.735127	0.816824	0.989942	1.03898	0.676462	0.792716	0.968354	0.426783	0.452347	0.469904	0.388277	0.354813	0.410555	0.521191	0.652703			Cre01.g008700	NA	4.77e-12	20
Cre01.g008750	Cre01.g008750	chromosome_1:1657159-1661965	0.0342821	0.00925256	0.00494136	0.011196	0.016804	0.0845148	0.00573095	0.00828283	0	0.0538344	0.0354409	0	0.0161253	0.0640567	0.0201934	0.00573899			Cre01.g008750	NA	NA	NA
Cre01.g008800	Cre01.g008800	chromosome_1:1662645-1668430	0.660586	0.238185	0.390955	0.463897	0.441925	0.471397	0.534287	0.483824	0.0345996	0.13429	0.303705	0.412193	0.654685	0.778101	0.380993	0.187592			Cre01.g008800	NA	NA	NA
Cre01.g008850	Cre01.g008850	chromosome_1:1668439-1683825	1.12796	1.10287	0.974506	1.07818	1.0492	1.22123	1.44661	1.52674	0.554509	0.15821	2.66841	4.16561	3.99795	3.0729	1.61178	0.959548			Cre01.g008850	nuc14	6.82e-11	6.5
Cre01.g008891	Cre01.g008891	chromosome_1:1683925-1686617	0.179218	0.0802687	0.0998323	0.143518	0.273287	0.25422	0.275522	0.379615	0.0656941	0.14399	0.507557	0.798455	1.07502	0.558936	0.334451	0.122492			Cre01.g008891	NA	4.1e-12	5
Cre01.g008900	Cre01.g008900	chromosome_1:1686709-1690115	0.0357101	0.016807	0.0435708	0.0454026	0.0579444	0.0628579	0.0237809	0.0433471	0.00167208	0.0777061	0.0390548	0.011436	0.045477	0.0104513	0.0189942	0.0254477			Cre01.g008900	NA	NA	NA
Cre01.g008950	Cre01.g008950	chromosome_1:1693749-1698453	8.15917	3.54002	1.99256	1.90171	1.58979	1.64294	2.26836	2.24079	1.21766	0.82736	0.681091	0.611593	0.920729	3.9877	9.45878	10.7203			Cre01.g008950	nuc01	7.46e-14	15
Cre01.g008976	Cre01.g008976	chromosome_1:1693749-1698453	0.0593147	0.2551	0.242014	0.187903	0.208275	0.346007	0.334128	0.502242	0.824134	0.472343	0.236368	0.157618	0.118098	0.179773	0.301635	0.246107			Cre01.g008976	NA	NA	NA
Cre01.g009000	Cre01.g009000	chromosome_1:1698719-1700625	1.09668	1.97899	2.13411	2.93734	3.19629	2.49149	3.09259	2.98631	2.27459	1.93299	1.38844	1.45251	1.63475	1.52281	1.09471	1.17566			Cre01.g009000	NA	1.49e-14	21
Cre01.g009025	Cre01.g009025	chromosome_1:1700676-1702525	1.09489	1.54462	1.68274	2.02066	2.1141	1.57822	2.12271	2.40185	2.6647	1.86224	1.87132	1.93814	1.59822	1.41903	1.29306	1.27129			Cre01.g009025	NA	NA	NA
Cre01.g009050	Cre01.g009050	chromosome_1:1702679-1704245	0	0	0	0	0	0.106954	0.0871564	0.0951489	0	0.0176449	0.150856	0.0218298	0.0438129	0.0197862	0	0			Cre01.g009050	NA	NA	NA
Cre01.g009101	Cre01.g009101	chromosome_1:1704585-1709250	0.215861	0.0343286	0.0419242	0.123587	2.44066	12.7161	11.4724	19.3152	16.387	4.40605	1.79938	0.666967	0.0235113	0.0293368	0.0464879	0.0310681			Cre01.g009101	nuc06	1.96e-19	23.5
Cre01.g009150	Cre01.g009150	chromosome_1:1709324-1711085	3.39342	4.8427	2.79524	1.67974	1.5533	1.11303	1.88367	1.92496	2.96069	2.05789	3.4275	2.78045	2.29369	1.99616	2.17352	3.59835			Cre01.g009150	nuc02	NA	NA
Cre01.g009200	Cre01.g009200	chromosome_1:1711137-1713965	11.9149	14.8126	5.83313	2.61676	1.99335	1.98289	2.28535	2.17982	0.307012	0.239987	0.275341	0.564887	0.417006	1.15229	3.6939	17.3167			Cre01.g009200	nuc02	1.88e-23	16
Cre01.g009250	TOP2	chromosome_1:1714085-1725107	9.82043	1.82124	0.18458	0.158883	0.11434	0.515568	0.492623	0.504877	0.288383	0.0966574	0.10039	0.157122	0.769981	16.8872	31.3078	8.65207			Cre01.g009250	nuc15	2.8e-13	10.5
Cre01.g009300	Cre01.g009300	chromosome_1:1725504-1739716	8.42332	6.38501	7.52345	8.47923	8.6498	8.85536	10.3444	10.1734	12.5986	10.7406	8.97045	9.45929	8.81077	8.98561	12.1897	9.39549			Cre01.g009300	NA	NA	NA
Cre01.g009325	Cre01.g009325	chromosome_1:1739717-1742894	0.188907	0.0417012	0.0067691	0.00723316	0.0342687	0.0355829	0	0.0158507	0.0118901	0.0430429	0.0830053	0.148095	1.85075	3.64677	1.44921	0.376571			Cre01.g009325	NA	1.37e-14	8.5
Cre01.g009350	AIH2	chromosome_1:1743155-1748134	0.0854212	0	0	0.00511783	0.00619635	0.032642	0.025364	0.0202735	0.438456	0.310733	0.122263	0.0837253	0.041713	0.0691892	0.035539	0.0160573			Cre01.g009350	NA	NA	NA
Cre01.g009400	Cre01.g009400	chromosome_1:1748304-1759279	0.0205782	0	0	0	0	0.0329431	0	0.00673987	0.00947579	0.0379651	0.0148152	0.00506737	0	0.00397221	0	0			Cre01.g009400	NA	NA	NA
Cre01.g009450	DNJ22	chromosome_1:1759434-1763016	0.823837	1.38833	1.8058	1.52817	1.61661	1.35646	1.50534	1.61862	2.33832	1.41624	1.12142	1.36287	1.04161	1.03388	0.775177	0.791897			Cre01.g009450	NA	NA	NA
Cre01.g009500	Cre01.g009500	chromosome_1:1763025-1771764	0.636086	0.434923	0.793807	1.36027	2.35938	2.85107	3.65045	4.21709	0.529349	0.423484	0.722314	0.979974	0.466812	0.277178	0.410273	0.75519			Cre01.g009500	nuc06	3.86e-13	22
Cre01.g009550	Cre01.g009550	chromosome_1:1772264-1777666	101.349	80.0907	48.0271	70.3876	77.6337	64.4514	104.683	95.88	148.985	106.56	66.9638	71.3377	87.0225	69.989	82.8253	67.8119			Cre01.g009550	nuc12	NA	NA
Cre01.g009575	Cre01.g009575	chromosome_1:1777744-1784462	0.168969	0.502498	0.435761	0.250102	0.161473	0.196645	0.17053	0.250992	0.296553	0.121397	0.114524	0.187692	0.0934158	0.0682208	0.0687406	0.262016			Cre01.g009575	nuc03	NA	NA
Cre01.g009601	Cre01.g009601	chromosome_1:1784624-1786206	10.5449	13.5597	10.0562	6.66145	5.21983	3.801	6.67463	5.9033	7.73214	3.81021	9.30489	8.18453	6.50772	6.04971	7.41243	9.61758			Cre01.g009601	nuc02	NA	NA
Cre01.g009650	BUG25	chromosome_1:1786294-1794466	2.49759	3.93036	2.82135	2.00153	1.36693	1.18897	1.57002	1.67213	1.76099	0.956135	1.77	2.19693	1.72854	1.86068	1.59607	2.70685			Cre01.g009650	nuc02	NA	NA
Cre01.g009676	Cre01.g009676	chromosome_1:1794514-1796486	3.67956	5.63571	3.91626	2.73384	2.01596	1.75712	2.42418	2.4467	3.02933	1.17614	2.37763	2.9894	2.74309	2.34169	2.49176	4.00451			Cre01.g009676	NA	NA	NA
Cre01.g009700	Cre01.g009700	chromosome_1:1796893-1809334	4.66875	1.88936	1.00554	0.712984	0.506247	0.517511	0.608558	0.519674	0.449151	0.199832	0.852417	1.00716	0.711653	1.30697	4.0401	4.22951			Cre01.g009700	nuc01	9.12e-26	13
Cre01.g009731	Cre01.g009731	chromosome_1:1809398-1815744	0.0449785	0.017211	0.0344417	0.0576259	0.0832888	0.134216	0.0762134	0.13044	0.0574161	0.0988576	0.159993	0.296147	0.584232	0.605362	0.318818	0.0389934			Cre01.g009731	NA	NA	NA
Cre01.g009765	Cre01.g009765	chromosome_1:1815798-1821414	0.0733991	0.075318	0.0692728	0.0806101	0.0888323	0.116905	0.0752302	0.0917647	0.0361201	0.0725139	0.0310386	0.00527608	0.0100825	0.0142122	0.030575	0.0996095			Cre01.g009765	NA	NA	NA
Cre01.g009800	FAP289	chromosome_1:1821958-1824924	8.41278	8.36044	7.25034	7.53878	7.55591	6.23543	6.41929	9.06531	2.25991	1.50269	0.419221	0.394582	0.326649	0.409054	2.50244	9.25343			Cre01.g009800	nuc04	3.01e-12	18
Cre01.g009850	Cre01.g009850	chromosome_1:1825054-1830816	1.3621	1.30973	1.3003	1.80988	1.73932	1.12895	1.69013	1.8915	0.355849	0.196535	0.141623	0.16988	0.247216	0.202499	0.487961	1.52584			Cre01.g009850	nuc04	1.01e-11	18
Cre01.g009900	CDJ3	chromosome_1:1830818-1835434	2.59247	1.801	2.38347	4.34528	6.68558	3.91769	9.10121	10.6125	13.052	3.70192	3.4191	5.20594	4.85288	3.04284	3.33155	2.68025			Cre01.g009900	nuc06	NA	NA
Cre01.g009950	NEP1	chromosome_1:1835571-1837944	11.6194	16.7723	13.9652	12.0743	11.6466	7.99543	10.221	10.6392	8.73708	15.2772	4.19952	2.09625	4.39374	5.45428	8.2426	12.8913			Cre01.g009950	nuc08	8.1e-12	16
Cre01.g010000	MAPK8	chromosome_1:1838121-1842287	25.7389	24.8656	20.9693	19.3943	17.1277	11.8711	14.6181	14.158	3.30258	3.11695	8.31863	10.0347	10.6223	16.6158	26.1912	38.0986			Cre01.g010000	nuc02	2.13e-25	15
Cre01.g010050	Cre01.g010050	chromosome_1:1842334-1852794	2.97777	2.59012	2.5795	2.59802	2.43759	2.08247	2.46297	2.34757	1.35423	1.62823	1.31393	1.45745	1.33221	1.27907	1.91516	2.69117			Cre01.g010050	NA	3.81e-14	18
Cre01.g010100	Cre01.g010100	chromosome_1:1853614-1857012	3.36268	7.56524	4.64813	3.46871	2.54274	2.64318	2.80544	2.86587	23.5599	6.08676	2.33808	3.79163	3.28898	2.98982	2.84237	4.20077			Cre01.g010100	nuc07	NA	NA
Cre01.g010150	Cre01.g010150	chromosome_1:1857234-1863396	0.646845	0.510175	0.428684	0.419957	0.448371	0.369764	0.453352	0.379087	0.32144	0.276172	0.496201	0.45551	0.474425	0.450162	0.619741	0.668545			Cre01.g010150	NA	NA	NA
Cre01.g010201	Cre01.g010201	chromosome_1:1866484-1873868	0.25375	0.142284	0.105673	0.126846	0.188287	0.124265	0.182688	0.172941	0.203091	0.100785	0.161579	0.249056	0.236193	0.216696	0.252324	0.168537			Cre01.g010201	NA	NA	NA
Cre01.g010250	Cre01.g010250	chromosome_1:1877170-1895794	0.28965	0.104288	0.0816091	0.147768	0.142741	0.223354	0.203505	0.197911	0.0412897	0.0384038	0.122539	0.153962	0.222898	0.893498	1.34794	0.298005			Cre01.g010250	nuc15	NA	NA
Cre01.g010296	Cre01.g010296	chromosome_1:1896130-1897708	0.88653	0.113176	0.0382728	0.00802629	0.029996	0.10458	0.0472929	0.0635901	0.0580016	0.117602	0.065649	0.00970982	0.0468546	0.967166	2.61376	0.8261			Cre01.g010296	NA	NA	NA
Cre01.g010300	Cre01.g010300	chromosome_1:1899064-1902424	0.486898	0.117441	0.0395561	0	0	0.055618	0.0175084	0.0328034	0.0253438	0.0518461	0.0764423	0.0535525	0.267795	1.10997	1.2166	0.393583			Cre01.g010300	NA	1.43e-16	9.5
Cre01.g010350	Cre01.g010350	chromosome_1:1941584-1944578	53.3767	45.4012	31.8922	43.3298	47.1613	38.5338	65.8742	55.0332	84.437	60.22	38.8432	42.0094	47.1599	38.2913	48.1503	42.2144			Cre01.g010350	NA	NA	NA
Cre01.g010400	Cre01.g010400	chromosome_1:1945727-1947403	7.58851	11.4015	10.2963	10.6005	11.5495	5.48308	8.79558	10.1503	20.274	14.3344	13.2617	9.68172	12.9378	6.67587	6.78904	7.96251			Cre01.g010400	nuc08	NA	NA
Cre01.g010450	Cre01.g010450	chromosome_1:1947891-1950454	64.732	43.2359	8.26742	0.751635	0.565131	1.27987	1.49004	2.15901	10.9413	14.906	24.2509	13.0004	8.14597	7.70762	38.0575	84.3719			Cre01.g010450	nuc01	NA	NA
Cre01.g010500	Cre01.g010500	chromosome_1:1950508-1952744	0.861136	0.448113	0.377051	0.517239	0.684645	0.606717	1.07742	1.04707	1.67796	1.95025	5.61165	5.99642	4.35208	1.54586	0.898263	0.418324			Cre01.g010500	NA	1.19e-21	5
Cre01.g010550	Cre01.g010550	chromosome_1:1952844-1962656	0.0447412	0.0373291	0.0635995	0.0488544	0.0643332	0.122468	0.104049	0.0563056	0.0308554	0.0709263	0.205019	0.436955	0.38562	0.263172	0.0740469	0.043627			Cre01.g010550	NA	NA	NA
Cre01.g010650	Cre01.g010650	chromosome_1:1963404-1975736	0.298799	0.290927	0.586591	0.654106	0.65351	0.564376	0.60062	0.522184	0.206026	0.29843	0.795996	1.37014	1.54327	1.56668	0.864806	0.275735			Cre01.g010650	nuc14	NA	NA
Cre01.g010700	Cre01.g010700	chromosome_1:1975784-1979586	0.52467	0.452897	0.499394	0.640632	0.75121	0.497697	0.988194	0.791426	4.50899	1.24726	0.836321	0.484883	0.698014	0.518581	0.499065	0.249334			Cre01.g010700	NA	NA	NA
Cre01.g010750	Cre01.g010750	chromosome_1:1979644-1987306	1.68428	1.60335	1.61271	1.62859	1.28857	1.21378	1.335	1.38779	0.401449	0.480546	1.24342	1.86862	1.83448	1.32513	0.905042	1.74878			Cre01.g010750	nuc03	NA	NA
Cre01.g010800	Cre01.g010800	chromosome_1:1987308-1990854	0.17924	0.14681	0.117035	0.150878	0.193836	0.123414	0.248124	0.190275	0.679119	0.31812	0.266293	0.135213	0.13135	0.0940999	0.205443	0.166879			Cre01.g010800	NA	NA	NA
Cre01.g010816	Cre01.g010816	chromosome_1:2000694-2005326	1.00417	0.256448	0.0174993	0.00590477	0.039823	0.0942361	0.00593355	0.0183433	0.0194129	0.0582633	0.0308285	0.0286012	0.203744	1.53555	2.75574	1.14561			Cre01.g010816	NA	NA	NA
Cre01.g010832	Cre01.g010832	chromosome_1:2005395-2013022	0.459652	1.11719	3.03875	4.09396	3.71084	3.49409	4.43179	5.02798	0.32367	0.235563	0.810746	0.694471	0.54599	0.294404	0.194802	0.411265			Cre01.g010832	nuc05	6.98e-12	20
Cre01.g010848	Cre01.g010848	chromosome_1:2013248-2017605	1.10862	3.27702	4.71072	5.75864	6.65772	5.48287	5.44383	5.51371	5.45977	8.34634	11.8343	11.9368	6.03849	3.89288	3.33395	0.976821			Cre01.g010848	nuc12	NA	NA
Cre01.g010864	Cre01.g010864	chromosome_1:2017725-2025137	0.104019	0.122788	0.320261	0.528776	0.721815	0.649712	0.620744	0.706793	0.348157	0.970341	1.06973	0.888698	0.495216	0.187417	0.175876	0.0449522			Cre01.g010864	NA	8.42e-23	2
Cre01.g010880	Cre01.g010880	chromosome_1:2025199-2039185	2.90043	2.0811	1.74655	1.98642	1.63512	1.33745	1.61351	1.50176	0.394691	0.110318	0.491363	0.597146	0.796444	1.31206	3.55631	3.88686			Cre01.g010880	nuc01	1.95e-15	15
Cre01.g010900	GAP3	chromosome_1:2039259-2042765	362.762	67.4417	106.694	240.39	426.91	498.655	624.919	617.327	1181.52	967.863	1643.95	1765.76	966.587	415.657	328.42	214.522			Cre01.g010900	nuc11	1.11e-33	4
Cre01.g010950	Cre01.g010950	chromosome_1:2044635-2055151	0.484772	0.755932	0.965852	1.21549	1.36261	0.909126	1.39377	1.45933	2.17786	1.326	0.948315	0.965263	0.831071	0.627424	0.647607	0.419813			Cre01.g010950	nuc06	NA	NA
Cre01.g011000	RPL6	chromosome_1:2057219-2059025	643.987	735.011	765.189	762.234	756.014	823.046	936.51	879.097	1545.16	1247.81	1327.47	922.813	732.56	619.588	568.873	653.097			Cre01.g011000	NA	NA	NA
Cre01.g011050	Cre01.g011050	chromosome_1:2062415-2063871	13.4864	12.1322	17.4257	18.2087	16.0278	16.2031	18.0226	16.2213	22.779	16.97	24.5519	25.8282	23.7943	16.7434	12.5069	10.5472			Cre01.g011050	NA	NA	NA
Cre01.g011100	Cre01.g011100	chromosome_1:2063909-2075095	0.690867	0.885948	2.69468	3.58992	4.42751	3.67996	4.83476	5.05219	16.2099	6.86258	7.26857	8.59722	9.60629	6.4054	3.68932	0.662563			Cre01.g011100	nuc10	3.04e-18	4
Cre01.g011150	Cre01.g011150	chromosome_1:2079235-2086983	0.0134728	0.00205387	0.00188022	0	0.00570299	0.048753	0	0.00183861	0	0.0398337	0.012896	0	0.0084754	0.00433443	0	0.00511249			Cre01.g011150	NA	NA	NA
Cre01.g011200	Cre01.g011200	chromosome_1:2086999-2089485	0.838751	0.792391	0.775	0.74035	0.717862	0.446403	0.41534	0.737318	0.238902	0.476305	0.691235	0.625181	0.862405	0.746183	0.847415	0.741183			Cre01.g011200	NA	NA	NA
Cre01.g011250	Cre01.g011250	chromosome_1:2089615-2094030	0.331635	0.103276	0.00597285	0.0101303	0	0.0480376	0.00757362	0.00570296	0	0.0347051	0	0	0.0174391	0.10173	0.469345	0.388418			Cre01.g011250	NA	NA	NA
Cre01.g011300	Cre01.g011300	chromosome_1:2094270-2099960	5.89988	6.34163	10.2728	8.9417	6.21716	4.59543	5.10299	4.339	3.68562	2.26831	4.3204	7.90577	11.7187	11.0005	6.87851	4.66867			Cre01.g011300	nuc13	NA	NA
Cre01.g011350	Cre01.g011350	chromosome_1:2100015-2103391	3.4375	4.15906	4.1736	3.85277	3.92212	3.45572	3.90419	4.04998	5.34413	5.58193	5.57563	5.37584	4.9179	4.94643	4.84941	3.37457			Cre01.g011350	NA	NA	NA
Cre01.g011376	Cre01.g011376	chromosome_1:2103465-2105097	0.0576142	0.153394	0.164548	0.161871	0.202913	0.220329	0.194571	0.374634	0.193265	0.249226	0.0136859	0.0892361	0.143556	0.0428093	0.0651707	0.0418152			Cre01.g011376	NA	NA	NA
Cre01.g011400	Cre01.g011400	chromosome_1:2105248-2113315	5.63278	4.23354	3.14246	2.55813	2.00976	1.49925	1.59745	1.41807	0.1359	0.14803	1.19721	1.85186	2.09715	2.53194	4.93707	6.41946			Cre01.g011400	nuc01	3.23e-36	14
Cre01.g011450	Cre01.g011450	chromosome_1:2114110-2122165	3.93994	3.87291	3.91176	4.56344	5.18934	4.32794	6.12594	6.65026	4.68354	2.838	2.87769	2.91286	2.48889	2.14011	2.32323	3.79718			Cre01.g011450	nuc05	6.82e-11	21
Cre01.g011500	RPN11	chromosome_1:2122799-2126556	14.5724	6.57948	5.93234	6.13167	6.3774	3.89177	4.72213	5.49564	5.94355	4.42533	14.9785	17.5048	23.244	23.418	27.2848	16.9239			Cre01.g011500	nuc14	4.92e-14	10
Cre01.g011550	Cre01.g011550	chromosome_1:2126605-2132007	0.60635	0.870231	0.841366	0.79864	0.771922	0.492259	0.427636	0.500656	0.795343	1.68723	0.187205	0.200848	0.376981	0.595757	0.921813	0.905479			Cre01.g011550	nuc08	NA	NA
Cre01.g011600	Cre01.g011600	chromosome_1:2132465-2137707	1.79422	2.42528	2.47939	2.4576	2.45695	2.1895	2.73828	2.95556	9.2371	3.0662	2.05014	1.64471	1.03767	1.05526	1.85194	3.03343			Cre01.g011600	nuc07	NA	NA
Cre01.g011630	Cre01.g011630	chromosome_1:2137755-2142630	4.51924	4.12717	1.57876	0.816555	0.869483	0.39179	0.455784	0.464091	16.5324	27.5562	17.7641	11.677	10.958	2.62647	2.37783	3.22783			Cre01.g011630	nuc09	NA	NA
Cre01.g011660	Cre01.g011660	chromosome_1:2142685-2147331	0.201501	0.16796	0.0637402	0.132819	0.0672882	0.103495	0.0625952	0.0835409	0.811495	3.20721	13.3361	15.3278	20.4895	10.0462	1.36873	0.0913425			Cre01.g011660	nuc11	4.09e-18	7
Cre01.g011750	Cre01.g011750	chromosome_1:2147405-2154405	0.487007	0.756944	0.871729	0.961533	0.916695	0.689544	0.921414	0.876898	0.22905	0.243622	0.48486	0.536356	0.606334	0.346669	0.334514	0.508822			Cre01.g011750	NA	NA	NA
Cre01.g011800	Cre01.g011800	chromosome_1:2154459-2162875	4.26422	1.18147	0.550859	0.328557	0.17528	0.15105	0.200637	0.141645	0.212028	0.120224	0.0962217	0.0562978	0.077104	0.387795	2.24595	5.05133			Cre01.g011800	nuc01	4.09e-18	15
Cre01.g011850	Cre01.g011850	chromosome_1:2162975-2172857	3.977	3.3757	2.8909	2.81104	2.73128	2.72225	3.35313	2.97688	4.51855	3.43061	2.57951	2.26949	1.89917	2.18857	2.47012	3.65146			Cre01.g011850	NA	NA	NA
Cre01.g011901	Cre01.g011901	chromosome_1:2173627-2182977	0.781254	1.23382	0.781381	0.48887	0.295038	0.203882	0.257364	0.234275	0.177489	0.217093	0.0697835	0.0565478	0.0180402	0.01157	0.0599505	0.582521			Cre01.g011901	nuc02	3.04e-18	16
Cre01.g011950	Cre01.g011950	chromosome_1:2183150-2191427	0.276486	0.202054	0.170036	0.148664	0.114222	0.120328	0.0950453	0.106776	0.0336721	0.108806	0.101196	0.134481	0.293422	0.292409	0.340797	0.270486			Cre01.g011950	NA	NA	NA
Cre01.g012000	Cre01.g012000	chromosome_1:2191567-2203219	0.547311	0.853488	0.851775	0.813156	0.631459	0.511246	0.541719	0.611483	0.0767344	0.0811723	0.662331	1.29488	1.48047	1.04969	0.614879	0.837661			Cre01.g012000	nuc13	NA	NA
Cre01.g012050	NAR1.6	chromosome_1:2203357-2207939	0.0284458	0.00573136	0.00926549	0	0	0.0160588	0.0139468	0.0260419	0	0.0338116	0.013148	0	0.00495905	0.0462665	0.0911739	0.0187759			Cre01.g012050	NA	NA	NA
Cre01.g012100	ARS4	chromosome_1:2207987-2214979	0.80873	0.103486	0.0470285	0.0710591	0.0400895	0.189608	0.134351	0.0986682	0.0421464	0.0695421	0.0648372	0.186628	0.724132	4.27713	5.41265	0.745117			Cre01.g012100	nuc15	7.34e-11	8.5
Cre01.g012126	Cre01.g012126	chromosome_1:2215027-2220779	2.11765	2.47164	3.77914	3.28156	2.69868	2.40514	2.50449	2.009	0.404526	0.159893	0.300092	0.317583	0.290121	0.671043	0.780671	1.86742			Cre01.g012126	nuc03	5.1e-23	18
Cre01.g012150	MSRA4	chromosome_1:2220783-2225707	12.1363	12.3502	21.663	26.3086	24.0987	17.8421	19.818	17.9567	26.7115	24.5434	92.6988	97.0466	63.6644	44.4422	23.8302	12.2946			Cre01.g012150	nuc11	NA	NA
Cre01.g012175	Cre01.g012175	chromosome_1:2225761-2227123	0.310454	0.553182	0.569176	0.717045	0.640705	0.603423	0.847315	0.553219	0.360325	0.275675	0.223188	0.251654	0.149744	0.0927596	0.198266	0.363831			Cre01.g012175	NA	NA	NA
Cre01.g012200	Cre01.g012200	chromosome_1:2227217-2237669	1.02896	0.935153	1.40208	1.47661	1.67175	1.16345	1.77305	1.86	1.28659	1.35605	1.61874	1.53299	1.4736	1.11672	1.22202	1.12801			Cre01.g012200	NA	NA	NA
Cre01.g012222	Cre01.g012222	chromosome_1:2238496-2239237	0	0.0370485	0	0	0.0707729	0.0911266	0	0	0.255544	0.0574827	0.189213	0.0496593	0.0356829	0.0700228	0	0			Cre01.g012222	NA	NA	NA
Cre01.g012244	Cre01.g012244	chromosome_1:2239507-2242317	15.5559	14.2572	13.0724	12.2718	11.1488	8.62158	9.48212	9.98032	21.9128	11.2611	20.8146	20.988	21.6557	18.3869	12.2825	15.0463			Cre01.g012244	NA	NA	NA
Cre01.g012300	Cre01.g012300	chromosome_1:2245517-2249047	29.6398	30.9121	21.9572	19.2342	16.0003	14.5942	15.6021	15.3207	17.055	16.2525	17.8897	17.2038	14.9282	17.0321	25.2455	42.8217			Cre01.g012300	nuc02	NA	NA
Cre01.g012350	Cre01.g012350	chromosome_1:2249577-2257529	1.0144	1.49432	1.0849	1.15384	1.11174	0.614561	0.791684	0.891111	3.89154	2.49766	0.337801	0.148111	0.27117	0.382623	0.681946	0.765812			Cre01.g012350	nuc08	NA	NA
Cre01.g012400	Cre01.g012400	chromosome_1:2257531-2261767	0.275491	0.640595	0.827445	0.942003	0.833451	0.686093	0.851355	0.806244	0.901789	0.570671	0.382768	0.473792	0.417382	0.343149	0.269116	0.346239			Cre01.g012400	NA	NA	NA
Cre01.g012450	Cre01.g012450	chromosome_1:2263907-2289189	1.54228	1.323	1.42982	1.86374	1.8037	1.16044	1.87083	1.85241	1.21052	0.830188	1.56339	2.07457	2.38816	2.21884	2.06001	1.43311			Cre01.g012450	NA	NA	NA
Cre01.g012500	PRA1	chromosome_1:2289191-2291906	2.82097	1.34048	1.59799	2.56602	3.42543	5.27846	7.30098	9.33976	82.7623	24.4474	32.9225	31.056	27.3182	22.8798	24.8724	2.42688			Cre01.g012500	nuc10	1.38e-22	5
Cre01.g012550	Cre01.g012550	chromosome_1:2294297-2299193	1.62332	2.83916	2.64193	2.89087	2.98868	3.11853	3.13087	3.00611	3.50638	4.64307	1.99646	1.81587	1.37802	1.9289	1.76759	2.51327			Cre01.g012550	NA	5.5e-11	21
Cre01.g012600	GPM2	chromosome_1:2299247-2304617	1.79592	3.18742	3.59578	2.82464	1.98731	1.154	1.01691	0.83277	0.106084	0.0777811	3.11682	5.87385	4.71927	4.90556	3.13843	2.91153			Cre01.g012600	nuc16	NA	NA
Cre01.g012650	Cre01.g012650	chromosome_1:2304727-2317117	0.0240713	0.0590957	0.191892	0.235491	0.179855	0.118165	0.0799901	0.0880595	0.00786309	0.0417651	0.0334767	0.0694096	0.0265057	0.0231674	0.00595653	0.0469972			Cre01.g012650	NA	NA	NA
Cre01.g012700	Cre01.g012700	chromosome_1:2317317-2326915	0.0216343	0.00228754	0.00508475	4.93e-05	9.99e-05	0.0254297	7.27e-05	0.00274592	0.0129838	0.0217476	0.00296058	0.0304822	0.0117026	0	0	1.66e-05			Cre01.g012700	NA	NA	NA
Cre01.g012750	Cre01.g012750	chromosome_1:2327226-2339079	0.831033	0.84143	1.41261	1.54735	1.67593	1.59483	1.84036	1.6764	0.505175	0.530776	0.130479	0.279659	0.272475	0.353012	0.290061	0.679964			Cre01.g012750	nuc05	1.37e-14	20
Cre01.g012800	FAP230	chromosome_1:2339126-2342765	12.8493	12.209	12.3185	11.6403	9.66878	8.18084	9.17331	8.51898	4.74877	0.388218	0.677922	1.74871	2.50517	4.09752	8.36508	17.7405			Cre01.g012800	nuc04	1.19e-18	16
Cre01.g012850	Cre01.g012850	chromosome_1:2342916-2353162	0.855657	0.741673	0.857821	0.961673	0.892144	0.952847	0.994752	1.02735	0.465333	0.608948	0.113316	0.126397	0.0537963	0.161335	0.251569	1.19253			Cre01.g012850	nuc04	4.51e-14	18.5
Cre01.g012900	Cre01.g012900	chromosome_1:2353230-2359886	1.71239	1.30062	1.08533	0.943089	0.70567	0.721758	0.823741	0.785427	0.0690077	0.241802	0.717154	1.20229	1.38147	1.28062	1.0865	1.68366			Cre01.g012900	nuc16	3.81e-14	13
Cre01.g012950	Cre01.g012950	chromosome_1:2360836-2368003	0.0957295	0.0111441	0.0224031	0.0160921	0.0222716	0.0797448	0.0254951	0.018942	0.451989	0.197445	0.214733	0.269001	0.11344	0.0855262	0.0829362	0.01295			Cre01.g012950	NA	NA	NA
Cre01.g013000	Cre01.g013000	chromosome_1:2368040-2376176	0.112052	0.330046	0.535443	0.53797	0.529746	0.382918	0.503868	0.541671	0.126581	0.100733	0.309931	0.464832	0.382294	0.276875	0.140333	0.157973			Cre01.g013000	nuc05	NA	NA
Cre01.g013050	Cre01.g013050	chromosome_1:2376296-2383408	0.417844	1.23477	1.70999	2.18282	2.42939	1.81837	2.28033	2.40431	0.148965	0.241149	0.592493	1.13281	0.733282	0.494895	0.282515	0.602243			Cre01.g013050	nuc05	NA	NA
Cre01.g013100	PRL10	chromosome_1:2388504-2393026	1.5556	0.347571	0.143325	0.104133	0.225044	0.269988	0.400072	0.583029	14.163	17.9802	9.05189	3.7957	1.35889	0.43877	0.593845	0.738783			Cre01.g013100	nuc09	NA	NA
Cre01.g013150	Cre01.g013150	chromosome_1:2393133-2395546	4.1202	1.04727	0.998549	1.75201	2.47198	2.85111	3.83506	3.15897	2.83902	3.33892	10.2062	11.3973	11.0996	12.7411	11.6154	5.30625			Cre01.g013150	nuc14	7.86e-19	7
Cre01.g013200	Cre01.g013200	chromosome_1:2395646-2397184	13.3087	3.57163	2.97548	3.54984	4.12382	5.57706	6.77707	5.6243	9.67595	7.56913	17.5658	25.2242	34.5785	49.1884	44.8775	15.8779			Cre01.g013200	nuc14	1.35e-21	7.5
Cre01.g013250	Cre01.g013250	chromosome_1:2397266-2402196	2.52542	2.65258	3.16073	2.80591	2.47737	2.3743	2.58995	2.4076	1.41828	0.506462	3.80018	5.46748	5.46153	5.50918	4.00088	3.50958			Cre01.g013250	nuc13	NA	NA
Cre01.g013300	DEG10	chromosome_1:2402346-2408924	13.2727	15.9116	12.9164	11.3174	10.2058	8.50962	9.22	8.91148	5.77547	8.88784	12.9435	15.702	15.313	14.5764	11.8837	16.0296			Cre01.g013300	NA	NA	NA
Cre01.g013350	Cre01.g013350	chromosome_1:2409136-2411346	80.2199	48.1333	39.163	44.3052	51.9115	45.5221	52.3325	51.2463	28.3015	2.82098	11.1021	7.64992	16.9377	38.9439	60.0021	62.8254			Cre01.g013350	nuc04	NA	NA
Cre01.g013400	Cre01.g013400	chromosome_1:2411476-2416856	40.6463	55.9443	34.2859	18.4846	12.3148	12.5959	13.7367	14.1058	17.7403	12.6075	28.552	34.1528	26.9018	28.0978	32.3378	49.1253			Cre01.g013400	nuc16	6.98e-12	12.5
Cre01.g013450	Cre01.g013450	chromosome_1:2417016-2419927	631.966	1329.37	774.238	393.729	213.766	162.447	205.493	209.53	140.405	121.837	249.438	329.997	302.407	235.695	213.094	704.935			Cre01.g013450	nuc02	NA	NA
Cre01.g013500	Cre01.g013500	chromosome_1:2421966-2426463	60.2572	122.163	74.2354	44.529	28.0303	25.9837	33.4723	35.148	11.2108	7.91496	18.1466	22.6272	19.1107	19.0575	22.8495	96.299			Cre01.g013500	nuc02	1.45e-13	16
Cre01.g013550	Cre01.g013550	chromosome_1:2426480-2430236	1.51491	1.23632	1.09705	1.29642	1.09888	0.687175	0.664109	0.996445	0.243526	0.433095	0.641338	0.777549	0.739616	0.640941	0.664901	1.28549			Cre01.g013550	nuc03	NA	NA
Cre01.g013600	Cre01.g013600	chromosome_1:2431507-2438386	5.97695	6.38475	7.35295	9.16835	10.6001	9.5026	11.5038	11.4698	37.3392	28.5953	24.8156	23.5879	23.9762	21.4998	19.0423	4.6548			Cre01.g013600	nuc10	3.05e-17	5
Cre01.g013650	Cre01.g013650	chromosome_1:2439056-2446056	1.78847	1.23396	0.951787	0.886478	0.790451	0.640337	0.616772	0.712583	0.182782	0.235648	0.522297	0.56533	0.745899	0.836095	2.39701	2.12986			Cre01.g013650	nuc01	4.1e-12	14
Cre01.g013700	Cre01.g013700	chromosome_1:2446116-2449440	195.159	194.627	179.033	180.739	151.96	133.54	150.545	131.17	80.6647	28.0777	121.744	262.032	263.48	301.912	297.226	285.139			Cre01.g013700	nuc16	3.08e-11	12
Cre01.g013750	Cre01.g013750	chromosome_1:2449500-2451236	1.02293	1.07445	0.968252	0.890846	0.769151	0.597485	0.638138	0.562865	0.786536	1.0901	0.905746	1.58557	1.71236	2.87912	2.96772	1.60686			Cre01.g013750	nuc15	4.16e-19	10
Cre01.g013769	Cre01.g013769	chromosome_1:2451290-2452426	4.21725	3.06493	3.0981	3.142	2.42132	1.73633	1.86206	1.39706	2.63467	4.36994	3.83083	4.26459	5.05241	9.59194	8.90565	4.70377			Cre01.g013769	nuc15	8.1e-17	10
Cre01.g013800	Cre01.g013800	chromosome_1:2452546-2456922	0.136223	0.224499	0.171171	0.156094	0.234649	0.132983	0.129628	0.16537	0.301254	0.232377	0.0549663	0.0947857	0.122651	0.11313	0.0870896	0.170752			Cre01.g013800	NA	NA	NA
Cre01.g013801	Cre01.g013801	chromosome_1:2456976-2461828	0.958558	1.62742	2.00119	2.18768	2.22981	1.41905	1.77385	1.99243	3.40725	1.71117	1.50445	2.01628	1.46617	0.915718	0.745664	0.764316			Cre01.g013801	nuc06	NA	NA
Cre01.g013850	Cre01.g013850	chromosome_1:2461830-2464416	0.546612	0.789367	1.01427	0.857132	0.830423	0.723639	0.758128	0.79844	0.204643	0.249265	0.56698	0.55092	0.403189	0.480741	0.443896	0.637454			Cre01.g013850	NA	NA	NA
Cre01.g013900	Cre01.g013900	chromosome_1:2464736-2469986	4.94893	5.28961	8.00746	8.87387	9.45864	8.44157	9.76919	9.23436	4.37807	5.28403	3.19975	3.06631	2.9724	4.2939	6.51076	5.70584			Cre01.g013900	nuc05	3.06e-16	20.5
Cre01.g014000	Cre01.g014000	chromosome_1:2476467-2478471	34.8218	10.329	18.1557	25.3589	27.359	27.0622	31.1885	30.4904	108.208	130.204	200.199	166.97	77.5646	40.7874	32.542	15.8297			Cre01.g014000	nuc11	5.85e-22	4
Cre01.g014050	Cre01.g014050	chromosome_1:2478596-2484288	0.287775	0.87445	0.925326	1.39004	1.76794	0.887106	1.47186	1.4368	8.359	5.97877	2.38474	1.49275	1.4753	1.21462	1.08541	0.146029			Cre01.g014050	nuc07	3.01e-12	2
Cre01.g014100	Cre01.g014100	chromosome_1:2484310-2487446	0.0548119	0.138195	0.0848777	0.106415	0.213372	0.129201	0.122635	0.226916	2.12317	0.820345	0.166548	0.126946	0.0836642	0.0344596	0.0400545	0.0217328			Cre01.g014100	NA	2.05e-12	0
Cre01.g014150	Cre01.g014150	chromosome_1:2487546-2493455	2.32281	2.8389	4.22527	4.3343	4.58731	4.75477	5.26853	5.12189	3.52376	2.42054	2.45174	3.42618	4.03764	4.63172	3.94497	2.85354			Cre01.g014150	NA	NA	NA
Cre01.g014200	Cre01.g014200	chromosome_1:2493480-2498206	1.56664	0.663755	0.817227	0.932968	0.830785	0.685637	0.821368	0.699621	0.0448445	0.0546251	0.341644	0.440043	1.23229	1.31645	2.33789	1.2912			Cre01.g014200	nuc15	NA	NA
Cre01.g014250	Cre01.g014250	chromosome_1:2498316-2503468	12.2409	7.75375	8.0166	8.80883	8.57617	9.25527	10.8265	9.7053	1.02646	0.39802	2.36653	2.84652	4.37811	7.54004	6.88738	8.00818			Cre01.g014250	nuc04	NA	NA
Cre01.g014300	Cre01.g014300	chromosome_1:2503520-2511686	0.708418	0.686692	0.83691	0.821969	0.782398	0.638298	0.620429	0.652633	14.4998	8.46703	4.97586	4.59475	4.588	6.25853	5.4826	0.905195			Cre01.g014300	nuc10	NA	NA
Cre01.g014350	PRX5	chromosome_1:2511840-2514278	7.94902	3.35189	3.79323	4.3565	4.27485	2.40617	3.14544	3.28345	18.7392	21.3678	22.8968	29.8438	27.3914	14.1889	10.8594	4.67548			Cre01.g014350	nuc11	NA	NA
Cre01.g014400	Cre01.g014400	chromosome_1:2514326-2518908	1.90196	1.27336	1.52739	1.16299	1.06871	1.00448	1.25516	1.08695	9.02532	6.47518	6.50616	9.86863	5.94664	2.4844	1.52076	0.680175			Cre01.g014400	nuc10	NA	NA
Cre01.g014450	Cre01.g014450	chromosome_1:2521719-2528834	2.98767	3.70974	4.74148	4.3081	4.09746	3.71688	4.47991	4.38993	2.14133	2.61668	1.87706	2.1642	1.73945	1.72724	1.86848	3.99096			Cre01.g014450	nuc05	4.46e-16	19
Cre01.g014500	Cre01.g014500	chromosome_1:2528843-2535169	3.15895	2.71214	2.8536	3.26974	3.16513	2.7996	3.25267	3.13455	4.40522	3.91386	2.94378	3.20629	2.99997	3.63042	4.76576	3.08356			Cre01.g014500	NA	NA	NA
Cre01.g014600	Cre01.g014600	chromosome_1:2537587-2539626	10.3219	10.2047	11.5105	11.7996	11.622	11.734	14.2428	14.3603	15.524	14.7946	16.3785	16.3615	14.6003	16.0387	14.9226	12.2211			Cre01.g014600	NA	NA	NA
Cre01.g014650	Cre01.g014650	chromosome_1:2540096-2544221	22.8113	20.7771	11.5794	8.28774	7.79219	6.14556	7.72097	8.12011	10.6713	9.76008	17.2768	16.3604	11.1821	10.0385	19.1777	36.1637			Cre01.g014650	nuc01	NA	NA
Cre01.g014700	Cre01.g014700	chromosome_1:2544413-2547610	5.16867	4.53872	5.22534	5.04552	5.31844	4.19067	5.65286	5.55356	9.53757	6.73517	9.51375	8.17538	7.84719	6.52237	7.84839	6.03571			Cre01.g014700	NA	NA	NA
Cre01.g014751	Cre01.g014751	chromosome_1:2549033-2550939	0.00471495	0.00131033	0.0180216	0.00277633	0.0277895	0.0348336	0.00423873	0.0142824	0.164736	0.0884458	0.0201422	0.0717517	0.0366854	0.0287881	0.0415199	0.00663673			Cre01.g014751	NA	NA	NA
Cre01.g014800	Cre01.g014800	chromosome_1:2551010-2557909	0.27671	0.560639	0.741433	0.843999	0.805021	0.68664	0.815167	0.77025	2.45803	1.18207	0.836713	0.837035	0.362649	0.467295	0.333172	0.337975			Cre01.g014800	nuc07	3.01e-12	1
Cre01.g014850	Cre01.g014850	chromosome_1:2558377-2561791	2.29174	2.77684	1.9367	1.76611	1.34472	1.03723	1.11314	1.03953	1.77316	1.47139	8.99206	12.068	11.9023	10.9923	5.77106	1.89899			Cre01.g014850	nuc14	8.13e-14	8.5
Cre01.g014900	Cre01.g014900	chromosome_1:2561890-2567009	2.84503	2.21971	2.44806	2.47055	2.51527	2.30198	2.47619	2.4918	0.539099	0.38385	2.25613	2.79762	3.17305	3.51736	3.86953	2.89964			Cre01.g014900	nuc13	NA	NA
Cre01.g014950	Cre01.g014950	chromosome_1:2568749-2573480	1.50981	1.88907	2.42257	2.79813	3.37222	3.68851	4.86621	4.50789	1.48816	1.71362	2.48368	3.01376	2.51214	1.93737	1.32832	2.11126			Cre01.g014950	nuc05	NA	NA
Cre01.g015000	AGK1	chromosome_1:2575772-2580271	19.1405	18.3983	23.9279	23.1037	19.1297	11.337	12.9172	11.4693	11.381	15.549	45.9826	55.9369	41.5903	28.8292	18.217	18.3407			Cre01.g015000	nuc11	NA	NA
Cre01.g015050	Cre01.g015050	chromosome_1:2580349-2588881	1.37144	1.64829	1.49069	1.43803	1.2223	0.998945	1.16599	1.23721	0.803267	1.00886	1.19121	1.47981	1.67055	1.48916	1.07897	1.30097			Cre01.g015050	NA	NA	NA
Cre01.g015100	Cre01.g015100	chromosome_1:2588883-2591339	0.558323	0.904786	0.814705	0.758468	0.796888	0.749142	0.875304	0.777436	0.597878	0.844114	0.24126	0.23033	0.187005	0.292452	0.58692	0.862606			Cre01.g015100	NA	NA	NA
Cre01.g015103	Cre01.g015103	chromosome_1:2591386-2607759	8.0223	8.58359	9.87277	9.51065	9.23991	8.45103	9.66526	9.56628	5.9408	5.60221	6.91916	5.98227	3.95868	4.59335	5.78279	8.30408			Cre01.g015103	nuc04	4.16e-19	18.5
Cre01.g015150	Cre01.g015150	chromosome_1:2607813-2611623	1.80402	2.17538	2.98312	2.80435	2.82963	2.56597	3.38366	3.48284	0.68071	0.967066	5.337	5.93348	6.03129	4.31716	1.81815	1.97077			Cre01.g015150	nuc13	NA	NA
Cre01.g015200	PDE4	chromosome_1:2612541-2620849	1.63082	1.65452	2.08673	2.35478	2.28463	2.35419	2.68297	2.70734	1.96718	1.39798	1.14745	1.37017	1.61289	2.04816	2.47951	2.16743			Cre01.g015200	NA	NA	NA
Cre01.g015250	Cre01.g015250	chromosome_1:2620924-2630702	5.18141	1.28833	0.686326	0.932853	1.04444	1.85935	2.06491	1.81614	0.521164	0.384717	1.3724	3.51824	9.50723	24.9616	25.0538	6.41651			Cre01.g015250	nuc15	1.14e-13	8.5
Cre01.g015300	Cre01.g015300	chromosome_1:2630828-2635122	0.297045	0.629958	0.77504	0.798844	0.769363	0.617066	0.72308	0.71914	2.84073	1.86249	0.610386	0.355421	0.140805	0.322488	0.771642	0.204944			Cre01.g015300	nuc07	NA	NA
Cre01.g015350	POR1	chromosome_1:2635336-2638506	36.1946	3.66007	10.6905	24.6152	45.6419	66.916	93.2393	103.111	40.1438	8.58467	239.927	254.754	165.033	59.1569	24.8929	5.85354			Cre01.g015350	nuc11	1.73e-16	4
Cre01.g015400	Cre01.g015400	chromosome_1:2638513-2642489	2.86447	4.74572	6.54871	8.18782	8.80424	9.43156	12.312	12.2351	7.97278	4.33344	3.86693	4.33025	3.58771	2.57877	2.12031	3.34895			Cre01.g015400	nuc05	1.21e-20	22
Cre01.g015451	Cre01.g015451	chromosome_1:2642543-2647549	0.380853	0.515852	0.710426	0.681257	0.661809	0.604317	0.597029	0.621037	0.0352245	0.240532	0.912487	1.23339	0.806275	0.584776	0.184324	0.398493			Cre01.g015451	nuc13	NA	NA
Cre01.g015500	Cre01.g015500	chromosome_1:2647604-2649759	3.26209	4.01101	4.34838	4.43436	4.55613	4.13937	5.28643	5.74326	7.3437	3.72956	5.10196	4.61454	3.68697	3.58334	3.21632	3.52737			Cre01.g015500	NA	NA	NA
Cre01.g015550	Cre01.g015550	chromosome_1:2649929-2652751	0.494609	1.32684	2.13436	2.38372	1.55283	1.37145	1.40164	0.984002	0.826533	0.948073	1.73303	2.42168	2.82385	2.30408	0.974425	0.660065			Cre01.g015550	nuc13	NA	NA
Cre01.g015600	Cre01.g015600	chromosome_1:2652799-2670781	5.60991	5.34331	3.67599	3.08088	2.97788	2.41854	2.46605	2.08433	9.35278	13.7688	12.023	9.17104	9.367	9.10046	8.28302	4.54216			Cre01.g015600	nuc10	NA	NA
Cre01.g015650	Cre01.g015650	chromosome_1:2670783-2672766	10.8358	11.8793	7.56052	5.79269	5.60411	3.3854	3.32889	4.17709	22.768	21.1166	6.46926	3.64231	5.70489	6.81301	8.83166	11.3915			Cre01.g015650	nuc08	NA	NA
Cre01.g015700	Cre01.g015700	chromosome_1:2672813-2675606	2.35874	5.14115	6.64	6.43025	5.85083	5.47439	6.09049	5.85595	1.90829	5.17673	6.44916	4.04618	2.46392	1.9888	1.83483	2.48783			Cre01.g015700	nuc05	NA	NA
Cre01.g015750	Cre01.g015750	chromosome_1:2675727-2678846	19.8561	21.7057	20.9227	17.8625	16.0396	12.5466	14.5605	13.1124	7.432	3.45781	12.4253	13.1265	12.0823	15.3402	19.8729	26.4341			Cre01.g015750	nuc02	9.69e-19	15.5
Cre01.g015850	FAP68	chromosome_1:2682934-2686094	4.43224	6.51013	8.11595	8.38791	9.01805	6.63352	7.47336	8.24583	3.1502	1.81589	0.38137	0.472258	0.25777	0.32417	1.32815	4.75918			Cre01.g015850	nuc05	1.23e-26	20
Cre01.g015950	CPL11	chromosome_1:2686469-2690115	22.4838	23.4728	16.2341	12.2667	10.0705	8.01858	9.86195	8.72176	2.57389	2.95365	8.56166	9.42954	8.83641	6.73587	6.60615	30.5139			Cre01.g015950	nuc02	NA	NA
Cre01.g016001	Cre01.g016001	chromosome_1:2690123-2694380	0.138045	0.335526	0.390231	0.30028	0.303767	0.28272	0.254739	0.269432	0.041109	0.15878	0.252959	0.324604	0.35832	0.350176	0.207018	0.188622			Cre01.g016001	NA	NA	NA
Cre01.g016050	PRP8	chromosome_1:2694479-2710860	26.057	43.0696	33.9266	32.8965	24.4396	14.0572	20.2438	20.4245	18.0002	16.128	20.0666	27.4979	35.0271	27.3061	21.3924	31.3107			Cre01.g016050	nuc03	NA	NA
Cre01.g016100	Cre01.g016100	chromosome_1:2711239-2715811	0.110922	0.00858273	0.0299226	0.0398576	0.0509604	0.0741658	0.00999269	0.021708	0.0554661	0.0870653	0.12569	0.344156	0.201624	0.0654129	0.104213	0.0177234			Cre01.g016100	NA	NA	NA
Cre01.g016150	Cre01.g016150	chromosome_1:2718276-2723882	1.11318	0.152432	0.30349	0.820955	1.57475	1.64115	1.89236	2.36133	17.5625	17.4856	8.19037	8.53128	7.29128	3.67434	2.09261	0.888076			Cre01.g016150	nuc09	1.43e-28	5
Cre01.g016200	Cre01.g016200	chromosome_1:2723936-2732153	0.167073	0.107118	0.301583	0.477867	0.572199	0.58896	0.721124	0.830961	0.955413	0.580139	0.486768	0.424677	0.374528	0.497331	0.723632	0.13473			Cre01.g016200	nuc06	NA	NA
Cre01.g016250	Cre01.g016250	chromosome_1:2745656-2748322	0.165072	0.201794	0.64982	0.910571	1.22827	1.10829	1.61465	1.70281	2.34581	1.20295	1.08422	0.607179	0.809856	0.955018	1.89416	0.230698			Cre01.g016250	NA	NA	NA
Cre01.g016300	Cre01.g016300	chromosome_1:2748972-2754294	13.6176	15.2797	12.344	9.08484	7.16893	6.11157	7.16877	7.19861	3.81551	2.79141	20.5721	21.6939	12.8922	7.53328	7.16227	12.9799			Cre01.g016300	nuc16	NA	NA
Cre01.g016350	Cre01.g016350	chromosome_1:2755222-2758879	12.4418	9.98943	4.57751	3.41706	3.22828	2.87536	4.0714	4.04866	9.83531	4.19102	3.3808	4.25755	5.06556	3.24818	6.70274	19.8626			Cre01.g016350	nuc01	NA	NA
Cre01.g016400	Cre01.g016400	chromosome_1:2761072-2765230	11.8711	15.6814	18.0515	20.7899	21.6642	18.1886	22.7995	23.5543	15.3899	11.9091	4.97697	5.25818	4.64214	5.65258	8.49353	16.6075			Cre01.g016400	nuc05	9.81e-17	20
Cre01.g016450	Cre01.g016450	chromosome_1:2765236-2771922	0.0455716	0.0305325	0.0449924	0.025265	0.0655972	0.13025	0.0693857	0.0391838	0.0130463	0.155105	0.417158	0.425238	0.517734	0.381751	0.143347	0.0242829			Cre01.g016450	NA	NA	NA
Cre01.g016500	DLD2	chromosome_1:2772165-2774172	8.87663	4.57125	8.53876	10.9519	13.6866	13.2203	13.3632	13.9963	14.504	12.1154	46.7137	41.9351	21.4993	13.9931	13.1369	7.42596			Cre01.g016500	nuc11	2.29e-14	4
Cre01.g016514	Cre01.g016514	chromosome_1:2774236-2781522	9.59778	5.39642	9.20787	12.2026	15.1159	12.9058	16.3822	16.2226	18.2307	16.3294	51.8791	45.6347	24.78	16.0693	14.8529	7.70327			Cre01.g016514	nuc11	9.69e-19	4
Cre01.g016528	Cre01.g016528	chromosome_1:2781662-2787514	0.843316	0.40357	0.778107	1.13955	1.70215	1.06316	1.94515	2.41016	9.1986	5.91807	2.12528	1.4867	1.48006	1.19003	1.22429	0.228301			Cre01.g016528	nuc07	7.56e-18	1.5
Cre01.g016542	Cre01.g016542	chromosome_1:2788972-2791524	0.0147547	0.00315774	0.000270759	0.000615189	0.0559763	0.157812	0.0149713	0.00448802	0	0.16433	0	0.000510767	0.0134307	0.0221902	0.000696095	0.0222749			Cre01.g016542	NA	NA	NA
Cre01.g016556	Cre01.g016556	chromosome_1:2792833-2795622	20.4823	21.6809	16.4402	14.4427	12.3032	10.1864	12.8693	11.8396	4.88891	6.36326	6.34936	9.65899	10.9057	13.1484	16.4295	27.4701			Cre01.g016556	nuc02	5.06e-27	15
Cre01.g016570	Cre01.g016570	chromosome_1:2796246-2808682	0.253258	0.223098	0.241364	0.279168	0.305372	0.213862	0.320014	0.257646	0.351812	0.0876748	0.192639	0.265146	0.334625	0.370542	0.46717	0.222049			Cre01.g016570	NA	NA	NA
Cre01.g016600	PSBS1	chromosome_1:2809302-2811543	0.42073	0.114914	0.251142	0.160702	0.135289	0.31714	0.28181	0.243209	1730.69	121.438	3.0679	1.77717	1.1974	0.368986	0.206978	0.315974			Cre01.g016600	nuc07	NA	NA
Cre01.g016651	Cre01.g016651	chromosome_1:2812496-2814092	0.0850667	0.0713314	0.0380767	0.0827665	0.168941	0.139145	0.376194	0.215755	0.27333	0.379201	0.44892	0.282185	0.137326	0.174513	0.275684	0.301255			Cre01.g016651	NA	NA	NA
Cre01.g016700	Cre01.g016700	chromosome_1:2814342-2817364	1.26645	1.44617	1.53821	2.03909	2.50469	1.33202	2.01783	2.41734	1.43679	0.867157	1.8319	1.78857	1.97006	1.03088	0.971743	1.18576			Cre01.g016700	NA	NA	NA
Cre01.g016750	PSBS2	chromosome_1:2818211-2820402	0.266833	0.1195	0.154661	0.197897	0.101285	0.176196	0.171748	0.15633	1199.88	232.147	2.31285	1.413	1.22799	0.517006	0.243941	0.11188			Cre01.g016750	nuc07	NA	NA
Cre01.g016800	Cre01.g016800	chromosome_1:2821082-2825144	3.84452	2.07276	0.540399	0.381005	0.293988	0.610061	0.844072	0.970471	0.938166	0.298227	0.662821	1.19174	1.10362	1.34418	3.15474	6.11632			Cre01.g016800	nuc01	1.5e-12	10.5
Cre01.g016850	Cre01.g016850	chromosome_1:2825154-2827192	0.865531	0.143224	0.525696	0.692934	1.06986	0.577435	0.838438	1.20771	7.43461	6.08284	2.52268	1.56515	1.5031	1.11904	1.4874	0.193877			Cre01.g016850	NA	4.42e-11	4
Cre01.g016900	Cre01.g016900	chromosome_1:2827246-2829352	23.8626	16.42	29.5662	42.3954	46.2487	38.4756	45.1637	42.277	114.464	103.127	131.745	76.3041	24.1113	14.3166	27.3733	29.6262			Cre01.g016900	nuc09	NA	NA
Cre01.g016950	Cre01.g016950	chromosome_1:2829406-2832922	7.24545	7.36634	7.17459	6.2231	5.23565	4.56627	5.5042	4.93776	2.86788	3.73268	4.68368	5.91386	7.34813	10.8938	10.9609	8.68014			Cre01.g016950	nuc16	1.13e-17	11.5
Cre01.g017050	Cre01.g017050	chromosome_1:2833066-2837434	4.96143	5.91794	6.91765	7.33748	6.32281	5.25663	6.11289	5.54204	5.12947	7.96311	9.30364	9.10097	7.37881	8.03458	7.06785	7.22783			Cre01.g017050	NA	NA	NA
Cre01.g017100	Cre01.g017100	chromosome_1:2837482-2844924	2.86716	0.970038	0.929078	1.04711	1.1955	1.36456	1.30547	1.15144	12.8239	4.48036	0.42061	0.774768	1.98506	5.45947	6.81646	2.80746			Cre01.g017100	nuc15	NA	NA
Cre01.g017150	Cre01.g017150	chromosome_1:2844936-2854522	0.4047	0.0866782	0.0318643	0.0370763	0.0370933	0.110129	0.07855	0.0719109	0.0168808	0.0374525	0.0432339	0.0201944	0.152497	0.893394	1.03151	0.461211			Cre01.g017150	nuc15	NA	NA
Cre01.g017200	Cre01.g017200	chromosome_1:2854603-2860912	1.39092	1.18805	0.973674	0.878699	0.772895	0.519019	0.697532	0.704207	0.253989	0.300966	0.78975	0.834514	0.879428	0.72447	0.879294	1.36348			Cre01.g017200	NA	NA	NA
Cre01.g017250	Cre01.g017250	chromosome_1:2860966-2864092	1.98153	1.0237	1.31071	1.20634	1.09788	0.634909	1.11774	1.31954	3.23111	2.01352	0.556792	0.622199	0.654	1.20399	3.48045	2.40405			Cre01.g017250	nuc01	NA	NA
Cre01.g017300	PRPS21	chromosome_1:2864192-2865618	25.5433	18.7823	28.8382	32.534	49.9437	23.0861	34.5303	44.3826	76.5377	75.4328	74.4926	47.4524	15.0349	4.51704	9.90593	10.8301			Cre01.g017300	nuc09	NA	NA
Cre01.g017350	Cre01.g017350	chromosome_1:2865716-2869292	0.263177	0.0593986	0.0561516	0.240318	0.298829	0.373393	0.427189	0.461381	0.894384	1.81388	5.78698	4.31822	1.8583	0.57921	0.184976	0.0335628			Cre01.g017350	nuc11	9.84e-32	4
Cre01.g017400	Cre01.g017400	chromosome_1:2869366-2874362	7.72362	5.36584	3.9567	3.44158	2.84499	2.84719	3.13128	3.113	0.894198	1.02109	3.40733	3.82087	3.67921	3.73201	5.65062	9.85038			Cre01.g017400	nuc02	9.63e-21	13
Cre01.g017450	Cre01.g017450	chromosome_1:2874476-2878902	2.46562	0.612898	0.0951349	0.0479741	0.0584389	0.285934	0.220384	0.185877	0.132746	0.0716264	0.137718	0.513264	2.79773	11.8757	12.0282	3.03509			Cre01.g017450	nuc15	3.05e-17	9.5
Cre01.g017500	Cre01.g017500	chromosome_1:2879002-2882844	0.355436	0.697613	0.296149	0.48496	0.657018	0.375385	0.488125	0.490907	1.43919	0.998307	0.201858	0.156093	0.0852863	0.206221	0.38702	0.379987			Cre01.g017500	NA	NA	NA
Cre01.g017550	Cre01.g017550	chromosome_1:2884402-2889224	0.125652	0.6308	0.6536	0.799361	0.751727	0.544709	0.627823	0.803273	2.65841	1.52337	0.107655	0.0840353	0.102325	0.0340604	0.0988349	0.193609			Cre01.g017550	nuc07	2.29e-14	21
Cre01.g017600	PQQ2	chromosome_1:2889251-2899352	7.46956	10.8337	7.06244	6.07786	4.59442	3.37451	4.04099	3.70559	0.769049	0.649276	0.813439	1.61641	4.25406	5.88554	5.71785	11.233			Cre01.g017600	nuc02	6.58e-39	15
Cre01.g017650	Cre01.g017650	chromosome_1:2901180-2905976	17.5651	19.195	20.1793	19.4975	17.058	13.3776	15.8215	16.4212	11.9625	2.25016	0.301067	0.380098	0.672674	1.95698	5.78467	19.7159			Cre01.g017650	nuc04	6.52e-23	18
Cre01.g017701	Cre01.g017701	chromosome_1:2908726-2918016	0.0546964	0.107915	0.0820063	0.086441	0.0884909	0.0609499	0.0879556	0.104476	0.133367	0.485528	0.508649	0.239553	0.100286	0.0661374	0.093525	0.0763125			Cre01.g017701	NA	NA	NA
Cre01.g017750	Cre01.g017750	chromosome_1:2922056-2929292	2.77788	3.41388	3.7073	4.0876	4.21601	3.38205	4.2703	4.62694	5.48731	3.50658	3.73117	4.52758	3.99613	3.44167	3.01906	2.68905			Cre01.g017750	NA	NA	NA
Cre01.g017850	Cre01.g017850	chromosome_1:2929470-2932656	3.9432	3.17368	3.71634	4.35029	3.93282	2.84497	3.35567	3.03202	11.019	4.36216	4.99165	6.38073	6.55455	5.04108	5.40425	3.37238			Cre01.g017850	nuc10	NA	NA
Cre01.g017900	Cre01.g017900	chromosome_1:2932756-2943237	3.83457	5.17287	4.13984	3.62222	2.7659	1.75847	2.0838	1.85126	0.876695	1.44982	2.06497	3.87929	4.57485	4.25486	3.5502	5.41254			Cre01.g017900	nuc16	2.05e-17	13
Cre01.g017951	Cre01.g017951	chromosome_1:2943240-2948156	0.0924362	0.581394	0.485089	0.777565	0.726471	0.358105	0.445452	0.627401	2.16641	1.16131	0.275377	0.111126	0.126595	0.0817226	0.186031	0.185179			Cre01.g017951	nuc07	3.29e-13	21
Cre01.g018000	RPA12	chromosome_1:2948890-2951156	8.77961	17.5736	14.6018	11.5253	11.909	8.53847	8.46041	8.36001	28.1352	33.5522	10.8147	3.83573	4.66935	7.33613	11.6063	9.54293			Cre01.g018000	nuc08	NA	NA
Cre01.g018050	Cre01.g018050	chromosome_1:2951256-2958318	2.75472	1.31974	0.743294	0.652006	0.537022	0.680925	0.681993	0.635733	1.18625	1.17536	8.3802	8.71014	8.21378	9.33563	8.93812	2.84004			Cre01.g018050	nuc14	1.19e-21	9
Cre01.g018075	Cre01.g018075	chromosome_1:2958376-2960298	2.93184	5.70171	8.13979	7.36653	6.5565	5.00881	5.88232	5.69844	2.58625	2.15248	1.46816	1.07846	0.657131	0.686278	1.70469	4.46023			Cre01.g018075	nuc05	1.08e-30	19
Cre01.g018100	Cre01.g018100	chromosome_1:2960300-2963526	1.68469	3.45196	4.70889	5.45144	6.16874	6.04903	7.2623	6.84339	22.3228	11.9491	6.37657	7.26712	6.06581	5.16698	3.1212	1.47274			Cre01.g018100	nuc07	2.33e-15	1.5
Cre01.g018150	Cre01.g018150	chromosome_1:2963665-2967168	5.58401	10.4567	9.91884	10.8845	11.9778	10.7701	14.033	14.4824	12.4217	6.35055	3.65986	5.01916	4.31897	3.39816	2.72466	6.86655			Cre01.g018150	nuc05	4e-15	21
Cre01.g018184	Cre01.g018184	chromosome_1:2967170-2968146	2.00271	1.62466	1.05214	1.05783	0.877322	0.698185	0.932978	0.276581	0.11678	0.897018	1.63245	1.55579	2.59796	8.38618	8.43349	2.69972			Cre01.g018184	NA	1.47e-18	11
Cre01.g018200	Cre01.g018200	chromosome_1:2968517-2980126	5.13754	3.87882	3.44637	3.23034	2.60466	1.73673	1.95211	1.98537	2.98103	4.05269	3.56766	4.15864	4.63112	5.49961	7.5832	7.05628			Cre01.g018200	nuc15	2.41e-21	11
Cre01.g018350	Cre01.g018350	chromosome_1:2987906-2993398	17.6931	17.6345	17.0119	19.275	20.8639	18.8632	23.424	24.5725	32.6783	11.7497	6.18693	5.40821	5.13089	8.0547	21.1851	25.4836			Cre01.g018350	nuc04	NA	NA
Cre01.g018400	Cre01.g018400	chromosome_1:2993400-2997316	2.26951	4.34024	4.12602	4.23149	4.3914	3.57611	4.06648	4.83992	9.75246	5.32887	2.54922	2.6067	1.92627	1.88253	2.6166	2.35634			Cre01.g018400	nuc08	7.88e-11	21
Cre01.g018450	Cre01.g018450	chromosome_1:2997436-3001961	0.980537	0.865274	1.22472	1.58593	1.27262	1.58047	1.72607	2.14866	0.679901	0.40824	2.42967	3.0506	3.28252	3.36752	2.1856	1.17192			Cre01.g018450	nuc13	NA	NA
Cre01.g018500	Cre01.g018500	chromosome_1:3002127-3006078	1.9621	4.73469	4.73317	4.05029	3.51194	3.21064	3.47775	3.14047	0.213721	1.37264	1.76702	1.86112	1.6936	1.50106	1.35962	3.09388			Cre01.g018500	nuc03	4.78e-15	18
Cre01.g018550	Cre01.g018550	chromosome_1:3006085-3018385	0.946772	1.35328	1.20394	1.21667	1.24525	0.935835	1.1515	1.29058	1.45445	1.61439	0.671428	0.897571	0.808792	0.6642	0.9301	1.5104			Cre01.g018550	NA	NA	NA
Cre01.g018600	Cre01.g018600	chromosome_1:3018855-3021856	14.7253	11.441	9.07019	6.83477	5.04563	4.18537	3.7586	4.27539	6.18925	5.8369	13.0232	17.7038	20.2036	23.0205	25.2537	13.685			Cre01.g018600	nuc15	4.02e-24	10
Cre01.g018650	Cre01.g018650	chromosome_1:3022715-3032760	8.63962	9.44435	9.64496	10.9101	11.9792	11.3585	15.2997	14.6494	2.10425	2.8488	1.55882	4.36361	7.76052	7.779	5.41465	8.79709			Cre01.g018650	nuc05	NA	NA
Cre01.g018700	Cre01.g018700	chromosome_1:3034729-3040215	2.33258	4.12911	5.15519	5.58987	5.42016	5.07071	5.38849	5.54231	2.17499	0.344502	0.10126	0.170861	0.137617	0.173382	0.920107	4.44137			Cre01.g018700	nuc05	3.35e-18	19
Cre01.g018750	Cre01.g018750	chromosome_1:3040345-3051369	4.18904	4.29656	4.50366	4.35048	3.78979	3.49082	3.64537	3.73137	1.18112	0.481617	0.275289	0.571942	0.496667	0.743347	1.50983	5.00528			Cre01.g018750	nuc04	1.14e-19	17
Cre01.g018800	ATP6	chromosome_1:3051525-3055126	43.5816	64.2509	51.2812	43.4998	37.1443	22.3757	25.0911	25.5241	18.9203	10.317	48.734	62.7331	70.6108	44.4685	45.7228	51.9659			Cre01.g018800	nuc16	NA	NA
Cre01.g018850	Cre01.g018850	chromosome_1:3055130-3058735	0.111908	0.200835	0.266591	0.189751	0.238531	0.200874	0.244622	0.314083	0.540605	0.337702	0.2751	0.26471	0.436815	0.265035	0.302111	0.0945028			Cre01.g018850	NA	NA	NA
Cre01.g018900	Cre01.g018900	chromosome_1:3058875-3065307	1.43186	1.63633	1.63591	1.76678	1.63661	1.40806	1.60601	1.6363	4.6202	5.95919	1.81531	2.26472	2.22277	1.50016	1.17935	0.875625			Cre01.g018900	nuc09	NA	NA
Cre01.g018950	DHS1	chromosome_1:3065756-3069075	13.5225	18.8513	13.5507	11.0468	10.9281	6.6439	7.72669	8.4218	15.3023	16.5704	3.39692	2.22235	4.33234	4.91028	6.65292	14.2702			Cre01.g018950	nuc08	2.13e-11	17
Cre01.g019000	Cre01.g019000	chromosome_1:3069129-3071655	1.65886	2.0474	1.33795	1.1858	1.52145	1.11411	1.60148	1.50507	2.69407	2.15054	1.7475	1.83586	1.55592	1.13444	0.963915	1.69918			Cre01.g019000	NA	NA	NA
Cre01.g019051	Cre01.g019051	chromosome_1:3071755-3079277	0.0409722	0.0422239	0.0537352	0.0625223	0.0360256	0.112824	0.0528965	0.0647374	0.0697753	0.0857551	0.0907543	0.10844	0.157783	0.115149	0.115807	0.0617135			Cre01.g019051	NA	NA	NA
Cre01.g019100	Cre01.g019100	chromosome_1:3079300-3082875	0.663437	1.08907	0.945017	0.814126	0.819162	0.627478	0.637246	0.599697	0.000108802	0.104799	0.921685	1.12607	0.619163	0.739168	0.67122	0.479798			Cre01.g019100	NA	NA	NA
Cre01.g019150	GCP4	chromosome_1:3083015-3089307	0.839153	0.0939812	0.025248	0.0315714	0.0889358	0.126782	0.106003	0.0986042	0.0243289	0.083868	0.181574	0.578064	1.5208	3.3759	3.80132	0.868389			Cre01.g019150	nuc15	2.02e-18	8.5
Cre01.g019200	Cre01.g019200	chromosome_1:3090075-3095157	4.56234	4.61651	3.69838	3.32728	3.52009	2.4602	2.73921	2.68987	7.74769	8.16387	1.89279	0.7859	1.06609	1.64557	4.86825	4.25116			Cre01.g019200	nuc08	NA	NA
Cre01.g019250	Cre01.g019250	chromosome_1:3095305-3098524	101.896	125.186	78.0356	43.1051	25.5269	18.1254	20.2571	17.4038	16.8198	5.54188	62.378	106.719	120.641	149.471	140.669	146.571			Cre01.g019250	nuc16	4.12e-22	11.5
Cre01.g019300	Cre01.g019300	chromosome_1:3098529-3115465	3.3146	3.28148	4.06461	4.02477	3.89762	3.98491	4.33423	4.10616	1.26608	1.89716	1.9009	2.0141	1.68876	1.92457	1.7975	3.11793			Cre01.g019300	nuc05	1.36e-15	20
Cre01.g019400	Cre01.g019400	chromosome_1:3120165-3121227	0.0261107	0.0491232	0.0644929	0.0203576	0.0575897	0.017691	0.0810987	0.00542503	0.189138	0.0923423	0.255153	0.106834	0.0913151	0.0324865	0.122824	0.0131169			Cre01.g019400	NA	NA	NA
Cre01.g019450	Cre01.g019450	chromosome_1:3122835-3125911	7.87316	1.38496	0.494796	0.410109	0.669988	1.08034	1.16227	1.14538	0.494141	0.270029	1.63922	3.1493	5.88296	18.6176	24.7443	7.15826			Cre01.g019450	nuc15	2.02e-18	8.5
Cre01.g019500	Cre01.g019500	chromosome_1:3128175-3133267	0.22087	0.711466	0.730196	0.710887	0.61318	0.48646	0.52651	0.526565	1.19968	1.28161	1.48012	1.0698	0.909064	0.703923	0.693686	0.324606			Cre01.g019500	nuc09	NA	NA
Cre01.g019550	Cre01.g019550	chromosome_1:3133272-3139895	3.08939	2.02598	1.86339	2.18368	2.33818	1.91239	2.2437	2.13218	1.05544	2.47486	1.82538	1.36397	1.0904	1.07809	1.94038	2.60473			Cre01.g019550	NA	NA	NA
Cre01.g019600	Cre01.g019600	chromosome_1:3140514-3142885	59.036	39.3198	7.34974	3.46767	3.18969	3.22421	3.66173	4.42374	3.89581	2.14698	7.67129	15.0654	17.6202	14.2667	30.0912	82.6747			Cre01.g019600	nuc01	1.03e-17	12
Cre01.g019650	Cre01.g019650	chromosome_1:3143005-3147677	4.37383	3.11232	2.11471	2.17969	1.88218	1.3779	1.45397	1.40034	0.797667	0.705947	2.39629	4.23769	4.85581	4.01135	2.90269	4.12666			Cre01.g019650	nuc16	2.58e-13	10.5
Cre01.g019700	PAP7	chromosome_1:3147689-3156895	0.523109	0.124558	0.24405	0.328052	0.379081	0.571678	0.639684	0.69019	0.25205	0.285496	0.289534	0.586187	1.09456	2.49	2.65578	0.552173			Cre01.g019700	nuc15	NA	NA
Cre01.g019750	Cre01.g019750	chromosome_1:3156995-3164857	3.03788	2.5968	2.83106	3.06083	2.77378	2.23685	2.78076	2.58646	0.904524	0.207577	1.20036	2.0579	2.84757	4.49462	5.22111	3.2103			Cre01.g019750	nuc15	NA	NA
Cre01.g019850	FHL3	chromosome_1:3169819-3177655	0.7708	0.907143	0.870581	0.981467	1.10482	0.727694	0.959418	1.18255	3.11393	1.57202	1.35211	1.61397	1.67867	1.32542	1.23303	0.96334			Cre01.g019850	nuc10	NA	NA
Cre01.g019900	Cre01.g019900	chromosome_1:3177709-3182115	1.45281	1.1709	1.49663	1.63011	1.57001	0.799159	1.36121	1.34985	0.383518	0.171639	0.0753596	0.109132	0.154043	0.18378	0.551294	1.13625			Cre01.g019900	nuc04	4.09e-18	18
Cre01.g019950	DNJ7	chromosome_1:3182425-3186227	0.215771	0.494833	0.274736	0.14146	0.125997	0.197899	0.260584	0.176279	0.0283812	0.0512058	0.128724	0.064275	0.035159	0.0203115	0.0392305	0.124103			Cre01.g019950	NA	NA	NA
Cre01.g020000	Cre01.g020000	chromosome_1:3186966-3193716	0.0183782	0.00905314	0	0	0.0112038	0.0594167	0.0105871	0.00454858	0.00782039	0.0462814	0.030186	0.0158284	0.0102282	0.00909149	0.0099141	0.012331			Cre01.g020000	NA	NA	NA
Cre01.g020050	Cre01.g020050	chromosome_1:3194206-3199763	8.33005	3.64553	0.416775	0.049012	0.019936	0.171003	0.164699	0.140421	0.0676393	0.0716878	0.0264112	0.0321351	0.0690614	1.32959	7.33814	12.1776			Cre01.g020050	nuc01	6.82e-11	13
Cre01.g020100	Cre01.g020100	chromosome_1:3199920-3211156	0.0217968	0.0106772	0.00623901	0.00852221	0.0123862	0.0234142	0.003219	0.0123836	0.01428	0.0469101	0.0238728	0.0131822	0.0169875	0.0193378	0.00607103	0.0109791			Cre01.g020100	NA	NA	NA
Cre01.g020141	Cre01.g020141	chromosome_1:3212040-3214946	3.4261	3.21556	3.42162	2.97408	2.89114	1.75821	2.05933	2.12567	1.17177	2.81408	3.68637	2.84497	2.33645	2.38598	1.85801	3.33351			Cre01.g020141	NA	NA	NA
Cre01.g020182	Cre01.g020182	chromosome_1:3215020-3220206	3.62849	3.17369	3.1139	2.75798	2.55445	1.60987	2.01238	1.87606	1.41117	2.90302	3.5197	3.25316	2.4565	2.11364	1.9831	3.21225			Cre01.g020182	NA	NA	NA
Cre01.g020223	Cre01.g020223	chromosome_1:3224420-3235846	0.219187	0.0695188	0.137247	0.239136	0.354274	0.597217	0.644492	0.771515	3.4457	1.33736	1.516	1.33118	1.12571	1.24029	1.15536	0.0894712			Cre01.g020223	nuc10	2.71e-14	4
Cre01.g020264	Cre01.g020264	chromosome_1:3236186-3242578	2.21389	2.6466	3.04043	3.08286	2.76929	2.73183	2.799	2.78672	2.91089	1.54127	2.24005	3.13726	2.21012	2.14779	2.19204	2.67398			Cre01.g020264	NA	NA	NA
Cre01.g020305	Cre01.g020305	chromosome_1:3242600-3249966	69.1265	105.181	98.0213	80.5644	70.5425	45.6504	55.8688	56.7717	50.5441	15.2312	20.2476	39.3041	62.4093	52.1235	45.1021	77.7531			Cre01.g020305	nuc03	1.15e-14	16
Cre01.g020350	SDH3	chromosome_1:3250066-3251938	101.7	166.03	125.559	99.1166	80.5712	66.5095	74.2373	74.003	49.1759	18.8271	29.1063	55.3025	79.618	86.6214	79.7023	138.959			Cre01.g020350	nuc03	1.9e-21	15
Cre01.g020400	Cre01.g020400	chromosome_1:3251940-3260116	2.34724	2.27846	1.93171	1.77729	1.89965	0.796119	1.22581	1.47236	0.82696	1.14778	1.93898	2.37409	2.83443	1.94226	2.23031	2.54797			Cre01.g020400	NA	NA	NA
Cre01.g020450	Cre01.g020450	chromosome_1:3260237-3261656	0.205358	0.0411316	0.018655	0	0.077006	0.0802644	0.0476301	0	0	0.0866417	0.0415603	0	0	0.275242	0.496621	0.446029			Cre01.g020450	NA	NA	NA
Cre01.g020500	Cre01.g020500	chromosome_1:3261766-3263118	0.0448865	0	0	0	0	0.180743	0	0	0	0.0477761	0.0764732	0	0	0	0	0			Cre01.g020500	NA	NA	NA
Cre01.g020575	Cre01.g020575	chromosome_1:3263122-3264480	1.69931	0.763945	0.0950012	0.0195938	0.0225077	0.185429	0.0964881	0.119072	0.0496879	0.074754	0.0307581	0.0527533	0.0535849	0.886566	2.22006	2.76965			Cre01.g020575	NA	NA	NA
Cre01.g020650	Cre01.g020650	chromosome_1:3268199-3274506	2.05089	2.57717	2.46168	2.2934	1.9991	1.74115	1.85112	2.05686	0.147624	0.0953205	0.456533	0.757563	0.873616	1.06849	1.20055	2.60532			Cre01.g020650	nuc04	4.52e-17	17
Cre01.g020701	Cre01.g020701	chromosome_1:3275317-3276986	0.385579	0.452145	0.529212	0.667854	0.529525	0.455325	0.603402	0.556476	2.38239	1.40207	3.14437	3.25837	2.00301	1.26557	0.700975	0.225425			Cre01.g020701	NA	5.7e-15	5
Cre01.g020750	Cre01.g020750	chromosome_1:3277466-3280566	9.13477	9.03581	9.78837	8.86125	8.9694	7.11198	8.30184	7.91595	23.3738	11.3297	11.5686	11.0114	10.5374	9.24387	9.09913	8.98254			Cre01.g020750	nuc07	NA	NA
Cre01.g020751	Cre01.g020751	chromosome_1:3281405-3284026	0.00898387	0.00406506	0.00173047	0.00623832	0.00682182	0.00600564	0.000532027	0.00512766	0.149604	0.60418	1.88805	2.23103	1.30139	0.246039	0.0466451	0.0172216			Cre01.g020751	NA	9.17e-20	6
Cre01.g020800	Cre01.g020800	chromosome_1:3290700-3293226	5.38827	3.51405	3.30881	4.24951	4.83171	2.73933	3.92359	5.2845	0.313712	0.253686	0.12899	0.426011	0.314106	0.530855	0.977753	3.92211			Cre01.g020800	nuc04	NA	NA
Cre01.g020850	CYG49	chromosome_1:3293580-3308756	0.0782797	0.0349793	0.13667	0.323492	0.540668	0.625304	0.742732	0.848387	0.216073	0.641023	0.923023	1.0179	1.07522	0.582696	0.219085	0.0280696			Cre01.g020850	nuc12	4.7e-20	4
Cre01.g020887	Cre01.g020887	chromosome_1:3308840-3312526	0.13633	0.111875	0.162958	0.192902	0.283398	0.250255	0.234412	0.262201	0.179356	0.0715074	0.0890045	0.139287	0.177102	0.172776	0.132924	0.100955			Cre01.g020887	NA	NA	NA
Cre01.g020918	Cre01.g020918	chromosome_1:3312670-3326776	4.46862	2.26032	3.18171	4.79838	5.19335	5.56528	5.98823	5.97968	43.3535	33.7734	27.8359	32.2094	24.9622	12.1913	5.82261	4.4129			Cre01.g020918	nuc10	1.88e-23	5
Cre01.g020950	Cre01.g020950	chromosome_1:3326926-3331608	3.11424	6.26632	4.09323	4.04918	3.98124	2.00478	2.73868	3.30491	10.1815	7.02039	0.864339	0.485037	0.845043	0.53288	1.38752	2.47788			Cre01.g020950	nuc08	NA	NA
Cre01.g021000	Cre01.g021000	chromosome_1:3331610-3335656	0.094871	0.133017	0.170097	0.19099	0.174166	0.186676	0.219622	0.169047	0.160798	0.214986	0.185092	0.238029	0.0937245	0.0787034	0.0603576	0.0516868			Cre01.g021000	NA	NA	NA
Cre01.g021050	TIM22A	chromosome_1:3335756-3338198	2.08707	1.77706	1.36339	1.63019	1.72484	1.30717	1.52035	1.68729	11.1543	10.3858	8.33634	7.79446	6.42646	4.43322	1.64272	0.771863			Cre01.g021050	nuc10	NA	NA
Cre01.g021100	Cre01.g021100	chromosome_1:3338340-3346066	0.100138	0.11125	0.110422	0.109791	0.123675	0.10182	0.0860428	0.0980411	0.0175187	0.0663784	0.0730287	0.0892395	0.147237	0.120465	0.134834	0.105915			Cre01.g021100	NA	NA	NA
Cre01.g021150	TMU1	chromosome_1:3346166-3351867	1.50472	3.04624	2.9238	2.70487	2.98981	2.07556	1.9793	2.18444	8.39748	6.08282	1.92584	2.02584	1.93415	2.17513	2.60033	1.60385			Cre01.g021150	nuc07	NA	NA
Cre01.g021200	CGL47	chromosome_1:3352036-3355888	1.24479	0.664265	0.788575	0.875584	0.816234	1.00613	0.956998	1.18526	2.11559	1.49397	1.21073	1.47025	1.29542	1.05708	1.48933	1.26893			Cre01.g021200	NA	NA	NA
Cre01.g021251	Cre01.g021251	chromosome_1:3355936-3363298	10.6123	18.0209	22.9558	23.4449	20.0588	10.6907	12.4086	11.6098	10.4277	12.6993	24.5849	26.4946	17.5446	12.3749	7.7774	9.44776			Cre01.g021251	nuc03	NA	NA
Cre01.g021300	Cre01.g021300	chromosome_1:3363416-3365658	0.0139289	0.0127404	0	0	0.0238071	0.0742319	0	0	0.0204868	0.0146342	0	0.0341541	0.039732	0.0134435	0	0			Cre01.g021300	NA	NA	NA
Cre01.g021350	Cre01.g021350	chromosome_1:3365930-3368586	5.17484	5.57593	5.44074	6.16685	8.1837	8.36355	9.45327	10.2757	10.4291	9.68894	15.6818	19.8855	16.4166	10.4185	3.70837	6.7395			Cre01.g021350	nuc12	1.53e-17	4.5
Cre01.g021400	Cre01.g021400	chromosome_1:3368686-3372004	1.20344	0.820262	0.582799	0.68223	0.784529	0.425363	0.518684	0.774376	0.84109	0.668677	0.461037	0.556266	0.602843	0.441159	0.767818	1.10149			Cre01.g021400	NA	NA	NA
Cre01.g021450	Cre01.g021450	chromosome_1:3372005-3380502	0.549093	0.173064	0.217288	0.352115	0.418535	0.522419	0.758741	0.833941	3.62505	2.93357	6.47678	7.07614	7.82635	5.67954	3.676	0.401501			Cre01.g021450	nuc11	3.92e-32	6
Cre01.g021500	Cre01.g021500	chromosome_1:3380696-3386865	39.2598	36.0716	31.1519	29.8675	26.8858	23.1359	27.3951	28.2735	18.443	4.68327	11.1818	14.66	12.4005	19.3791	40.1423	60.0199			Cre01.g021500	nuc02	2.8e-15	15
Cre01.g021550	Cre01.g021550	chromosome_1:3387206-3392988	0.630018	0.929002	1.23475	1.30507	1.16267	0.985659	1.00915	0.946809	0.150646	0.237268	1.2554	1.97844	2.0656	1.93891	0.919489	0.579145			Cre01.g021550	nuc13	NA	NA
Cre01.g021600	Cre01.g021600	chromosome_1:3392990-3397334	17.1407	6.89299	4.80789	6.11748	8.61443	13.6248	16.0904	16.5941	148.857	155.581	36.2042	35.8778	42.3972	36.5142	38.1532	6.24603			Cre01.g021600	nuc09	7.56e-18	6
Cre01.g021650	Cre01.g021650	chromosome_1:3397436-3399528	8.79869	12.3245	10.448	9.5889	8.70416	7.82142	8.24238	8.17292	18.9361	23.0681	23.6738	15.443	10.0328	9.89695	10.2798	8.49781			Cre01.g021650	nuc09	NA	NA
Cre01.g021700	CYG36	chromosome_1:3399586-3410349	19.4565	26.2062	30.4521	31.6173	31.2657	32.2843	39.2235	39.6248	25.3419	17.404	14.3147	13.9865	10.6008	10.4248	11.8396	24.8186			Cre01.g021700	nuc05	3.21e-14	21
Cre01.g021750	Cre01.g021750	chromosome_1:3410506-3413668	0.344484	0.326768	0.241817	0.276552	0.420445	0.362535	0.136154	0.258981	0.241351	0.307148	0.237725	0.373428	0.326577	0.235328	0.283822	0.38789			Cre01.g021750	NA	NA	NA
Cre01.g021800	Cre01.g021800	chromosome_1:3413720-3416516	0.0300333	0.00706368	0.0203669	0	0.0334015	0.0332357	0.00694344	0.0348464	12.1208	8.80159	2.23517	1.34629	0.122424	0.0344023	0.0155422	0			Cre01.g021800	NA	1.58e-11	3
Cre01.g021850	Cre01.g021850	chromosome_1:3416570-3430826	0.305339	0.259607	0.553112	0.586599	0.47543	0.590437	0.599612	0.59436	0.133746	0.281611	0.52126	0.949059	1.1615	1.60833	1.28793	0.298904			Cre01.g021850	nuc13	NA	NA
Cre01.g021900	Cre01.g021900	chromosome_1:3430926-3434688	0.18644	0.282591	0.357851	0.280051	0.288302	0.293191	0.300279	0.302962	0.0222582	0.12416	0.215192	0.298974	0.49929	0.800614	0.52629	0.345491			Cre01.g021900	NA	NA	NA
Cre01.g021950	Cre01.g021950	chromosome_1:3434697-3465366	2.49874	3.19193	3.55782	4.1708	3.6395	3.13951	3.58837	3.75739	2.22197	0.345882	0.203737	0.532669	0.493858	0.92834	1.66512	2.7465			Cre01.g021950	nuc04	1.19e-18	19
Cre01.g022000	Cre01.g022000	chromosome_1:3465486-3470828	0.331329	0.0807357	0.0210062	0.0179906	0.0155847	0.109495	0.0422428	0.042236	0.0331143	0.105116	0.00647899	0.0355954	0.266506	2.6275	2.54248	0.417467			Cre01.g022000	nuc15	NA	NA
Cre01.g022050	Cre01.g022050	chromosome_1:3470896-3472228	0.141986	0	0	0	0	0.0824021	0	0	0	0.141051	0	0	0.0405014	0.103907	0.0281123	0			Cre01.g022050	NA	NA	NA
Cre01.g022100	Cre01.g022100	chromosome_1:3472235-3482416	0.337864	0.890805	0.916277	1.05633	1.03526	0.71172	0.942996	1.04424	0.711367	0.328115	0.490411	0.774031	0.832595	0.639823	0.366002	0.349309			Cre01.g022100	nuc05	NA	NA
Cre01.g022150	KCN3	chromosome_1:3482678-3488424	3.65902	2.21563	1.86775	1.88891	2.05129	1.38715	1.9546	2.21312	0.430269	0.482192	0.432857	0.558745	0.620826	0.639921	2.07721	4.3461			Cre01.g022150	nuc02	5.9e-11	16
Cre01.g022200	Cre01.g022200	chromosome_1:3488621-3491566	87.5792	69.2257	13.407	1.59163	1.15802	1.63833	2.29104	2.72657	4.13385	2.35237	3.63465	3.22343	2.00847	2.08584	20.0965	117.349			Cre01.g022200	nuc02	NA	NA
Cre01.g022250	MRPL3	chromosome_1:3491653-3494765	1.02797	1.22776	1.53291	1.71714	2.12333	1.54743	1.63002	1.69986	5.47266	4.91253	6.23346	5.73455	5.19834	3.02464	2.21717	0.636641			Cre01.g022250	nuc10	1.95e-15	5
Cre01.g022283	Cre01.g022283	chromosome_1:3494856-3496777	0.157303	0.5857	0.726872	0.681923	0.749745	0.372521	0.711748	0.802916	0.785463	0.995272	0.23825	0.189748	0.169074	0.287325	0.343357	0.235985			Cre01.g022283	NA	NA	NA
Cre01.g022350	Cre01.g022350	chromosome_1:3496780-3505726	0.175516	0.297081	0.237308	0.330607	0.275515	0.180811	0.218074	0.222106	0.335652	0.384906	0.0724487	0.0243933	0.0596456	0.0841452	0.100596	0.153493			Cre01.g022350	NA	NA	NA
Cre01.g022400	Cre01.g022400	chromosome_1:3505826-3508645	0.138527	0.0113176	0.0200292	0.0320652	0.0606901	0.0676969	0.0407861	0.0564555	0.651239	0.69311	0.521875	0.464942	0.497909	0.217966	0.179219	0.0150398			Cre01.g022400	NA	NA	NA
Cre01.g022450	Cre01.g022450	chromosome_1:3508706-3510018	0.811188	0.711567	1.43141	1.97064	1.95815	2.11423	2.38794	2.48491	0.776798	0.573025	2.46847	2.43945	1.24956	1.83864	2.41636	0.750326			Cre01.g022450	NA	NA	NA
Cre01.g022462	Cre01.g022462	chromosome_1:3510066-3511738	0.904383	0.808368	1.84286	2.11221	2.19219	3.10845	3.72813	3.08859	0.800282	1.02111	2.36348	2.5728	1.77121	2.7807	2.36767	0.927561			Cre01.g022462	NA	NA	NA
Cre01.g022500	MME5	chromosome_1:3511746-3518466	2.62623	3.48871	3.55761	2.99356	2.61156	2.13516	2.19464	1.79065	1.99403	1.40095	5.02484	5.2703	2.55102	3.16277	2.10345	2.12712			Cre01.g022500	nuc13	NA	NA
Cre01.g022550	Cre01.g022550	chromosome_1:3518566-3523358	4.38091	0.469316	0.122754	0.132184	0.058316	0.192396	0.278272	0.233143	0.217438	0.0897132	0.0939038	0.221868	1.2156	7.28036	9.84494	3.64428			Cre01.g022550	nuc15	4.52e-17	10.5
Cre01.g022600	CGL13	chromosome_1:3523404-3528619	2.76587	2.07679	3.69495	4.34964	4.87327	5.23149	5.96062	5.69433	8.13216	4.46786	14.2281	14.6888	12.6299	11.0663	7.22381	1.95152			Cre01.g022600	nuc11	1.79e-15	4
Cre01.g022650	Cre01.g022650	chromosome_1:3528757-3532462	2.8873	3.51337	5.50267	6.04327	5.51454	3.60028	5.00302	5.67288	10.7537	1.41641	3.81576	10.163	4.34856	2.2387	2.70315	4.75836			Cre01.g022650	nuc06	NA	NA
Cre01.g022666	Cre01.g022666	chromosome_1:3532606-3533728	0.466226	1.81188	2.22486	2.00272	1.34509	1.975	2.16542	1.50504	0.263657	0.0452873	0.552086	1.30007	1.73476	1.89979	0.99927	0.850781			Cre01.g022666	NA	NA	NA
Cre01.g022681	Cre01.g022681	chromosome_1:3533846-3535793	0.184442	0.954227	1.42443	0.990011	0.893263	1.17511	1.21301	1.11259	0.0609439	0.0539669	0.333594	0.871241	1.0844	0.972762	0.576882	0.626648			Cre01.g022681	NA	NA	NA
Cre01.g022700	Cre01.g022700	chromosome_1:3535914-3543996	0.0351495	0.014872	0.0297229	0.0565122	0.0808204	0.189844	0.182628	0.31733	1.15862	2.78609	6.21426	5.3414	3.42699	1.42198	0.362892	0.0168783			Cre01.g022700	nuc11	3.05e-30	5
Cre01.g022750	FAP159	chromosome_1:3544129-3553206	2.63121	2.80423	2.86419	3.3864	3.05603	2.26486	2.67982	2.97636	0.817781	0.226102	0.0834078	0.178965	0.171278	0.251515	0.696903	3.05741			Cre01.g022750	nuc04	3.05e-17	18
Cre01.g022800	Cre01.g022800	chromosome_1:3553253-3556436	1.88505	2.35912	3.19012	3.02003	2.64881	2.13142	2.17576	2.43249	0.997401	1.04943	1.0196	1.52942	1.89309	2.94919	1.77488	1.53348			Cre01.g022800	nuc03	NA	NA
Cre01.g022850	Cre01.g022850	chromosome_1:3556905-3564242	3.26656	1.01903	0.116965	0.0773595	0.127652	0.359677	0.36532	0.41148	0.10243	0.0370181	0.0288486	0.0366931	0.317941	4.61668	7.75196	3.79429			Cre01.g022850	nuc15	NA	NA
Cre01.g022900	Cre01.g022900	chromosome_1:3564286-3572945	0.755103	0.197437	0.210945	0.25213	0.253262	0.378153	0.376135	0.345313	0.444328	0.187251	0.0959737	0.173118	0.388209	1.92854	2.1788	0.588236			Cre01.g022900	nuc15	NA	NA
Cre01.g022950	Cre01.g022950	chromosome_1:3573009-3576065	1.94162	2.20021	4.60498	6.3215	7.80677	7.38751	9.30635	8.9358	9.54073	3.09845	1.8631	1.67759	2.50592	3.03083	2.85968	1.67884			Cre01.g022950	nuc06	NA	NA
Cre01.g023000	Cre01.g023000	chromosome_1:3576114-3582705	0.531207	0.55905	0.640662	0.854622	1.07565	0.738117	0.964464	0.882097	0.974061	0.978378	1.1587	1.04429	0.943004	1.08509	0.955761	0.597956			Cre01.g023000	NA	NA	NA
Cre01.g023050	Cre01.g023050	chromosome_1:3582805-3586829	1.20118	0.971271	1.24492	1.13791	1.0164	0.693002	0.737747	0.767101	1.05167	0.705561	3.56781	3.40383	3.16785	3.85307	3.00155	0.947566			Cre01.g023050	nuc14	NA	NA
Cre01.g023100	Cre01.g023100	chromosome_1:3586875-3589397	12.6463	9.12254	5.11362	4.8674	5.01262	3.89957	4.85042	4.86999	5.87505	4.35371	4.08599	5.16638	6.0348	6.70284	10.173	18.3188			Cre01.g023100	nuc01	1.43e-16	13
Cre01.g023150	MCM5	chromosome_1:3589399-3596115	5.53427	1.2517	0.189521	0.254006	0.240078	0.562851	0.600961	0.541349	0.59834	0.757924	0.739732	1.09141	6.09765	20.1101	29.7934	7.20522			Cre01.g023150	nuc15	8.77e-19	9.5
Cre01.g023200	Cre01.g023200	chromosome_1:3596695-3599808	18.7217	11.6616	8.4319	6.69885	5.54588	5.45244	6.53132	6.72523	12.6873	8.86233	8.26681	7.31809	4.94656	9.03857	21.6621	26.005			Cre01.g023200	nuc01	NA	NA
Cre01.g023250	Cre01.g023250	chromosome_1:3599809-3609525	0.264822	0.271069	0.72355	1.11182	1.59219	1.54032	1.52703	1.88461	1.32102	2.72312	2.74251	2.85173	3.14579	1.94944	0.646973	0.206851			Cre01.g023250	nuc12	5.85e-22	4
Cre01.g023300	Cre01.g023300	chromosome_1:3610039-3616615	1.80947	1.62167	3.5815	3.80437	3.00564	3.2622	3.96997	3.63094	12.286	11.4334	17.0771	24.5788	17.7806	7.87616	3.34689	1.08818			Cre01.g023300	nuc11	4e-15	5
Cre01.g023350	Cre01.g023350	chromosome_1:3619129-3628725	1.39784	0.413359	0.531859	0.802277	1.09036	1.2315	2.10371	2.44899	1.94594	0.966945	4.43087	7.26083	9.01831	5.03701	3.32488	0.976494			Cre01.g023350	nuc14	1.28e-19	5.5
Cre01.g023400	Cre01.g023400	chromosome_1:3629415-3634034	16.3858	13.4648	12.3198	10.5224	9.50426	9.4513	13.3013	12.2727	43.2482	13.6701	17.2494	14.7487	14.6882	15.4642	19.52	16.9604			Cre01.g023400	nuc07	NA	NA
Cre01.g023450	Cre01.g023450	chromosome_1:3634257-3638015	0.547488	0.0940755	0.0464211	0.0705284	0.112819	0.154803	0.110746	0.117075	0.0338329	0.0461679	0.0322517	0.0871713	0.480625	1.9896	2.47982	0.623119			Cre01.g023450	nuc15	NA	NA
Cre01.g023500	Cre01.g023500	chromosome_1:3638069-3643125	0.162267	0.208499	0.171093	0.247943	0.335499	0.267399	0.312754	0.365774	0.426079	0.241191	0.22398	0.25736	0.31046	0.154618	0.130722	0.12099			Cre01.g023500	NA	NA	NA
Cre01.g023550	FAP234	chromosome_1:3643179-3661345	2.07344	1.58617	1.95897	2.4687	2.29445	1.79186	2.39964	2.42905	0.662877	0.0642451	0.174613	0.453336	0.719717	1.06575	2.14131	2.67875			Cre01.g023550	nuc04	NA	NA
Cre01.g023600	Cre01.g023600	chromosome_1:3661398-3666675	0.00679102	0.00621159	0.00568642	0.0103529	0.0422162	0.0438397	0	0.018876	0.00998835	0.0794171	0.0515038	0.0105529	0	0.0250667	0.00672291	0			Cre01.g023600	NA	NA	NA
Cre01.g023650	Cre01.g023650	chromosome_1:3668301-3683595	0.0675625	0.0198306	0.0396479	0.0710272	0.0721515	0.140261	0.122475	0.123679	0.29546	0.16706	0.177404	0.196091	0.246534	0.370899	0.166967	0.0272811			Cre01.g023650	NA	NA	NA
Cre01.g023750	Cre01.g023750	chromosome_1:3684442-3698875	0.101446	0.0226879	0.0522588	0.0830422	0.079252	0.102064	0.0782029	0.0797558	0.134031	0.244804	0.479508	0.558167	0.755678	0.52366	0.303301	0.0312459			Cre01.g023750	nuc14	NA	NA
Cre01.g023773	Cre01.g023773	chromosome_1:3699195-3701364	1.59463	1.99204	3.67699	3.90015	4.7878	3.30317	3.8113	3.75706	1.88163	2.05784	4.90667	5.5029	5.28549	5.03582	2.72871	1.45144			Cre01.g023773	nuc13	NA	NA
Cre01.g023787	Cre01.g023787	chromosome_1:3701505-3707601	0.376676	0.942703	1.10114	1.8682	2.14201	1.4538	2.30689	2.51439	7.72471	6.76036	2.67573	1.79625	2.7736	2.00053	1.24802	0.248938			Cre01.g023787	nuc09	1.71e-13	2
Cre01.g023800	Cre01.g023800	chromosome_1:3710579-3719595	1.50922	2.02387	2.17559	2.20875	1.95296	1.63711	1.99128	1.96863	0.91766	1.49053	1.78241	1.87179	1.79743	1.44793	1.43909	1.67236			Cre01.g023800	NA	NA	NA
Cre01.g023850	Cre01.g023850	chromosome_1:3719695-3722581	0.110063	0.196312	0.387177	0.276626	0.392407	0.370304	0.287982	0.425277	0.279645	0.534569	0.785499	0.692548	0.789988	0.437629	0.433479	0.312324			Cre01.g023850	NA	NA	NA
Cre01.g023900	Cre01.g023900	chromosome_1:3723249-3724655	0.754537	0.895457	1.17048	1.50659	1.38216	0.834407	0.980449	1.86297	1.15382	0.732625	0.490151	0.409697	0.319409	0.503215	0.469205	0.695096			Cre01.g023900	NA	9.63e-15	20
Cre01.g023913	Cre01.g023913	chromosome_1:3724709-3726085	0.669156	1.30623	1.27204	1.40518	1.38307	0.959183	1.09786	1.367	1.05018	0.527468	0.22314	0.291882	0.404026	0.409306	0.403481	0.461231			Cre01.g023913	NA	3.01e-12	19
Cre01.g023950	Cre01.g023950	chromosome_1:3728895-3733422	0.374967	0.375843	0.36965	0.477822	0.446555	0.312218	0.418745	0.439683	0.34404	0.167394	0.245107	0.391415	0.233763	0.199319	0.208463	0.349053			Cre01.g023950	NA	NA	NA
Cre01.g024000	Cre01.g024000	chromosome_1:3733612-3736886	0.262871	0.40175	0.329214	0.436715	0.317397	0.268166	0.162463	0.179565	0.0792449	0.155826	0.329371	0.289206	0.170276	0.174344	0.167838	0.298012			Cre01.g024000	NA	NA	NA
Cre01.g024050	Cre01.g024050	chromosome_1:3737022-3740700	3.15129	7.27116	8.06483	7.37863	7.07542	6.05035	7.23451	6.44982	2.8862	1.6315	2.72032	3.11079	2.48462	2.05749	3.0932	4.66454			Cre01.g024050	nuc05	1.36e-15	19
Cre01.g024100	Cre01.g024100	chromosome_1:3740719-3743200	1.47974	2.79303	3.72927	3.12948	2.78467	2.36721	2.45324	2.60983	5.69113	8.27954	3.54118	1.54075	1.22272	2.76514	3.09854	1.98535			Cre01.g024100	nuc08	NA	NA
Cre01.g024150	Cre01.g024150	chromosome_1:3743292-3745275	11.5763	17.467	15.1893	15.5396	15.7851	11.0726	12.6281	12.7254	19.6525	20.2833	10.3334	6.82096	5.28414	7.20561	10.3073	15.2693			Cre01.g024150	nuc08	NA	NA
Cre01.g024200	Cre01.g024200	chromosome_1:3745582-3748454	2.78837	4.27584	3.35831	3.02239	2.38243	1.49423	1.40968	1.40343	6.22769	5.82433	7.45894	6.47666	7.74857	8.30223	7.07781	2.9395			Cre01.g024200	nuc14	4.77e-12	9
Cre01.g024250	Cre01.g024250	chromosome_1:3748456-3758072	2.09899	2.64962	2.78648	2.67829	2.11623	1.66417	1.92931	1.59947	0.560074	0.794341	1.68451	1.80353	1.78759	1.94449	2.01849	2.63171			Cre01.g024250	nuc03	3.31e-11	16
Cre01.g024251	Cre01.g024251	chromosome_1:3758193-3766462	1.21105	1.37856	1.7223	1.51761	1.51352	1.20713	1.27123	1.36092	2.11971	3.19009	2.26516	1.41534	1.17465	1.31474	1.3243	1.26383			Cre01.g024251	NA	NA	NA
Cre01.g024300	Cre01.g024300	chromosome_1:3766802-3770344	6.19107	8.25511	7.50182	6.95695	6.08103	5.67527	8.19963	7.91463	17.8444	6.6853	5.55659	5.91937	5.68799	4.65839	5.00928	8.56487			Cre01.g024300	nuc08	NA	NA
Cre01.g024350	Cre01.g024350	chromosome_1:3770345-3774017	46.6168	19.728	9.84597	9.96809	8.54476	10.6595	13.0748	12.3264	19.3871	13.7455	49.455	66.3086	75.1701	84.2479	92.053	60.1011			Cre01.g024350	nuc14	4.77e-25	9
Cre01.g024400	TRS85	chromosome_1:3774152-3783474	5.5742	3.56367	3.33789	3.12244	2.35898	2.28443	2.23606	2.15889	1.34086	1.696	3.194	3.61615	3.49932	5.64614	9.95518	7.56584			Cre01.g024400	nuc15	8.42e-23	12
Cre01.g024500	Cre01.g024500	chromosome_1:3783476-3797692	6.93438	1.97651	0.149973	0.119188	0.0983758	0.256163	0.193253	0.184315	2.19149	0.526934	0.0474489	0.0548641	0.262183	4.07247	11.5085	8.41377			Cre01.g024500	nuc01	NA	NA
Cre01.g024550	Cre01.g024550	chromosome_1:3797832-3802773	2.90846	2.98624	2.48739	2.39396	1.95386	1.44575	1.7949	1.74833	3.1565	1.51168	0.924187	1.33129	1.78303	1.6781	1.98254	3.47616			Cre01.g024550	nuc02	4e-15	15
Cre01.g024601	Cre01.g024601	chromosome_1:3803232-3805577	2.62577	2.23456	2.17774	2.06981	1.84405	2.08348	3.1373	2.73776	8.91968	6.06449	7.3587	6.82348	6.49729	4.26968	3.49848	2.30517			Cre01.g024601	NA	8.63e-13	6
Cre01.g024650	CTL1	chromosome_1:3806262-3819864	12.4074	13.9212	14.6926	15.3809	15.9037	14.5723	18.7633	17.5439	11.8116	8.03051	5.72202	6.9807	7.24136	7.05746	7.73373	13.1486			Cre01.g024650	nuc05	7.51e-12	19
Cre01.g024750	Cre01.g024750	chromosome_1:3819866-3832452	1.187	0.524142	0.837959	0.818293	0.69107	0.715046	0.849774	0.781147	0.134	0.334572	0.542175	0.763154	0.969089	1.15031	0.6556	0.459412			Cre01.g024750	nuc13	NA	NA
Cre01.g024800	Cre01.g024800	chromosome_1:3832522-3845462	0.742973	0.458295	0.618968	0.604612	0.519409	0.459481	0.451997	0.417937	0.0999536	0.18752	0.39784	0.495696	0.563356	0.847317	0.476323	0.428711			Cre01.g024800	nuc03	NA	NA
Cre01.g024850	RDP2	chromosome_1:3846102-3847714	0.282066	0.15169	0.200534	0.245916	0.228905	0.173478	0.272394	0.354938	0.497828	0.353627	0.197734	0.227478	0.249342	0.230457	0.140757	0.0924454			Cre01.g024850	NA	NA	NA
Cre01.g024900	Cre01.g024900	chromosome_1:3847772-3852874	4.1641	5.46865	4.5523	3.60095	2.36373	1.5833	1.77345	1.54656	0.0870736	0.192628	2.71398	3.96082	3.58514	3.28082	1.77438	4.82475			Cre01.g024900	nuc16	NA	NA
Cre01.g024950	Cre01.g024950	chromosome_1:3853191-3858632	15.5264	11.4857	4.76754	3.28514	2.8696	3.16817	3.85577	3.67328	8.23182	4.58241	10.0345	11.4506	10.9226	10.7648	18.6478	21.2582			Cre01.g024950	nuc01	2.16e-20	10
Cre01.g025000	SSA12	chromosome_1:3858742-3861424	4.82685	4.78322	3.86687	4.27707	4.23372	3.56272	4.49165	5.1108	4.97439	2.91424	4.82993	4.77152	4.55091	4.26277	6.11299	6.64073			Cre01.g025000	NA	NA	NA
Cre01.g025025	Cre01.g025025	chromosome_1:3861532-3863514	3.14708	3.01122	2.90627	3.00565	2.63223	2.72393	2.73119	3.51064	3.01513	1.48297	3.29735	2.84469	2.99865	2.5393	3.64253	4.11463			Cre01.g025025	NA	NA	NA
Cre01.g025050	Cre01.g025050	chromosome_1:3863942-3869649	5.61599	13.8769	13.4955	14.3514	14.3232	10.6901	15.1242	16.8737	22.4896	10.2648	6.06817	7.61639	6.73568	4.041	4.29016	9.75946			Cre01.g025050	nuc06	6.27e-13	21
Cre01.g025100	Cre01.g025100	chromosome_1:3870122-3873894	1.9561	2.84422	3.46431	4.12844	5.54499	4.20514	4.79525	5.40626	2.58034	2.46263	6.06851	5.80568	3.5437	1.55013	0.902305	2.4121			Cre01.g025100	nuc12	NA	NA
Cre01.g025150	CPLD15	chromosome_1:3873896-3877242	0.636371	0.927347	1.21768	1.35541	1.45529	1.23544	1.96415	1.98242	6.69274	2.01666	1.3399	1.63088	1.26656	0.713053	0.857377	0.688595			Cre01.g025150	nuc07	NA	NA
Cre01.g025200	MMP4	chromosome_1:3877296-3882212	0.506483	0.71073	1.18932	2.24296	2.62546	1.70005	2.91913	3.69459	6.08132	5.8226	1.45186	0.820305	0.637716	0.411626	0.146144	0.400951			Cre01.g025200	nuc09	2.85e-22	22.5
Cre01.g025250	RFK2	chromosome_1:3882403-3886852	4.93305	10.7673	15.7683	16.7978	16.5613	9.14466	11.2683	11.9652	10.321	12.8127	13.1516	15.5818	13.1544	6.51166	3.67757	5.63748			Cre01.g025250	nuc05	NA	NA
Cre01.g025300	Cre01.g025300	chromosome_1:3886906-3890082	3.73983	2.71505	3.34347	2.54624	2.07855	2.40151	2.72435	2.05554	1.31434	0.83134	2.61336	3.37106	4.90303	8.09111	7.36235	4.65264			Cre01.g025300	nuc15	3.83e-11	10.5
Cre01.g025350	FAP235	chromosome_1:3890194-3892402	17.0349	20.7567	25.3817	26.9489	25.9574	26.3878	30.5425	28.1707	25.5578	5.39666	10.929	13.4304	19.247	23.5202	23.1128	29.2965			Cre01.g025350	nuc05	NA	NA
Cre01.g025400	Cre01.g025400	chromosome_1:3892465-3910702	15.3228	19.4436	19.0279	21.9813	19.0508	14.1656	19.6894	20.4161	13.5757	2.22696	0.59494	1.44082	1.71088	2.99383	7.11222	18.3672			Cre01.g025400	nuc04	1.68e-17	18
Cre01.g025450	FAP122	chromosome_1:3911196-3914171	2.88027	2.44917	2.90284	3.92652	4.04527	1.99329	4.24353	4.48758	0.901807	0.336889	0.730845	1.05683	0.894686	1.11294	1.391	2.51982			Cre01.g025450	nuc05	NA	NA
Cre01.g025500	Cre01.g025500	chromosome_1:3914225-3919091	0.481795	0.599675	0.38613	0.289434	0.248292	0.213277	0.225227	0.213966	0.461976	1.34591	2.55599	3.46119	4.42579	2.41159	0.61208	0.159031			Cre01.g025500	nuc11	9.42e-12	7.5
Cre01.g025551	Cre01.g025551	chromosome_1:3919211-3927621	0.81373	1.42593	1.77071	1.87386	1.62787	1.3572	1.57338	1.52023	3.41129	3.86377	2.42912	1.76915	1.2895	0.982587	0.840399	0.826055			Cre01.g025551	nuc09	NA	NA
Cre01.g025600	Cre01.g025600	chromosome_1:3927741-3930236	6.73683	5.71262	5.51703	5.24542	5.08421	4.17354	4.80282	5.32728	1.7895	1.66997	1.10457	1.03647	0.938528	1.65746	4.05111	7.70691			Cre01.g025600	nuc04	1.63e-15	17
Cre01.g025650	Cre01.g025650	chromosome_1:3930621-3932963	47.8086	27.7917	27.1184	25.7645	22.8808	26.1088	28.1107	26.3038	65.356	52.6922	84.5082	103.408	103.684	92.7847	71.7434	42.3111			Cre01.g025650	nuc14	2.4e-20	8
Cre01.g025700	Cre01.g025700	chromosome_1:3932975-3945541	5.03483	5.60287	5.64458	5.28189	4.84102	4.35639	4.78696	4.45702	3.84634	4.79193	3.95995	3.78696	3.41837	4.0598	5.8876	6.34162			Cre01.g025700	NA	NA	NA
Cre01.g025726	Cre01.g025726	chromosome_1:3945685-3949181	0.0885072	0.184331	0.195501	0.180446	0.122817	0.0750011	0.0370373	0.0768909	0.0153047	0.0433556	0.000452611	0.00143174	0.00533874	0.00481149	0.00600411	0.0733173			Cre01.g025726	NA	NA	NA
Cre01.g025750	Cre01.g025750	chromosome_1:3949839-3955961	4.82605	9.64423	14.2623	14.5778	9.16533	4.8962	5.40386	4.83711	2.12093	0.224211	0.247929	0.390928	0.892302	1.54335	1.94692	6.00607			Cre01.g025750	nuc03	1.75e-22	18
Cre01.g025767	Cre01.g025767	chromosome_1:3956045-3966421	3.76877	1.32693	0.265561	0.163439	0.106054	0.197234	0.141034	0.178234	0.062175	0.0447102	0.0723518	0.221074	0.481268	1.57521	4.30231	4.22096			Cre01.g025767	nuc01	7.41e-22	13
Cre01.g025808	Cre01.g025808	chromosome_1:3966521-3970858	0.0510153	0.0704592	0.0549157	0.0816625	0.10747	0.141291	0.0972539	0.08775	0.0692997	0.104151	0.071468	0.0924599	0.0807204	0.0622723	0.0843127	0.0296532			Cre01.g025808	NA	NA	NA
Cre01.g025850	Cre01.g025850	chromosome_1:3971637-3980621	3.07571	7.04752	8.509	9.41094	10.1298	9.92777	12.0948	12.3454	6.45508	4.96351	4.15386	4.56391	3.46595	2.05596	1.56755	4.02413			Cre01.g025850	nuc05	5.1e-23	22
Cre01.g025900	Cre01.g025900	chromosome_1:3981013-3986531	0.121239	0.242445	0.274981	0.188895	0.309722	0.201091	0.271161	0.309995	0.480221	0.411016	0.258777	0.394729	0.376318	0.252313	0.224167	0.124582			Cre01.g025900	NA	NA	NA
Cre01.g025950	PPR8	chromosome_1:3986726-3997431	0.0209326	0.0393286	0.0610161	0.0369399	0.041695	0.0579354	0.0218926	0.0161765	0.138821	0.290223	0.170344	0.0488478	0.0616049	0.0599554	0.0368729	0.0253689			Cre01.g025950	NA	NA	NA
Cre01.g025983	Cre01.g025983	chromosome_1:3998058-4007551	0.60711	1.20053	2.35543	2.88987	3.01549	1.79802	2.65317	2.8754	3.11872	5.45439	2.9132	2.27483	1.83403	1.34065	1.32753	0.725802			Cre01.g025983	nuc09	1.9e-12	1
Cre01.g026016	Cre01.g026016	chromosome_1:4008189-4011125	0.626271	0.676285	0.844145	1.04031	1.36801	1.0695	1.9676	2.09863	2.26812	1.03957	0.866476	0.68601	0.602514	0.462111	0.812556	0.545477			Cre01.g026016	NA	NA	NA
Cre01.g026050	Cre01.g026050	chromosome_1:4011179-4015935	1.33478	2.00551	2.29353	3.00241	3.07909	2.20405	4.39511	5.15143	5.83515	2.39585	1.41555	1.64643	1.26006	1.30998	1.89268	1.41907			Cre01.g026050	nuc06	NA	NA
Cre01.g026100	XRP14	chromosome_1:4016006-4018785	6.07236	7.35525	6.49293	5.69827	5.50042	4.66634	4.9215	4.71065	4.67555	5.59715	4.16007	4.63785	4.92512	6.65434	7.71613	6.34774			Cre01.g026100	NA	NA	NA
Cre01.g026150	Cre01.g026150	chromosome_1:4018925-4027207	0.35374	0.631065	0.625033	0.650254	0.669807	0.550152	0.591852	0.49599	0.86685	0.930206	0.533206	0.438792	0.575782	0.472654	0.375475	0.249793			Cre01.g026150	NA	NA	NA
Cre01.g026200	PPR9	chromosome_1:4027219-4029425	2.47094	2.05102	5.88726	6.51518	6.62098	5.22441	5.54926	4.87957	13.9136	24.5072	17.7713	5.13675	0.953414	2.40292	5.70244	1.09432			Cre01.g026200	nuc09	NA	NA
Cre01.g026250	AGA1	chromosome_1:4029479-4035155	1.40317	0.50064	0.405421	0.286556	0.23224	0.254612	0.262451	0.286111	0.143594	0.347269	5.4944	8.38556	9.32651	8.32377	5.08483	0.926967			Cre01.g026250	nuc14	4.02e-24	8
Cre01.g026300	Cre01.g026300	chromosome_1:4035265-4043836	2.38433	2.27945	2.15854	2.03888	1.81548	1.57343	1.87048	1.99915	0.795037	1.41201	1.7226	2.20645	1.94331	1.73698	2.04903	2.54142			Cre01.g026300	NA	NA	NA
Cre01.g026350	Cre01.g026350	chromosome_1:4043945-4050197	0.22327	0.451504	0.603687	0.613523	0.631501	0.816529	0.99198	0.906703	0.36399	0.272559	0.217237	0.22203	0.248497	0.24736	0.245838	0.311664			Cre01.g026350	nuc05	NA	NA
Cre01.g026400	Cre01.g026400	chromosome_1:4050245-4053267	2.58672	0.693325	1.00945	1.10277	1.187	0.986453	1.29971	1.33522	1.90934	2.69268	6.23468	6.18499	5.33011	5.3745	5.58688	1.80795			Cre01.g026400	nuc14	1.36e-15	7
Cre01.g026450	Cre01.g026450	chromosome_1:4053271-4056345	63.8741	58.2045	41.1597	30.6971	21.0867	13.8009	13.0789	11.9352	12.3862	14.2275	44.3621	48.0442	66.697	85.3288	88.8859	85.665			Cre01.g026450	nuc16	3.05e-30	11
Cre01.g026500	ASP3	chromosome_1:4056399-4060645	15.6488	5.63539	1.09253	0.650907	0.386394	0.868668	1.19222	1.15736	0.954465	1.01207	2.10705	1.39028	0.754664	1.55423	9.87158	17.7369			Cre01.g026500	nuc01	NA	NA
Cre01.g026550	CCT7	chromosome_1:4060691-4065684	10.4605	6.73686	8.26204	8.74282	9.02026	5.6167	6.48562	6.52216	9.09056	5.45295	13.2247	16.0589	24.8268	28.1978	23.3217	10.9347			Cre01.g026550	nuc14	9.08e-11	9
Cre01.g026600	Cre01.g026600	chromosome_1:4065902-4067835	56.4724	55.9908	52.6374	50.8253	48.7884	35.6976	40.7885	40.5105	65.1931	66.6694	84.113	78.8317	78.8279	90.3225	81.2885	64.5652			Cre01.g026600	nuc14	NA	NA
Cre01.g026650	Cre01.g026650	chromosome_1:4067935-4071177	0.48654	0.709265	1.37494	1.19477	1.23143	0.868096	1.14747	0.811246	0.7468	0.987189	0.84366	1.00156	1.11291	0.789672	0.720347	0.69835			Cre01.g026650	NA	NA	NA
Cre01.g026700	Cre01.g026700	chromosome_1:4071179-4077155	0.127929	0.08027	0.149987	0.149471	0.107305	0.189457	0.137065	0.125285	0.237367	0.293476	0.139014	0.0742856	0.144129	0.144457	0.0931198	0.110641			Cre01.g026700	NA	NA	NA
Cre01.g026750	Cre01.g026750	chromosome_1:4077209-4084155	0.657223	0.177442	0.0348769	0.0425927	0.0448178	0.0931957	0.0174929	0.037565	0.0265895	0.0493386	0.0221063	0.0127336	0.0309071	0.42289	1.46905	0.820093			Cre01.g026750	nuc01	NA	NA
Cre01.g026800	Cre01.g026800	chromosome_1:4084229-4090395	2.29197	0.497123	0.0258197	0.0253093	0.0199071	0.0841189	0.0547775	0.0424092	0.03327	0.0565781	0.0116717	0.025966	0.101285	1.41848	4.9126	2.83222			Cre01.g026800	nuc01	NA	NA
Cre01.g026850	Cre01.g026850	chromosome_1:4090459-4097245	2.3222	0.371778	0.0255531	0.00991876	0.0119642	0.0730154	0.0361399	0.0357197	0.015635	0.0496195	0.0197419	0.0297002	0.0734905	1.42751	5.5245	2.56664			Cre01.g026850	nuc01	1.36e-11	12
Cre01.g026900	Cre01.g026900	chromosome_1:4097299-4105469	1.20961	0.292381	0.709343	1.12503	1.23075	1.39752	1.87706	1.72467	1.08684	0.293327	4.56585	12.7088	13.0512	9.21689	4.20964	0.987864			Cre01.g026900	nuc14	1.58e-13	5.5
Cre01.g026950	Cre01.g026950	chromosome_1:4105589-4111645	1.51423	2.80829	2.62188	2.47705	2.41051	2.34334	2.3586	2.36523	0.384374	0.705266	0.694946	0.969261	0.985447	1.2183	1.21218	2.14421			Cre01.g026950	nuc03	1.15e-14	18
Cre01.g027000	RPL11	chromosome_1:4112493-4114965	1381.15	1510.59	1599.7	1577.21	1620.47	1780.19	2078.52	1963.23	3621.39	2630.55	2895.16	2004.47	1613.54	1293.87	1240.16	1416.08			Cre01.g027000	NA	NA	NA
Cre01.g027050	Cre01.g027050	chromosome_1:4115294-4117035	72.1469	33.9328	17.8945	20.4368	18.6014	17.2267	19.3927	18.0509	10.9582	9.2371	26.3247	33.4349	33.3477	46.2011	102.236	118.473			Cre01.g027050	nuc01	1.53e-17	11.5
Cre01.g027100	IMP2	chromosome_1:4117135-4119389	5.48516	2.49629	1.81253	2.35597	2.46995	1.65492	2.32081	2.42455	0.835503	2.3369	4.81271	7.5992	7.51321	5.02526	4.45259	5.01431			Cre01.g027100	nuc14	4.42e-11	8
Cre01.g027150	Cre01.g027150	chromosome_1:4119435-4129787	1.12034	1.85485	1.53881	1.81308	1.75671	1.03412	1.64362	1.57757	1.34894	1.24677	0.530027	0.428454	0.450287	0.568999	0.614669	1.14648			Cre01.g027150	nuc05	7.46e-14	19
Cre01.g027200	Cre01.g027200	chromosome_1:4129936-4133112	22.9524	34.9595	44.7205	48.309	49.0325	45.0153	52.9127	55.8553	29.1229	16.1769	17.3761	31.3195	24.2193	17.1046	12.7923	26.4258			Cre01.g027200	nuc05	5.5e-11	20
Cre01.g027250	Cre01.g027250	chromosome_1:4133235-4139757	2.19952	2.33264	2.43456	2.35601	2.03895	1.97183	2.1516	1.97831	0.98164	0.389516	1.40396	1.96485	1.80264	2.32546	3.09565	3.22403			Cre01.g027250	nuc16	2.71e-14	14
Cre01.g027300	Cre01.g027300	chromosome_1:4139803-4141687	0.0653388	0.0758955	0.0975334	0.0769115	0.078562	0.131222	0.0592031	0.0754782	0.0327805	0.105517	0.0723437	0.0630803	0.0281484	0.0703061	0.0831853	0.148508			Cre01.g027300	NA	NA	NA
Cre01.g027350	Cre01.g027350	chromosome_1:4141819-4158225	0.863373	1.06514	0.943088	0.84176	0.770093	0.630308	0.653954	0.615826	0.584981	1.11892	0.32574	0.131176	0.177429	0.59435	0.997897	0.700032			Cre01.g027350	nuc08	1.19e-12	16.5
Cre01.g027400	Cre01.g027400	chromosome_1:4158335-4165425	5.91374	1.89954	0.576524	0.322923	0.187015	0.33475	0.32276	0.219023	0.261536	0.202097	0.123479	0.101345	0.400636	4.35635	10.2897	6.63488			Cre01.g027400	nuc01	9.63e-15	12.5
Cre01.g027450	TRX10	chromosome_1:4158335-4165425	5.26556	4.56474	6.55631	7.37496	6.85309	6.9232	7.40934	6.8914	10.1866	13.5908	16.9772	10.0139	9.77026	11.6601	10.7276	4.89707			Cre01.g027450	nuc10	NA	NA
Cre01.g027500	Cre01.g027500	chromosome_1:4165555-4167287	0.132437	0.215317	0.256659	0.368039	0.41619	0.310317	0.254161	0.389594	0.381014	0.515727	0.62801	0.306657	0.322557	0.341732	0.0738037	0.0830471			Cre01.g027500	NA	NA	NA
Cre01.g027550	Cre01.g027550	chromosome_1:4167299-4171523	5.92084	10.0349	9.28786	9.9369	7.04484	4.87418	6.45458	6.3679	4.32513	2.67077	10.1002	10.6396	5.1621	2.93316	4.94505	7.81082			Cre01.g027550	nuc03	NA	NA
Cre01.g027575	Cre01.g027575	chromosome_1:4171667-4172262	2.98333	4.87659	4.73684	6.52403	5.1813	2.39655	4.29997	3.3654	3.75812	2.00218	7.06432	6.50528	4.19632	1.98463	2.2292	5.0102			Cre01.g027575	NA	NA	NA
Cre01.g027600	Cre01.g027600	chromosome_1:4172402-4177970	0.236484	0.599775	0.531862	0.546594	0.518901	0.309094	0.3086	0.260345	0.516154	0.548383	0.364735	0.28849	0.264487	0.247402	0.212918	0.247632			Cre01.g027600	NA	NA	NA
Cre01.g027650	Cre01.g027650	chromosome_1:4177976-4184472	0.80632	0.453089	0.0748002	0.0435647	0.0507667	0.239297	0.226447	0.179682	0.0965923	0.0726308	0.071801	0.118905	0.107808	0.236472	0.68332	1.01664			Cre01.g027650	nuc01	NA	NA
Cre01.g027700	Cre01.g027700	chromosome_1:4184572-4186994	0.95373	0.551769	0.318839	0.90309	1.25628	1.54704	2.0227	2.02125	15.516	5.98042	3.23879	3.01091	1.7045	0.697694	1.28313	1.10335			Cre01.g027700	nuc07	1.73e-16	3.5
Cre01.g027750	Cre01.g027750	chromosome_1:4187006-4188382	0.0393139	0.0325544	0.0161776	0.017588	0.0163269	0.0551148	0.0353474	0.0202057	0.0452579	0.104443	0	0.0478024	0	0.0346129	0	0.020957			Cre01.g027750	NA	NA	NA
Cre01.g027764	Cre01.g027764	chromosome_1:4188436-4195082	0.91646	1.2521	1.2478	1.29283	1.47874	0.826498	1.29319	1.37638	5.97509	2.59438	1.3419	0.701394	0.664211	0.864111	0.891554	0.565703			Cre01.g027764	nuc07	NA	NA
Cre01.g027800	ATPvH	chromosome_1:4195192-4199464	15.2486	9.26659	8.46366	7.33389	6.73781	3.8448	5.9038	5.52277	38.2573	32.3982	26.1445	20.8014	16.5084	12.2928	18.9921	12.8769			Cre01.g027800	nuc10	NA	NA
Cre01.g027850	Cre01.g027850	chromosome_1:4199466-4201942	0.186643	0	0	0	0.0425995	0.295643	0.393281	0.745495	2.56039	4.46217	7.41727	7.06232	6.50572	3.0191	0.405385	0.0868204			Cre01.g027850	nuc11	2.93e-29	5.5
Cre01.g027900	Cre01.g027900	chromosome_1:4202033-4204114	3.61396	0.431952	0.877922	0.916561	1.20423	3.11913	4.64689	4.63772	3.0365	7.67988	18.7327	23.0641	28.7205	22.3846	13.8426	2.02376			Cre01.g027900	nuc14	1.2e-25	6
Cre01.g027950	IFT74	chromosome_1:4204162-4208957	30.4912	39.794	38.1039	38.3032	34.9828	22.398	27.9304	28.373	23.519	5.19367	2.21666	2.90762	2.74294	5.50823	18.0938	47.1915			Cre01.g027950	nuc04	3.62e-22	18
Cre01.g028000	Cre01.g028000	chromosome_1:4209042-4212864	7.01241	8.81209	3.55045	1.82529	1.06827	0.880641	0.767387	1.00507	0.247429	0.414448	0.137392	0.100836	0.0368631	0.0329152	0.885671	7.54067			Cre01.g028000	nuc02	6.84e-18	15
Cre01.g028050	Cre01.g028050	chromosome_1:4212876-4216442	0	0	0.00432288	0	0.00428803	0.0371859	0	0	0	0.0146533	0.00652563	0	0	0	0	0			Cre01.g028050	NA	NA	NA
Cre01.g028101	Cre01.g028101	chromosome_1:4216616-4219682	1.7954	3.75655	4.7172	4.45027	3.11985	2.69827	3.12945	3.23797	0.648106	0.240219	1.52125	1.69978	1.92876	2.29738	1.78255	2.53124			Cre01.g028101	NA	7.46e-14	18
Cre01.g028150	Cre01.g028150	chromosome_1:4219782-4220735	5.34505	6.6769	7.40008	6.32583	6.20094	5.87453	7.1949	6.93673	4.34475	5.64707	6.79286	9.50636	9.18236	9.68742	9.05219	8.65996			Cre01.g028150	NA	NA	NA
Cre01.g028200	Cre01.g028200	chromosome_1:4220736-4226132	10.4824	12.2364	10.3989	9.5462	7.98335	7.71751	9.73724	8.82889	1.33723	0.786539	3.16874	4.55179	6.24883	6.04171	4.64322	10.1613			Cre01.g028200	nuc03	1.9e-12	17
Cre01.g028250	Cre01.g028250	chromosome_1:4226179-4228882	12.1224	17.3787	17.9182	17.9868	14.1484	11.2279	13.2458	13.0736	3.8148	0.578785	1.74165	7.26497	16.4708	21.992	16.1616	20.0169			Cre01.g028250	nuc03	5.55e-12	14
Cre01.g028300	Cre01.g028300	chromosome_1:4228992-4231614	19.1746	21.0653	20.5393	19.4956	18.6935	17.4196	20.6878	18.4211	11.1451	6.77785	6.27468	9.40274	11.5571	19.2822	20.5342	27.8293			Cre01.g028300	nuc04	3.35e-15	16
Cre01.g028350	DEG8	chromosome_1:4231663-4236881	0.907856	0.44557	1.01929	1.66921	1.65467	1.16304	1.28361	1.37012	1.63718	2.31667	4.76715	4.94467	3.91395	2.78955	2.10695	0.728114			Cre01.g028350	nuc11	1.87e-17	4
Cre01.g028400	DDC1	chromosome_1:4236896-4242272	2.12919	1.22866	0.688798	0.509722	0.352778	0.419728	0.432606	0.49794	0.466122	0.207076	1.79653	1.95279	1.94952	1.95717	2.93498	2.61173			Cre01.g028400	nuc16	1.58e-19	10
Cre01.g028423	Cre01.g028423	chromosome_1:4242346-4247682	0.960386	1.52882	1.89665	1.63293	1.19027	0.943808	0.965797	0.957302	1.25118	2.10764	4.5752	5.12428	2.79172	2.07278	1.42239	1.07431			Cre01.g028423	nuc11	NA	NA
Cre01.g028450	Cre01.g028450	chromosome_1:4247909-4253252	0.380444	0.746756	0.662699	0.611746	0.741665	0.351636	0.496136	0.713635	4.36495	1.69146	0.310562	0.242583	0.436642	0.288237	0.481442	0.325646			Cre01.g028450	nuc07	NA	NA
Cre01.g028500	Cre01.g028500	chromosome_1:4253300-4258202	5.91271	5.00348	3.45713	2.97788	2.48112	2.06751	2.18079	2.06683	5.17114	1.84848	7.48328	8.43207	7.77847	8.05186	9.63378	7.29772			Cre01.g028500	nuc14	1.53e-17	10
Cre01.g028550	Cre01.g028550	chromosome_1:4258322-4261294	1.92469	3.11425	2.51256	2.19384	2.03655	1.21529	0.946619	1.32427	0.308631	0.606947	2.38745	2.54894	2.66957	2.37548	2.1505	1.72818			Cre01.g028550	nuc16	NA	NA
Cre01.g028600	Cre01.g028600	chromosome_1:4261296-4264142	0.789389	0.40269	0.729629	1.08579	1.5607	1.77677	2.04773	1.64163	32.9478	32.6633	4.56335	4.06863	2.58392	1.89893	1.59207	0.514965			Cre01.g028600	nuc09	1.19e-21	4
Cre01.g028650	Cre01.g028650	chromosome_1:4270012-4279032	7.10345	6.64127	7.3783	6.67835	5.89146	4.44205	5.56435	5.39137	8.09783	3.22807	6.98672	7.44519	7.72395	8.84047	8.28308	5.13463			Cre01.g028650	NA	NA	NA
Cre01.g028713	Cre01.g028713	chromosome_1:4279179-4283051	5.67743	2.1807	1.70626	2.01285	2.41653	1.96792	2.78511	3.51015	12.0487	7.26244	9.85189	8.55015	5.20641	5.3205	10.2119	4.51172			Cre01.g028713	nuc10	2.8e-13	7
Cre01.g028777	Cre01.g028777	chromosome_1:4283112-4284024	1.03613	2.01677	0.993065	0.735192	0.716623	0.746908	0.814997	0.721943	0.842641	0.622399	0.175669	0.397269	0.495996	0.282579	0.781997	1.69974			Cre01.g028777	NA	NA	NA
Cre01.g028850	Cre01.g028850	chromosome_1:4291226-4294002	17.6715	29.4741	39.5	38.1021	37.5427	45.9933	50.9691	48.8297	77.092	50.4807	42.2318	30.3474	7.84301	2.63059	5.35383	12.5998			Cre01.g028850	nuc06	9.63e-15	23
Cre01.g028900	Cre01.g028900	chromosome_1:4294102-4297064	0.551298	0.928649	1.44471	1.29088	1.05808	0.843414	0.931383	0.714338	1.45732	1.91129	2.75897	2.71188	0.81621	0.226228	0.204684	0.513446			Cre01.g028900	NA	NA	NA
Cre01.g028950	Cre01.g028950	chromosome_1:4297076-4300552	6.39303	9.76351	13.9943	12.0052	9.73709	9.98028	10.106	9.17422	7.26086	4.6515	12.7983	10.6948	4.35469	1.92862	1.76666	4.3617			Cre01.g028950	nuc05	NA	NA
Cre01.g029000	Cre01.g029000	chromosome_1:4301352-4303931	0.633162	0.336913	0.706013	0.705836	0.797279	1.07049	1.06862	0.952885	1.36464	2.19423	0.435618	1.09051	1.31438	1.16804	0.958708	0.422182			Cre01.g029000	NA	NA	NA
Cre01.g029050	Cre01.g029050	chromosome_1:4304679-4307102	1.88612	1.53207	1.46713	1.9061	2.01175	1.32192	1.66514	1.96252	0.892149	0.591468	0.788576	1.72288	1.95449	1.7205	2.13523	2.54125			Cre01.g029050	NA	NA	NA
Cre01.g029100	Cre01.g029100	chromosome_1:4307193-4309414	6.89651	0.931054	0.141965	0.185312	0.112975	0.449342	0.528181	0.35121	0.264111	0.220139	0.275844	2.10486	7.60071	21.1078	22.2607	6.73838			Cre01.g029100	nuc15	1.82e-18	9.5
Cre01.g029150	Cre01.g029150	chromosome_1:4309416-4311992	7.77808	4.71544	4.07053	4.51803	3.92681	3.42635	3.95724	4.39242	2.32504	1.45586	1.24276	1.1279	1.26744	1.73602	5.61428	8.36517			Cre01.g029150	nuc02	8.82e-14	17
Cre01.g029200	ESP1	chromosome_1:4312132-4321294	2.2122	0.435886	0.046095	0.0376605	0.03928	0.147796	0.106623	0.112646	0.0586196	0.0391356	0.0276259	0.0467996	0.43181	4.18879	6.19753	2.5535			Cre01.g029200	nuc15	5.9e-11	10.5
Cre01.g029250	AAH1	chromosome_1:4321295-4325362	0.387553	2.7281	5.55206	6.60098	6.47307	7.09392	8.73521	8.65454	0.489906	0.231675	0.190168	0.353118	0.765885	0.823982	0.297006	0.773475			Cre01.g029250	nuc05	NA	NA
Cre01.g029300	TPI1	chromosome_1:4325645-4327449	76.2705	84.5833	60.941	49.7642	41.0188	28.7907	30.2663	30.224	57.6275	38.7348	80.1611	98.0698	72.1055	60.9839	57.4964	82.4089			Cre01.g029300	nuc16	NA	NA
Cre01.g029350	Cre01.g029350	chromosome_1:4327586-4334812	9.48576	10.3927	9.94824	9.90664	9.02333	6.76722	7.95021	7.72111	6.46314	0.89903	0.508888	0.842976	0.800037	1.837	5.44535	12.5533			Cre01.g029350	nuc04	7.66e-21	17
Cre01.g029400	Cre01.g029400	chromosome_1:4334922-4350481	1.14371	1.07214	1.44247	1.52593	1.50148	1.22401	1.37983	1.43447	0.459942	0.322667	0.30195	0.415416	0.351535	0.400574	0.516115	1.12217			Cre01.g029400	nuc04	9.39e-16	19
Cre01.g029450	Cre01.g029450	chromosome_1:4350942-4357623	1.58897	0.636489	1.04385	1.24823	1.53355	0.916879	1.46316	1.60367	1.91103	1.56651	3.00774	3.66069	5.6312	5.56704	5.69475	1.05304			Cre01.g029450	nuc14	6.46e-12	6.5
Cre01.g029500	Cre01.g029500	chromosome_1:4357854-4366252	1.47308	2.57579	3.00273	3.15717	3.46871	2.99366	3.76457	3.84334	8.84864	5.78765	4.37925	4.66823	4.46953	3.77305	3.4386	1.67828			Cre01.g029500	nuc09	6.81e-15	3
Cre01.g029550	Cre01.g029550	chromosome_1:4368467-4375062	5.51061	7.31277	8.0213	7.58809	6.96361	6.5834	8.00313	7.19731	3.67963	5.53147	4.41391	4.92668	4.36664	4.74509	4.53227	6.49659			Cre01.g029550	NA	2.37e-13	19
Cre01.g029600	Cre01.g029600	chromosome_1:4375213-4378702	0.579825	0.81906	0.784321	0.718857	0.512449	0.533202	0.66072	0.549208	0.789105	0.187365	1.1082	1.19748	1.16029	0.915852	0.689493	0.681303			Cre01.g029600	NA	NA	NA
Cre01.g029650	VPS35	chromosome_1:4378844-4387792	3.44121	3.6139	3.82086	3.33018	3.00893	1.81612	2.36768	2.39599	3.14446	1.1875	3.26854	4.28681	5.25646	4.14825	4.20161	3.63327			Cre01.g029650	nuc16	NA	NA
Cre01.g029700	Cre01.g029700	chromosome_1:4388402-4390175	5.87662	12.8597	10.8015	9.79232	8.67456	8.05288	9.40469	11.5282	16.2456	18.3434	28.1892	31.7574	33.3382	25.0114	5.76087	13.9064			Cre01.g029700	nuc11	NA	NA
Cre01.g029750	FAK1	chromosome_1:4390587-4398402	2.73899	4.77065	8.02271	10.331	13.0361	11.1633	13.7183	14.7592	31.258	19.7814	14.9051	10.635	5.08285	2.4825	5.95335	4.38496			Cre01.g029750	nuc06	1.75e-22	1
Cre01.g029800	Cre01.g029800	chromosome_1:4398501-4402294	3.77222	4.39299	4.98163	5.18799	4.54241	4.46046	5.16803	5.07098	1.90863	2.34443	1.5751	1.53618	1.48075	1.94429	3.45832	5.32282			Cre01.g029800	nuc04	1.71e-13	18
Cre01.g029850	Cre01.g029850	chromosome_1:4402306-4406952	0.839529	1.5269	1.47981	1.5037	1.63415	0.959333	1.55997	2.10336	6.47404	1.63285	1.74931	1.16756	1.2388	0.864815	1.78006	1.1109			Cre01.g029850	nuc07	NA	NA
Cre01.g029900	Cre01.g029900	chromosome_1:4407052-4416544	0.670056	1.01182	1.66239	1.83641	1.99324	1.75294	2.21008	2.31916	2.90149	2.47801	1.39178	1.41138	1.51081	1.1517	1.24085	0.522172			Cre01.g029900	nuc06	1.83e-11	1
Cre01.g029950	Cre01.g029950	chromosome_1:4417040-4420842	13.1618	9.44924	8.86587	9.55317	10.5294	10.5322	11.638	16.9246	107.035	108.46	112.343	61.7334	52.7286	37.7016	43.9084	6.59455			Cre01.g029950	nuc10	5.5e-17	5
Cre01.g030000	Cre01.g030000	chromosome_1:4420962-4426484	0.0506427	0.074026	0.100994	0.0593772	0.0730369	0.0609149	0.062253	0.0752857	0.391216	0.315695	0.199553	0.173779	0.152633	0.0875302	0.0797168	0.0224505			Cre01.g030000	NA	NA	NA
Cre01.g030050	PRPL34	chromosome_1:4426772-4428674	95.3256	110.927	136.718	138.119	139.267	130.665	147.564	145.892	433.794	505.139	478.949	182.313	48.0329	30.4557	54.2577	65.479			Cre01.g030050	nuc09	NA	NA
Cre01.g030100	PTK13	chromosome_1:4429092-4442052	0.802467	0.0326243	0.0543839	0.0485999	0.0685986	0.0759565	0.066353	0.0792822	0.149036	0.0459941	0.0507436	0.181144	0.404554	0.364809	0.180391	0.0732527			Cre01.g030100	nuc16	NA	NA
Cre01.g030150	Cre01.g030150	chromosome_1:4442169-4447442	0.426738	0.148665	0.198806	0.326946	0.25188	0.453982	0.540865	0.455018	0.594021	0.273011	0.509607	2.69498	8.42789	8.75846	4.13987	1.09223			Cre01.g030150	nuc14	1.95e-15	6.5
Cre01.g030200	Cre01.g030200	chromosome_1:4448125-4451832	58.194	76.4944	59.593	59.098	56.8737	38.8788	45.2759	48.4299	31.3009	18.1781	7.68345	11.4049	10.5533	9.64249	23.8818	81.8694			Cre01.g030200	nuc04	7.86e-19	18
Cre01.g030250	Cre01.g030250	chromosome_1:4451936-4455332	0.158492	0.0750943	0.242165	0.392194	0.727937	0.364959	0.725499	1.05022	1.42476	1.11985	1.81446	2.08328	1.32122	0.396685	0.27366	0.0790245			Cre01.g030250	NA	1.75e-22	3
Cre01.g030300	Cre01.g030300	chromosome_1:4455452-4459494	11.2706	9.38491	7.78758	8.02823	7.7408	7.4463	8.51254	8.68189	3.05539	1.50526	5.4558	6.04131	3.39135	2.98529	9.38577	17.9743			Cre01.g030300	nuc02	NA	NA
Cre01.g030350	CGL41	chromosome_1:4460050-4462934	17.4451	21.454	29.9357	28.3128	22.8339	17.3288	21.5445	21.354	25.9686	1.90229	0.30187	0.454753	0.53064	1.81055	4.31124	9.15229			Cre01.g030350	nuc04	1.81e-24	19
Cre01.g030400	Cre01.g030400	chromosome_1:4462986-4466612	0.605532	0.304799	0.345166	0.208823	0.131897	0.259626	0.233656	0.164778	0.149153	0.46849	0.487469	0.705236	1.26621	4.09331	4.40265	0.670602			Cre01.g030400	nuc15	1.19e-18	9
Cre01.g030450	Cre01.g030450	chromosome_1:4466712-4476204	0.713698	0.791616	1.17077	1.22179	1.10635	0.851383	1.10647	1.06249	0.221941	0.270744	0.803757	1.19293	1.30682	1.38884	1.13169	0.562357			Cre01.g030450	nuc13	NA	NA
Cre01.g030500	Cre01.g030500	chromosome_1:4476402-4482784	7.15264	6.90925	7.9386	8.67581	9.18003	6.28737	10.0712	11.6996	11.9407	5.93428	3.58093	3.72201	3.42106	2.81514	4.14596	7.03846			Cre01.g030500	nuc05	5.7e-15	20
Cre01.g030550	Cre01.g030550	chromosome_1:4482992-4488714	1.84545	0.944875	1.38549	1.29994	1.12931	0.705037	0.729211	0.927572	0.879143	1.5313	4.27812	4.88803	4.89665	4.65416	3.72391	1.35546			Cre01.g030550	nuc14	NA	NA
Cre01.g030600	MAPKKK4	chromosome_1:4488852-4499253	11.2155	9.36882	10.4522	9.64953	9.63079	7.62205	9.5727	8.87495	0.369974	0.752351	0.1695	0.130253	0.123044	0.266297	1.09001	9.49955			Cre01.g030600	nuc04	2.44e-23	18
Cre01.g030650	Cre01.g030650	chromosome_1:4499256-4504427	0.117146	0.0142867	0.0281017	0.0549873	0.162671	0.337121	0.759468	0.890716	2.45093	2.98019	3.37829	3.19949	2.63629	1.35621	0.414523	0.075913			Cre01.g030650	nuc11	7.42e-36	5
Cre01.g030700	PTK14	chromosome_1:4504522-4514992	0.0824374	0.539795	0.924788	1.46966	2.35896	2.36328	3.72276	4.11548	2.19339	1.84431	1.19499	1.49132	1.21096	0.490666	0.167616	0.167591			Cre01.g030700	nuc06	2.17e-29	0
Cre01.g030750	Cre01.g030750	chromosome_1:4515096-4522202	2.5798	0.389075	0.757701	2.00289	8.53569	18.1893	22.317	20.923	1.18572	1.96778	3.56203	3.05873	2.0497	1.12938	0.297163	1.16259			Cre01.g030750	nuc06	6.27e-13	0
Cre01.g030800	CSN2	chromosome_1:4522348-4528262	1.05741	0.791623	0.906819	1.04633	1.09241	0.649825	1.43465	1.01596	0.706288	0.787542	1.81304	2.30044	2.6007	2.6622	1.89997	0.707807			Cre01.g030800	nuc14	NA	NA
Cre01.g030850	POA4	chromosome_1:4528372-4531761	2.1401	0.724293	0.703775	0.829723	1.01957	0.495858	0.915823	0.964766	0.935384	1.08551	3.23523	3.92918	6.69131	4.90443	4.62015	1.71659			Cre01.g030850	nuc14	4.78e-15	7.5
Cre01.g030900	Cre01.g030900	chromosome_1:4531786-4535772	0.079851	0.0216321	0.0186538	0.0333244	0.106962	0.103298	0.116973	0.157141	1.15816	2.97163	4.11677	3.77826	2.54165	1.02136	0.380401	0.0425049			Cre01.g030900	nuc11	3.67e-25	5
Cre01.g030950	Cre01.g030950	chromosome_1:4535936-4538005	11.9329	9.848	8.19007	7.49135	6.39615	4.43576	4.7423	5.01148	3.28818	5.74638	6.35353	5.69666	5.62089	8.23401	13.1669	15.1193			Cre01.g030950	nuc01	4.09e-18	12
Cre01.g030968	Cre01.g030968	chromosome_1:4538060-4540642	0.147372	0.24977	0.2644	0.267297	0.298178	0.541231	0.467568	0.31698	0.138368	0.228986	0.164087	0.102826	0.185635	0.243426	0.195457	0.146553			Cre01.g030968	NA	NA	NA
Cre01.g030986	Cre01.g030986	chromosome_1:4542360-4544452	0.21413	0.248931	0.261728	0.185769	0.213975	0.231145	0.285279	0.223516	0.210478	0.27204	0.209657	0.148458	0.255781	0.200841	0.1349	0.136417			Cre01.g030986	NA	NA	NA
Cre01.g031004	Cre01.g031004	chromosome_1:4544661-4550682	4.60662	5.22395	6.38937	7.8912	8.95373	9.27801	12.9282	13.727	8.80533	5.6914	4.99942	6.23831	6.61516	4.72657	4.21512	4.32474			Cre01.g031004	nuc06	NA	NA
Cre01.g031050	Cre01.g031050	chromosome_1:4550920-4559082	1.94284	1.95803	2.07435	2.21943	2.03827	1.31997	1.88841	1.95321	3.1275	2.08759	2.54189	2.72168	3.10336	2.69582	3.27363	2.22399			Cre01.g031050	NA	NA	NA
Cre01.g031100	TEF30	chromosome_1:4559894-4563800	22.1223	9.97475	17.2536	31.4098	49.5954	66.7832	86.7036	85.6588	186.516	164.771	134.091	123.718	77.1898	37.9178	24.7561	12.2377			Cre01.g031100	nuc09	2.78e-40	3
Cre01.g031200	SRP14	chromosome_1:4564171-4567209	5.76018	5.74933	4.11568	4.00439	3.54735	3.26453	3.87403	3.48425	13.8067	11.255	13.5267	11.7868	10.5357	9.93723	8.62735	5.86428			Cre01.g031200	nuc10	7.35e-13	8
Cre01.g031250	Cre01.g031250	chromosome_1:4567300-4569357	2.1779	2.02885	2.09396	2.51921	2.84815	2.73182	3.00794	3.41004	18.0309	23.0836	28.1889	23.7	22.8804	10.9059	2.5309	1.47302			Cre01.g031250	nuc10	1.82e-18	5
Cre01.g031300	Cre01.g031300	chromosome_1:4569409-4579081	0.32221	0.611942	0.554794	0.623784	0.652599	0.357966	0.569205	0.514236	1.26932	0.594924	0.348845	0.35221	0.401313	0.454417	0.476525	0.585885			Cre01.g031300	NA	NA	NA
Cre01.g031350	Cre01.g031350	chromosome_1:4579083-4584069	0.134183	0.187594	0.193005	0.155949	0.133549	0.167441	0.155479	0.103671	0.00677387	0.0527152	0.0286153	0.0657149	0.0983686	0.157534	0.0557014	0.153445			Cre01.g031350	NA	NA	NA
Cre01.g031400	Cre01.g031400	chromosome_1:4584739-4586191	0	0	0	0	0	0.0457544	0	0	0	0.0432929	0	0	0	0	0	0			Cre01.g031400	NA	NA	NA
Cre01.g031450	Cre01.g031450	chromosome_1:4586198-4590639	0.764533	1.42446	1.72645	1.56516	0.945576	0.914364	0.855273	0.938085	0.0505634	0.0383727	0.0602673	0.187929	0.540388	0.721937	0.314916	1.25079			Cre01.g031450	nuc03	1.37e-14	18
Cre01.g031500	Cre01.g031500	chromosome_1:4590903-4598159	0.56923	0.304509	0.330979	0.331325	0.308202	0.352725	0.390763	0.302292	0.195402	0.209097	3.3662	5.32949	5.774	5.36053	1.90178	0.278292			Cre01.g031500	nuc14	3.26e-12	7.5
Cre01.g031550	Cre01.g031550	chromosome_1:4598213-4602149	0.175286	0.24048	0.387241	0.422912	0.467421	0.369023	0.37043	0.344776	0.223101	0.201186	0.213692	0.344623	0.258196	0.16935	0.118566	0.211117			Cre01.g031550	NA	NA	NA
Cre01.g031600	Cre01.g031600	chromosome_1:4602246-4604173	15.0211	13.447	14.2738	11.2031	9.61152	9.40057	11.3733	11.8425	10.9723	3.6648	9.37791	10.0368	10.1984	11.1468	10.5878	17.6712			Cre01.g031600	nuc02	NA	NA
Cre01.g031650	CGLD12	chromosome_1:4604219-4609073	0.0739572	0.0945882	0.0583285	0.0758529	0.0700095	0.0731876	0.077521	0.0876876	0.100487	0.907069	1.01169	0.276137	0.138307	0.0404924	0.0619168	0.0687793			Cre01.g031650	NA	NA	NA
Cre01.g031700	Cre01.g031700	chromosome_1:4609093-4613309	4.74999	2.01972	2.37959	3.50493	3.19417	4.56766	4.98077	4.03543	3.65322	5.59071	12.3476	12.9194	11.9197	14.939	14.8776	3.01282			Cre01.g031700	nuc14	7.35e-13	6
Cre01.g031726	Cre01.g031726	chromosome_1:4613509-4615031	0	0.0105466	0	0.00836725	1.57e-05	0.0781788	0	1.02e-05	0	0.058398	0.0415062	0.000183113	0	0.0114612	0	1.94e-05			Cre01.g031726	NA	NA	NA
Cre01.g031750	Cre01.g031750	chromosome_1:4615070-4618659	0.58313	1.19736	1.04843	0.969571	1.24274	0.528022	0.812553	1.1276	3.75331	2.39063	0.188286	0.105112	0.140943	0.266237	0.439536	0.439251			Cre01.g031750	nuc08	NA	NA
Cre01.g031800	Cre01.g031800	chromosome_1:4618759-4627721	0.0653872	0.0163705	0.00847435	0.0188628	0.020756	0.0897097	0.0588026	0.0429448	0.0739024	0.118384	0.114172	0.305861	0.576831	0.58449	0.498373	0.105271			Cre01.g031800	NA	NA	NA
Cre01.g031850	Cre01.g031850	chromosome_1:4627769-4631275	1.22115	1.6249	2.49245	2.46822	2.21895	2.20991	2.50905	2.32616	0.739937	1.12427	3.09159	3.47975	2.90169	3.43133	2.28693	1.33537			Cre01.g031850	nuc13	NA	NA
Cre01.g031875	Cre01.g031875	chromosome_1:4633255-4634009	0.177569	0.277439	0.236056	0.175808	0.323259	0.371075	0.181096	0.261535	0.133318	0.348099	0.149941	0.423372	0.105254	0.272206	0.138579	0.130155			Cre01.g031875	NA	NA	NA
Cre01.g031900	Cre01.g031900	chromosome_1:4634081-4642299	0.48119	0.391296	0.446993	0.585709	0.730373	0.551255	0.721949	0.718297	4.50302	2.19532	3.22337	3.34887	3.3752	1.45505	0.909376	0.203079			Cre01.g031900	nuc10	3.04e-21	5
Cre01.g031951	Cre01.g031951	chromosome_1:4642354-4652279	0.956929	0.870078	0.386036	0.384186	0.408753	0.380189	0.393121	0.463201	0.323799	0.432586	0.283443	0.202553	0.161673	0.096916	0.415137	1.5133			Cre01.g031951	nuc02	NA	NA
Cre01.g032000	Cre01.g032000	chromosome_1:4652389-4654771	2.95088	3.45608	2.69677	2.35094	2.57024	1.93806	2.12763	2.43995	2.51601	4.26452	4.4587	3.39876	2.52233	1.15458	1.87934	3.63434			Cre01.g032000	nuc08	NA	NA
Cre01.g032050	Cre01.g032050	chromosome_1:4654817-4656620	2.08439	0.720167	0.878769	0.82914	0.823511	0.798022	1.0228	1.04283	2.07667	2.22279	5.63415	4.77145	3.52045	3.60083	4.77627	0.936833			Cre01.g032050	nuc14	2.21e-12	6.5
Cre01.g032100	Cre01.g032100	chromosome_1:4656735-4658889	1.13386	0.774987	0.727355	0.641117	0.644182	0.760168	0.708166	0.738434	0.0955595	0.146475	4.5053	3.51064	2.20973	1.48372	0.789405	0.977734			Cre01.g032100	nuc11	NA	NA
Cre01.g032139	Cre01.g032139	chromosome_1:4661004-4663589	1.99476	1.45428	1.26971	1.37936	0.906772	0.875859	1.19203	1.36162	0.308845	0.243533	1.01471	1.95719	2.31653	1.75474	1.06688	1.64784			Cre01.g032139	nuc16	NA	NA
Cre01.g032150	FAP187	chromosome_1:4663709-4670695	5.8	5.0922	5.38028	6.00675	5.91557	3.27318	4.8476	5.41631	2.2856	0.356201	0.501155	1.07851	1.00238	1.14629	2.58879	6.34849			Cre01.g032150	nuc04	5.55e-12	17
Cre01.g032200	Cre01.g032200	chromosome_1:4670869-4681891	0.199419	0.16086	0.102539	0.109346	0.0997192	0.0784829	0.0960135	0.101075	0.0121116	0.0469848	0.0336477	0.0234945	0.0577803	0.058352	0.107454	0.250519			Cre01.g032200	NA	NA	NA
Cre01.g032250	Cre01.g032250	chromosome_1:4684119-4688011	7.00252	5.5093	4.29554	3.87047	3.67223	2.53526	3.27008	3.32502	1.97989	2.45569	2.79253	2.83452	3.28248	3.19552	4.83168	7.4195			Cre01.g032250	nuc02	2.29e-14	14
Cre01.g032300	GBP1	chromosome_1:4688012-4690979	493.975	621.352	478.79	382.032	342.778	256.837	309.351	286.942	212.743	242.089	412.026	323.099	253.702	321.374	387.764	636.606			Cre01.g032300	nuc02	NA	NA
Cre01.g032350	PIG8	chromosome_1:4691913-4695221	1.1451	1.39474	1.76243	1.60874	1.38528	1.0365	1.37083	1.45315	0.699047	0.572812	1.05206	1.37944	0.972171	0.839715	0.816825	1.27535			Cre01.g032350	NA	NA	NA
Cre01.g032400	Cre01.g032400	chromosome_1:4695377-4701871	1.78585	1.59352	1.61256	1.5929	1.36658	1.12075	1.23461	1.07703	0.77692	0.844633	2.39898	3.25934	3.63854	3.33246	2.47233	2.0261			Cre01.g032400	nuc14	5.7e-15	9
Cre01.g032450	Cre01.g032450	chromosome_1:4701873-4710119	3.24721	1.40047	0.325237	0.354623	0.403808	0.85108	0.872684	0.843705	0.578027	0.976343	4.4388	6.00114	6.23997	6.28326	8.50043	4.2064			Cre01.g032450	nuc14	3.56e-24	8
Cre01.g032500	DNJ8	chromosome_1:4710219-4716241	1.0889	0.451285	1.25978	1.70401	2.21861	1.98803	3.00006	2.72689	2.34874	2.70782	3.24602	2.78715	2.46401	1.92818	1.84145	0.462509			Cre01.g032500	nuc12	6.82e-11	3
Cre01.g032550	Cre01.g032550	chromosome_1:4716245-4726829	1.61056	0.347797	0.0311905	0.0281843	0.0188985	0.0866024	0.0336651	0.0594973	0.0226041	0.0310543	0.0159689	0.0541653	0.350068	1.91034	2.87086	1.60479			Cre01.g032550	nuc15	1.23e-13	10.5
Cre01.g032600	CGL25	chromosome_1:4727298-4731015	36.271	16.6969	9.95553	9.11932	9.49684	10.1131	13.1699	14.1625	43.7547	29.0212	59.9004	63.875	69.1283	65.6006	76.8091	38.9908			Cre01.g032600	nuc14	1.13e-23	8
Cre01.g032650	TAL1	chromosome_1:4731075-4734249	149.255	670.348	570.422	386.14	250.823	179.911	213.084	197.212	15.1203	5.67639	3.48154	21.1289	109.938	169.938	56.983	285.062			Cre01.g032650	nuc03	3.35e-18	16
Cre01.g032700	GLK1	chromosome_1:4736059-4739601	11.6363	12.4533	5.81265	3.41255	1.95355	1.60872	1.9613	1.49057	1.35188	0.260229	6.71866	14.7134	18.4918	15.1	15.8952	17.7929			Cre01.g032700	nuc16	1.28e-19	11
Cre01.g032750	Cre01.g032750	chromosome_1:4739603-4741147	4.81198	5.43067	4.28064	4.81957	4.95057	4.26237	4.98358	4.74308	26.7923	25.4387	17.8181	16.4944	11.8622	7.81723	6.25647	2.22724			Cre01.g032750	nuc09	NA	NA
Cre01.g032800	Cre01.g032800	chromosome_1:4741303-4747361	1.9276	2.83787	3.41769	3.55228	3.12436	2.54659	2.99396	2.5589	3.44949	3.20142	2.71675	3.10313	2.03229	2.1546	1.4618	1.28491			Cre01.g032800	nuc05	NA	NA
Cre01.g032850	PTK23	chromosome_1:4747409-4760123	0.310833	0.27595	0.498315	0.500096	0.504429	0.516842	0.599317	0.620025	0.0267464	0.0508862	0.0196957	0.0343495	0.0505068	0.136359	0.0974002	0.214413			Cre01.g032850	nuc05	NA	NA
Cre01.g032900	Cre01.g032900	chromosome_1:4760469-4767229	1.92317	3.03059	3.72588	3.34954	2.82978	1.95867	2.32571	2.36085	1.02973	1.18518	1.41816	1.12484	0.883138	0.87544	0.864265	2.54262			Cre01.g032900	nuc03	6.09e-21	19
Cre01.g032950	Cre01.g032950	chromosome_1:4767559-4770103	4.58507	5.2905	4.86615	5.06557	5.18861	3.16646	4.00901	5.40595	2.50602	2.31259	2.771	3.0046	2.49402	1.99863	2.60789	4.39586			Cre01.g032950	NA	NA	NA
Cre01.g033000	Cre01.g033000	chromosome_1:4770113-4779379	2.34144	2.44171	2.51872	2.59455	2.56274	2.00161	2.71946	2.80051	1.91187	1.14587	0.719801	0.792247	0.857177	0.702375	1.53385	2.76998			Cre01.g033000	nuc04	8.82e-14	18
Cre01.g033050	Cre01.g033050	chromosome_1:4779829-4783595	1.30474	1.75335	2.7946	2.86001	2.27581	2.15852	2.0883	2.20507	0.854691	0.674666	1.89273	2.2005	2.41105	2.74868	2.07787	1.69119			Cre01.g033050	NA	NA	NA
Cre01.g033071	Cre01.g033071	chromosome_1:4783739-4784189	0	0.051109	0.102478	0	0	0.155879	0.0764608	0	0	0.0437965	0.0780166	0	0.0880299	0.117161	0	0			Cre01.g033071	NA	NA	NA
Cre01.g033091	Cre01.g033091	chromosome_1:4784346-4797399	1.98193	3.3091	3.01784	3.00747	2.66663	2.47114	3.26828	3.03797	1.11892	1.21359	1.1995	1.38551	1.41543	1.46813	1.3743	2.43577			Cre01.g033091	NA	1.39e-12	19
Cre01.g033150	Cre01.g033150	chromosome_1:4797829-4802112	0.440621	0.559957	0.638139	0.867844	1.13982	1.14264	1.41395	1.3293	5.02831	2.73775	4.95012	4.78971	3.27423	1.43335	1.46748	0.188568			Cre01.g033150	nuc11	1.82e-18	4
Cre01.g033200	Cre01.g033200	chromosome_1:4802180-4805649	0.0666551	0.156985	0.341453	0.415073	0.494639	0.349342	0.447737	0.378565	0.0734437	0.0949935	0.69742	0.616115	0.387237	0.281506	0.0950363	0.0896966			Cre01.g033200	NA	NA	NA
Cre01.g033250	Cre01.g033250	chromosome_1:4805769-4809757	0.433853	1.40182	1.92045	2.25453	2.71064	2.13117	2.91559	3.6182	3.65942	3.18822	4.14701	3.80166	3.43591	1.75853	1.24704	0.778306			Cre01.g033250	nuc12	3.26e-12	1.5
Cre01.g033300	Cre01.g033300	chromosome_1:4811029-4814601	8.3259	27.2678	78.6584	100.538	60.4724	2.02919	2.55977	3.70598	4.64734	2.67291	1.80848	0.538327	0.604185	0.601378	1.55208	5.85346			Cre01.g033300	nuc03	1.82e-18	18.5
Cre01.g033350	Cre01.g033350	chromosome_1:4814603-4822049	0.316542	0.0681711	0.232463	0.566073	1.10677	0.955704	1.24737	1.34387	10.5215	5.55533	5.19306	4.98324	4.43854	2.41965	1.43253	0.116481			Cre01.g033350	nuc10	8.24e-25	5
Cre01.g033400	TIM9	chromosome_1:4822159-4824281	0.985003	0.656421	0.819242	0.705862	0.971038	0.427527	0.519364	0.780512	2.07677	2.12668	2.73137	2.73515	2.8135	0.888788	0.910761	0.54001			Cre01.g033400	NA	NA	NA
Cre01.g033450	Cre01.g033450	chromosome_1:4824349-4828053	1.16496	1.21999	0.754765	0.408962	0.20412	0.119164	0.159649	0.142035	0.0285595	0.0265244	0.0548642	0.284238	0.924517	1.58317	1.44506	2.86154			Cre01.g033450	NA	2.66e-28	13
Cre01.g033500	Cre01.g033500	chromosome_1:4828099-4831528	0.468873	0.816305	0.639706	0.466625	0.454843	0.277383	0.229482	0.291096	0.429546	0.136531	0.065033	0.0810264	0.242299	0.474179	0.485897	1.13353			Cre01.g033500	NA	9.48e-22	15
Cre01.g033516	Cre01.g033516	chromosome_1:4831553-4835289	0.91703	0.517306	0.887907	0.972055	0.807078	0.787072	0.861591	0.705312	0.324714	0.655482	2.24033	2.27903	2.10235	2.60462	2.08897	0.671132			Cre01.g033516	nuc14	NA	NA
Cre01.g033532	Cre01.g033532	chromosome_1:4835343-4836159	0	0	0	0	0	0.0262902	0	0	0	0.0266138	0.0699665	0	0	0	0.075163	0			Cre01.g033532	NA	NA	NA
Cre01.g033550	PDI2	chromosome_1:4836269-4840941	20.1894	4.1478	3.26191	2.61939	2.09977	2.50601	2.48373	2.38478	2.57425	2.51562	58.5561	86.3394	81.1955	67.0331	48.1483	20.0782			Cre01.g033550	nuc14	2.18e-19	8
Cre01.g033700	Cre01.g033700	chromosome_1:4865519-4872511	0.285935	0.296755	0.481452	0.803293	0.855434	0.859967	0.823687	0.848927	1.6849	1.23248	2.01565	3.21192	2.43079	1.14161	0.783199	0.148871			Cre01.g033700	nuc11	1.49e-14	4
Cre01.g033750	Cre01.g033750	chromosome_1:4872559-4875421	0.612267	0.888165	1.3889	1.63519	1.75643	1.97986	2.38878	1.92084	0.650771	0.25021	0.558313	0.57242	1.14466	1.76893	0.982651	0.59154			Cre01.g033750	NA	NA	NA
Cre01.g033763	Cre01.g033763	chromosome_1:4875469-4876895	2.10658	2.7169	4.04832	5.18381	5.03875	5.54962	6.61913	6.26926	1.62329	0.476486	1.26276	1.71611	2.75224	4.6115	3.45905	1.69389			Cre01.g033763	nuc05	NA	NA
Cre01.g033832	Cre01.g033832	chromosome_1:4877029-4883281	1.6202	2.10944	1.82776	2.48016	2.60478	1.87439	2.83492	2.74402	6.80157	4.24385	0.990306	0.357087	0.318264	0.523155	1.22562	1.173			Cre01.g033832	nuc08	3.26e-12	21
Cre01.g033900	Cre01.g033900	chromosome_1:4883775-4893679	0.171632	0.210554	0.282786	0.396863	0.596438	0.222249	0.416584	0.441849	0.0777447	0.131177	0.0432661	0.0150783	0.0189897	0.020515	0.0953135	0.260859			Cre01.g033900	NA	NA	NA
Cre01.g033950	Cre01.g033950	chromosome_1:4893813-4898579	0.293387	0.388497	0.492011	0.359526	0.33095	0.304132	0.361562	0.378845	0.580419	0.449949	0.259796	0.427272	0.242451	0.391985	0.34805	0.123783			Cre01.g033950	NA	NA	NA
Cre01.g034000	IPB1	chromosome_1:4898723-4904939	3.63122	2.46798	2.92508	3.61336	4.14037	2.24572	4.32091	5.20544	10.3985	6.41374	5.49614	6.76213	10.3078	8.50086	7.90586	1.9538			Cre01.g034000	nuc14	NA	NA
Cre01.g034050	Cre01.g034050	chromosome_1:4905288-4910789	0.321165	0.170028	0.165574	0.213811	0.2085	0.273075	0.272929	0.309144	4.35065	4.28784	4.42289	3.44386	3.45256	1.70834	0.858465	0.0169598			Cre01.g034050	nuc10	3.06e-16	5
Cre01.g034100	Cre01.g034100	chromosome_1:4911148-4923860	1.10456	0.299679	0.415412	0.58461	0.645111	1.19156	1.20233	1.28449	0.774459	0.726502	1.71849	2.18846	2.08445	3.07609	3.1695	0.846581			Cre01.g034100	nuc14	4.38e-15	5.5
Cre01.g034150	Cre01.g034150	chromosome_1:4923958-4941916	1.76958	3.88118	4.84108	5.24241	5.35836	3.43248	4.93208	5.18616	1.882	1.16166	1.08832	1.62252	1.15862	0.927448	0.984883	2.15504			Cre01.g034150	nuc05	1.95e-15	20
Cre01.g034200	Cre01.g034200	chromosome_1:4943698-4957440	4.64267	4.16835	3.79135	4.35169	4.33141	3.25768	4.65602	4.85024	2.00816	1.4254	1.45159	2.00554	2.44596	2.16917	1.80056	4.35956			Cre01.g034200	nuc04	NA	NA
Cre01.g034250	Cre01.g034250	chromosome_1:4957442-4959711	6.54079	5.32595	3.93807	2.92797	2.58295	1.62992	2.26887	1.90166	32.8509	28.7279	2.37417	0.727889	0.400792	1.32986	6.85172	4.50088			Cre01.g034250	nuc07	NA	NA
Cre01.g034300	Cre01.g034300	chromosome_1:4959808-4964160	0.151527	0.20813	0.0970133	0.161046	0.183625	0.143079	0.158029	0.11443	0.635203	0.346272	0.0531533	0.0280246	0.0421213	0.0843845	0.0943447	0.0972102			Cre01.g034300	NA	NA	NA
Cre01.g034325	Cre01.g034325	chromosome_1:4964200-4967198	0.0513789	0.0340706	0.175561	0.408318	0.81082	0.963511	1.4604	1.79718	1.45633	0.527549	0.345697	1.02453	1.00389	0.287225	0.125795	0.0181848			Cre01.g034325	NA	3.86e-13	1.5
Cre01.g034350	Cre01.g034350	chromosome_1:4967245-4974558	0.0378497	0.0212778	0.133643	0.335415	0.609699	0.738459	0.952298	0.950533	1.16852	0.277508	0.29003	0.798818	0.756736	0.267627	0.0593893	0.0116052			Cre01.g034350	nuc06	3.86e-13	1.5
Cre01.g034380	Cre01.g034380	chromosome_1:4974870-4978718	1.03432	1.27581	1.15473	1.08003	0.992391	0.541582	0.745429	0.78703	0.894923	1.20632	0.350185	0.22038	0.25073	0.344968	0.511542	0.887858			Cre01.g034380	nuc08	1.49e-15	16
Cre01.g034400	Cre01.g034400	chromosome_1:4979310-4981138	135.29	85.0983	89.9705	74.7793	54.41	32.4576	35.2436	34.7064	98.7228	135.134	127.042	100.372	94.128	83.9754	90.5787	78.3114			Cre01.g034400	nuc10	NA	NA
Cre01.g034451	Cre01.g034451	chromosome_1:4981238-4985958	6.22233	3.79718	4.58044	4.89019	3.81607	3.85646	3.80073	4.03728	8.17139	6.59555	10.3066	13.7408	14.7076	14.3176	11.854	5.35871			Cre01.g034451	nuc14	9.63e-15	7.5
Cre01.g034500	Cre01.g034500	chromosome_1:4985962-5004358	2.00349	2.37048	2.42556	2.88594	2.73492	2.1482	2.45538	2.67522	1.60551	0.206747	0.140317	0.268141	0.359793	0.681317	1.22638	2.41949			Cre01.g034500	nuc04	6.31e-14	18
Cre01.g034550	FAP109	chromosome_1:5004616-5006325	23.8313	22.8398	21.079	21.385	23.0055	13.1353	17.2265	20.9951	11.2262	2.34917	1.85737	3.11882	3.30137	4.28959	11.0848	33.0902			Cre01.g034550	nuc04	3.21e-14	17
Cre01.g034600	Cre01.g034600	chromosome_1:5006655-5015117	1.79466	0.867175	0.77712	0.799462	0.599628	0.942721	1.13391	1.05313	4.91856	0.972043	0.863603	1.1535	1.24238	2.32553	4.03672	1.84128			Cre01.g034600	nuc15	1.71e-11	10
Cre01.g034650	Cre01.g034650	chromosome_1:5015205-5022847	0.257081	0.0504208	0.0311558	0.0408051	0.0762465	0.206468	0.284443	0.268853	0.148195	0.165848	0.668587	0.719012	1.40374	1.88143	1.24979	0.227346			Cre01.g034650	nuc14	6.68e-24	6.5
Cre01.g034700	Cre01.g034700	chromosome_1:5023009-5026545	0.465154	0.915194	1.18627	1.44964	1.43758	1.41752	1.28899	1.29421	0.968381	0.77766	0.595095	0.265457	0.13528	0.110278	0.289267	0.332123			Cre01.g034700	nuc05	2.54e-26	20
Cre01.g034750	Cre01.g034750	chromosome_1:5026605-5029795	0.672858	0.17113	0.124148	0.0577923	0.0843872	0.105092	0.102466	0.140101	0.0252085	0.0995064	0.106038	0.326979	0.632188	1.21189	1.28607	0.341686			Cre01.g034750	NA	3.71e-17	9.5
Cre01.g034800	Cre01.g034800	chromosome_1:5029855-5032805	11.9262	27.2914	25.2104	22.0214	20.874	15.806	18.7838	19.0709	10.6769	6.36741	5.14692	7.4436	7.39239	7.83077	7.92169	18.4161			Cre01.g034800	nuc03	7.56e-18	18
Cre01.g034850	Cre01.g034850	chromosome_1:5033790-5040455	1.62251	1.0331	0.368285	0.17998	0.15947	0.166044	0.131397	0.0985755	0.00889573	0.0506572	0.0210774	0.00343498	0.00540452	0.0116214	0.156511	2.49921			Cre01.g034850	NA	1.43e-16	15
Cre01.g034875	Cre01.g034875	chromosome_1:5040585-5043045	0.0729003	0.055393	0.0664914	0.0937489	0.0909809	0.0798333	0.048915	0.0530664	0.0524901	0.059323	0.00340579	2.77e-05	0.0155453	0.0265682	0.0154832	0.05145			Cre01.g034875	NA	NA	NA
Cre01.g034900	Cre01.g034900	chromosome_1:5044755-5051367	0.146726	0.319564	0.572255	0.589549	0.586071	0.485603	0.593502	0.649027	1.03143	0.642287	0.31922	0.471485	0.469333	0.520199	0.439327	0.387834			Cre01.g034900	nuc06	NA	NA
Cre01.g034950	Cre01.g034950	chromosome_1:5051373-5059585	3.4581	4.11446	4.19642	4.62484	6.02307	3.70917	5.22175	5.92459	20.797	14.4828	9.11192	8.41962	8.65585	5.35036	5.02327	2.20349			Cre01.g034950	nuc09	NA	NA
Cre01.g035000	Cre01.g035000	chromosome_1:5059689-5064055	1.86067	2.40982	1.88765	1.84517	2.34413	0.975078	1.31392	1.48086	4.19239	3.48883	0.789374	0.471202	0.729651	0.63011	0.843259	1.50226			Cre01.g035000	nuc08	NA	NA
Cre01.g035050	Cre01.g035050	chromosome_1:5064989-5066785	0.236813	1.35071	2.46982	2.218	1.82252	1.86803	2.15517	1.91284	0.294879	0.140768	0.420743	0.718507	0.383641	0.225626	0.226224	0.420416			Cre01.g035050	NA	NA	NA
Cre01.g035100	Cre01.g035100	chromosome_1:5067125-5072016	5.91877	12.5881	16.4522	17.3311	17.0729	13.7398	15.8722	16.1752	3.18677	1.18855	9.10994	13.8759	7.11352	5.37158	3.89227	9.38035			Cre01.g035100	nuc05	NA	NA
Cre01.g035150	Cre01.g035150	chromosome_1:5072226-5075175	0.354793	0.449916	0.436908	0.400072	0.525054	0.311003	0.396987	0.469099	0.469717	0.707288	0.827615	0.76364	0.624325	0.560429	0.492126	0.254814			Cre01.g035150	NA	NA	NA
Cre01.g035200	Cre01.g035200	chromosome_1:5075275-5077403	0.441753	0.517136	0.462848	0.508098	0.521482	0.5104	0.5331	0.54669	0.28219	0.362443	0.740924	0.688429	0.790479	0.790232	0.609395	0.498431			Cre01.g035200	NA	NA	NA
Cre01.g035250	Cre01.g035250	chromosome_1:5077409-5081325	0.475514	0.0677065	0.00717597	0.0078016	0.0224774	0.0669391	0.0108016	0.014279	0.0128245	0.0339093	0.0110214	0.0212039	0.0208457	0.299028	1.08254	0.322702			Cre01.g035250	NA	NA	NA
Cre01.g035300	CPA2	chromosome_1:5081398-5085275	0.0202093	0.0287732	0.0463931	0.0146653	0.0172708	0.0869488	0.0228989	0.0301993	0	0.100382	0.055224	0.0301299	0.0894326	0.0289334	0.0303396	0.0337793			Cre01.g035300	NA	NA	NA
Cre01.g035350	Cre01.g035350	chromosome_1:5085407-5089573	6.46223	7.0454	7.25814	6.73609	4.9799	4.9911	5.53902	6.05684	2.93493	0.636842	6.27653	10.6532	14.5121	12.1502	8.13902	6.55704			Cre01.g035350	nuc14	NA	NA
Cre01.g035400	Cre01.g035400	chromosome_1:5090159-5095865	0.133484	0.0430928	0.0403816	0.0590061	0.253693	0.549114	0.894061	1.74743	5.39574	4.01196	3.50636	6.38719	9.23849	6.86782	2.29627	0.148593			Cre01.g035400	nuc10	6.62e-29	5.5
Cre01.g035450	Cre01.g035450	chromosome_1:5096408-5100565	4.62208	6.04345	6.711	7.18444	6.9802	5.90209	7.10405	6.39342	9.13687	2.66151	1.73344	3.27113	3.01917	3.62791	4.58956	5.52191			Cre01.g035450	nuc04	1.62e-14	19
Cre01.g035500	Cre01.g035500	chromosome_1:5100685-5112417	0.719162	0.97329	1.09927	1.20429	1.06016	0.92506	1.03326	1.02782	0.734104	0.482795	0.669447	1.03752	0.768539	0.860852	0.95127	0.729488			Cre01.g035500	NA	NA	NA
Cre01.g035550	Cre01.g035550	chromosome_1:5112475-5117116	0.375325	0.045123	0.00646706	0.00480357	0.0116317	0.0650626	0.023901	0.00680427	0	0.0445315	0	0.00811563	0.0499802	0.614208	0.951665	0.494956			Cre01.g035550	NA	NA	NA
Cre01.g035600	MSC2	chromosome_1:5117149-5122825	0.11789	0.0215202	0.0126744	0.0124904	0.0258027	0.0270615	0.0186572	7.76e-05	0.0427714	0.0448325	0.0335531	0.0378887	0.087706	0.17292	0.190383	0.0666907			Cre01.g035600	NA	NA	NA
Cre01.g035650	Cre01.g035650	chromosome_1:5123125-5128077	0.315891	0.287974	0.255423	0.311902	0.230903	0.333257	0.38249	0.422498	1.83612	1.36571	1.00268	0.769593	0.468773	0.53843	0.600584	0.244758			Cre01.g035650	nuc09	2.47e-11	5
Cre01.g035700	Cre01.g035700	chromosome_1:5128079-5132975	0.0711254	0.120237	0.119364	0.143897	0.175883	0.163447	0.13629	0.244279	0.101685	0.0798743	0.213671	0.116423	0.142022	0.156213	0.0428783	0.082468			Cre01.g035700	NA	NA	NA
Cre01.g035750	MSC3	chromosome_1:5133305-5139587	0.749848	0.73481	0.691556	0.760205	0.765634	0.667365	1.04782	1.01369	0.114439	0.15197	0.156584	0.192626	0.0867441	0.213164	0.362687	0.858539			Cre01.g035750	nuc04	NA	NA
Cre01.g035800	IRK2	chromosome_1:5139599-5146305	0.165518	0.21604	0.373915	0.500276	0.708119	0.791972	0.8398	0.889583	1.11849	0.601873	1.32682	1.63254	1.73749	1.44891	1.24206	0.332154			Cre01.g035800	nuc14	1.26e-17	5
Cre01.g035850	SEC24B	chromosome_1:5146405-5155857	0.697949	0.37152	0.372251	0.310599	0.398939	0.314014	0.343938	0.391522	1.85464	1.09218	2.80218	2.83162	2.91095	1.86501	1.67725	0.392264			Cre01.g035850	nuc11	4.09e-18	7
Cre01.g035900	Cre01.g035900	chromosome_1:5155905-5161387	0.0441248	0.0714528	0.0497364	0.0374214	0.0360223	0.082837	0.0450744	0.0458587	0.32167	0.152694	0.275203	0.269739	0.214119	0.219285	0.113276	0.0143637			Cre01.g035900	NA	NA	NA
Cre01.g035950	Cre01.g035950	chromosome_1:5161389-5171795	1.68989	1.80773	3.14829	3.75226	3.97275	3.9657	4.4906	4.12992	3.73492	3.93245	5.03631	6.98633	6.22007	3.87389	3.02416	1.04486			Cre01.g035950	nuc12	3.81e-14	4
Cre01.g036000	Cre01.g036000	chromosome_1:5172422-5177015	3.47907	2.69699	2.11879	2.10234	2.10079	2.16718	2.89689	2.68819	11.5298	4.04277	4.25374	2.83504	2.04399	2.01131	5.79182	6.23581			Cre01.g036000	nuc07	NA	NA
Cre01.g036050	MLH1	chromosome_1:5177016-5183912	0.851846	0.21986	0.253274	0.357868	0.276175	0.47558	0.551418	0.409374	0.211678	0.162757	0.65938	0.747955	1.29225	4.16532	4.00681	0.871867			Cre01.g036050	nuc15	1.5e-12	8.5
Cre01.g036100	Cre01.g036100	chromosome_1:5184082-5192058	2.84928	0.452824	0.0546591	0.046519	0.0664772	0.181375	0.13911	0.112204	0.0434112	0.0614575	0.0484427	0.0717427	0.356073	6.39323	10.6556	3.88727			Cre01.g036100	nuc15	NA	NA
Cre01.g036150	Cre01.g036150	chromosome_1:5192125-5197492	8.27298	10.084	9.0949	8.90536	9.0261	7.6378	8.68839	9.42679	8.60677	6.09455	1.75475	1.87083	1.4266	1.23378	3.10719	10.8195			Cre01.g036150	nuc04	4.77e-12	18.5
Cre01.g036200	Cre01.g036200	chromosome_1:5197592-5203094	1.73739	1.73783	1.74098	1.38453	1.39789	1.11547	1.42979	1.6588	4.07462	1.64014	1.38002	1.67033	1.16773	0.865052	0.982235	2.21195			Cre01.g036200	nuc08	NA	NA
Cre01.g036250	Cre01.g036250	chromosome_1:5203096-5214712	1.44487	2.41698	3.29058	2.92787	2.68032	2.76384	3.15407	2.97168	3.65264	1.33446	2.53563	2.46148	1.7202	1.54167	1.30213	1.74955			Cre01.g036250	nuc05	NA	NA
Cre01.g036300	Cre01.g036300	chromosome_1:5214916-5219882	0.571524	1.10831	1.18687	1.13373	1.06254	1.10269	1.18941	1.06412	3.10739	1.97065	1.53146	1.4017	1.22235	0.913527	0.890241	0.780477			Cre01.g036300	nuc07	NA	NA
Cre01.g036350	Cre01.g036350	chromosome_1:5219936-5232302	0.281854	0.237522	0.171471	0.158611	0.152732	0.167309	0.202049	0.165629	0.612913	0.644086	0.796245	0.678339	0.311989	0.160329	0.106288	0.154052			Cre01.g036350	nuc09	NA	NA
Cre01.g036400	Cre01.g036400	chromosome_1:5232472-5235954	12.5882	15.5834	16.2261	15.6362	12.9065	9.03324	11.5481	10.162	19.9952	18.874	20.8178	17.9035	12.4662	12.0248	11.9565	12.4495			Cre01.g036400	NA	NA	NA
Cre01.g036451	Cre01.g036451	chromosome_1:5235956-5237792	2.41037	1.27557	1.81842	1.21008	1.35769	1.32355	1.36401	1.26457	2.32121	2.20549	1.53662	1.97437	3.57243	4.20508	2.73372	1.94372			Cre01.g036451	nuc14	1.23e-13	9
Cre01.g036500	Cre01.g036500	chromosome_1:5237846-5240862	1.17852	0.110805	0.0346656	0.00896366	0.0271689	0.0872107	0.0586493	0.0598812	0.0147348	0.0710868	0.025326	0	0.0895032	1.63389	2.20221	1.2059			Cre01.g036500	NA	NA	NA
Cre01.g036550	ERV14	chromosome_1:5241002-5243605	5.66592	4.49373	3.8339	3.46932	2.94241	3.01486	3.33696	3.21344	0.877601	0.586816	5.06811	5.83799	6.22795	9.23719	7.88364	6.44396			Cre01.g036550	nuc16	2.58e-12	10
Cre01.g036600	Cre01.g036600	chromosome_1:5243606-5248982	1.76367	2.63054	1.9394	1.7028	1.7176	0.768482	1.01407	0.840532	3.65349	3.02152	0.335742	0.108597	0.168016	0.374126	0.478268	1.06367			Cre01.g036600	nuc08	1.39e-12	17
Cre01.g036650	Cre01.g036650	chromosome_1:5249551-5255384	2.98178	2.78733	2.63883	2.44236	2.18414	1.97445	2.27249	2.34075	0.336537	0.100281	0.111549	0.329187	0.868409	1.42541	1.27628	2.99038			Cre01.g036650	nuc04	9.39e-16	16
Cre01.g036700	Cre01.g036700	chromosome_1:5255430-5261074	12.4448	10.1515	7.97857	7.66379	7.49491	4.60221	5.92092	5.95045	1.54028	3.44591	1.85234	1.99021	1.99718	1.88457	4.20976	10.2212			Cre01.g036700	nuc04	4.55e-18	15
Cre01.g036750	Cre01.g036750	chromosome_1:5261076-5263550	6.81718	6.52811	6.66179	6.07868	5.80993	5.13641	5.86964	5.34704	2.90069	4.74097	8.0702	8.23069	8.7634	10.295	8.82804	6.51324			Cre01.g036750	NA	NA	NA
Cre01.g036800	Cre01.g036800	chromosome_1:5263648-5270964	9.11294	5.47778	5.77847	5.8885	5.70313	4.91306	5.78847	5.58634	0.721692	0.583733	1.80338	3.10541	3.47398	5.12551	6.05207	8.19882			Cre01.g036800	nuc02	9.36e-13	13
Cre01.g036850	Cre01.g036850	chromosome_1:5271012-5276339	8.09227	9.98218	6.41907	5.33401	4.59123	2.12999	3.57078	3.84497	1.27734	0.649128	1.00844	1.82983	2.46391	2.3622	3.58927	9.20158			Cre01.g036850	nuc02	9.17e-20	15
Cre01.g036900	Cre01.g036900	chromosome_1:5276707-5285842	2.7271	2.83449	3.51097	3.82115	4.38594	4.36887	4.96398	4.80657	8.49077	4.37442	2.47058	2.48514	2.65194	3.54777	3.78326	4.65451			Cre01.g036900	nuc06	NA	NA
Cre01.g036950	Cre01.g036950	chromosome_1:5285896-5290902	1.6039	0.111019	0.124013	0.106547	0.130742	0.15446	0.109758	0.115535	0.172531	4.19091	9.91523	6.01485	4.92132	3.89813	3.21928	0.259387			Cre01.g036950	nuc11	2.05e-17	7
Cre01.g037000	Cre01.g037000	chromosome_1:5291352-5296224	3.08716	1.55156	1.75975	1.55535	1.22635	1.46531	1.52741	1.39618	0.641467	5.08606	9.71618	6.91972	8.37453	6.33284	4.3518	1.79168			Cre01.g037000	nuc14	1.63e-15	7
Cre01.g037050	Cre01.g037050	chromosome_1:5296272-5299124	2.46209	1.29947	1.81544	1.58275	1.28552	1.61892	1.51057	1.89128	0.578595	2.83302	7.41442	5.40777	7.78501	5.32445	2.94005	1.30088			Cre01.g037050	nuc14	1.45e-13	6.5
Cre01.g037100	Cre01.g037100	chromosome_1:5299200-5306736	4.08321	6.96381	7.10255	7.56938	7.15531	5.24038	6.81396	6.9211	6.91295	5.44365	3.04031	2.79529	2.98229	2.88232	3.32686	5.49781			Cre01.g037100	nuc05	5.16e-19	19
Cre01.g037150	Cre01.g037150	chromosome_1:5306737-5314702	0.14794	0.813467	1.13207	1.45926	1.61051	1.09516	1.59137	1.75597	5.10975	2.2956	2.4792	2.65165	2.33538	1.23851	0.712995	0.26105			Cre01.g037150	nuc09	5.82e-14	2
Cre01.g037200	Cre01.g037200	chromosome_1:5314812-5316434	5.2806	5.29008	8.70544	8.97355	7.49784	6.03633	6.12982	6.52762	5.98213	6.63041	39.3746	33.6029	19.359	13.2183	7.60353	4.30427			Cre01.g037200	nuc11	NA	NA
Cre01.g037250	Cre01.g037250	chromosome_1:5317235-5319862	30.7727	15.9537	17.8049	18.9338	24.0199	24.9924	33.3029	36.2839	29.1339	16.972	11.5259	11.3338	8.96537	7.51002	13.0719	20.8562			Cre01.g037250	nuc04	4.42e-11	21
Cre01.g037300	Cre01.g037300	chromosome_1:5320672-5324204	0.346757	0.662085	0.698385	0.725766	0.624246	0.845004	1.05057	0.884815	0.178407	0.108891	0.0726432	0.0873606	0.223203	0.150816	0.240264	0.616263			Cre01.g037300	NA	NA	NA
Cre01.g037350	Cre01.g037350	chromosome_1:5324256-5329522	2.23348	3.34394	4.01909	4.41629	4.10222	3.26469	3.38491	3.49462	0.481703	0.465504	2.34045	3.5408	2.90632	3.05523	2.2735	3.71333			Cre01.g037350	nuc03	NA	NA
Cre01.g037400	Cre01.g037400	chromosome_1:5329642-5335994	1.98402	2.15412	1.82796	1.53817	1.83112	1.23653	1.76405	1.66247	1.95587	1.57569	1.4319	1.58497	1.92272	1.72823	1.63017	2.00467			Cre01.g037400	NA	NA	NA
Cre01.g037450	Cre01.g037450	chromosome_1:5336062-5339804	0.0429407	0.0750932	0.134095	0.154475	0.146114	0.125942	0.122544	0.13854	0.0433126	0.0655019	0.0289082	0.0480954	0.0203582	0.0507522	0.0476154	0.0421678			Cre01.g037450	NA	NA	NA
Cre01.g037476	Cre01.g037476	chromosome_1:5339818-5341202	0	0	0.000232013	0.0172545	0.0414418	0.0689965	0	0.0221801	0	0.0674881	0.025482	0	0	0.000165029	0.0243146	0			Cre01.g037476	NA	NA	NA
Cre01.g037500	Cre01.g037500	chromosome_1:5341442-5342724	0.0286649	0	0	0	0	0.0709902	0	0	0	0	0	0	0	0	0	0			Cre01.g037500	NA	NA	NA
Cre01.g037550	Cre01.g037550	chromosome_1:5342736-5359502	4.92812	1.6052	0.331463	0.629515	1.01245	1.51109	1.92558	2.3941	0.18176	0.0625531	0.0331993	0.0679645	0.0838632	1.21837	5.7108	5.78697			Cre01.g037550	nuc01	NA	NA
Cre01.g037600	Cre01.g037600	chromosome_1:5359584-5365332	0.124638	0.282446	0.287986	0.297984	0.314992	0.55326	1.1434	1.3036	0.22213	0.226318	0.360964	0.204291	0.179967	0.0867239	0.0855251	0.249529			Cre01.g037600	NA	NA	NA
Cre01.g037650	Cre01.g037650	chromosome_1:5365387-5367552	1.02795	0.536883	0.800012	0.844874	1.03724	0.880094	1.01809	1.05293	1.00847	0.585689	2.41683	3.45078	3.23911	3.04645	2.37883	0.828261			Cre01.g037650	nuc14	NA	NA
Cre01.g037700	FAD3	chromosome_1:5368062-5373836	3.75798	0.182174	0.212175	0.53897	2.80842	2.96636	4.64494	4.92892	68.241	47.1899	34.8466	36.281	27.2465	9.3841	5.29832	0.353869			Cre01.g037700	nuc10	3.79e-27	5
Cre01.g037751	Cre01.g037751	chromosome_1:5373991-5377207	0.437859	0.0849508	0.0108941	0.0375507	0.0192868	0.138036	0.0877534	0.114106	0.105416	0.11375	0.413725	0.572695	0.56756	1.54555	1.89304	0.502609			Cre01.g037751	NA	5.48e-21	7.5
Cre01.g037800	Cre01.g037800	chromosome_1:5377217-5379815	5.35068	1.96957	2.27092	3.53612	5.0036	1.56135	3.49304	4.64097	2.80174	0.478174	0.679198	1.22038	2.08597	1.45329	3.14013	2.87652			Cre01.g037800	nuc04	NA	NA
Cre01.g037850	BCC2	chromosome_1:5379990-5382868	56.3687	42.9879	73.0222	88.7111	101.927	82.3504	96.0631	97.7358	112.609	107.104	234.4	223.41	91.4009	61.5733	62.6473	55.93			Cre01.g037850	nuc12	3.31e-11	3
Cre01.g037900	Cre01.g037900	chromosome_1:5383005-5385757	0.0562449	0.0317368	0.11627	0.174973	0.236456	0.324917	0.266345	0.363371	0.808049	0.532433	0.71185	0.877469	0.741506	0.603975	0.47395	0.0412689			Cre01.g037900	NA	NA	NA
Cre01.g037950	Cre01.g037950	chromosome_1:5385805-5390197	1.05776	0.581087	0.38844	0.419039	0.385482	0.322559	0.486925	0.501565	0.9821	0.610597	0.307029	0.276952	0.182574	0.19866	0.805989	0.953417			Cre01.g037950	nuc01	NA	NA
Cre01.g038000	Cre01.g038000	chromosome_1:5390375-5407694	0.186346	0.21922	0.228731	0.264942	0.266095	0.194115	0.279426	0.290798	0.115556	0.0947385	0.158794	0.20628	0.204482	0.232802	0.244027	0.143776			Cre01.g038000	NA	NA	NA
Cre01.g038050	Cre01.g038050	chromosome_1:5408675-5421947	0.523005	0.574813	0.867998	1.14365	1.27471	1.41304	1.56839	1.67799	0.248683	0.379552	0.665235	0.909293	1.17063	1.10229	0.51001	0.569232			Cre01.g038050	nuc05	NA	NA
Cre01.g038100	Cre01.g038100	chromosome_1:5422355-5429002	3.76301	4.95245	4.82973	4.71545	5.30652	4.33309	5.23955	5.13193	25.88	14.4803	20.583	23.1475	20.5701	14.3131	5.82937	3.33316			Cre01.g038100	nuc11	2.37e-13	6
Cre01.g038151	Cre01.g038151	chromosome_1:5429009-5440485	0.492355	0.248798	0.352426	0.553313	0.647284	0.551283	0.600799	0.665715	0.100781	0.130902	0.189212	0.326501	0.79886	1.41331	1.35307	0.384784			Cre01.g038151	nuc15	NA	NA
Cre01.g038200	Cre01.g038200	chromosome_1:5440593-5443937	1.42007	4.10121	3.59339	3.62697	3.97933	2.03951	2.81823	3.27946	3.21133	2.78269	2.48793	2.22837	1.51041	1.12997	0.937501	2.68136			Cre01.g038200	nuc05	NA	NA
Cre01.g038250	SDC1	chromosome_1:5443985-5446963	21.3657	11.16	14.545	20.2087	26.4283	27.0611	35.9668	39.7445	223.007	83.7759	55.8804	54.0126	49.898	43.6497	47.5518	12.4202			Cre01.g038250	nuc07	3.37e-19	4
Cre01.g038300	Cre01.g038300	chromosome_1:5446969-5449175	6.43627	6.86489	8.33327	7.76094	6.572	5.53595	6.67728	5.49034	2.93073	0.683536	5.92098	8.82293	9.77114	9.08555	7.32831	7.8454			Cre01.g038300	nuc13	NA	NA
Cre01.g038350	Cre01.g038350	chromosome_1:5449805-5454187	2.74399	2.25168	1.76928	1.36913	1.43988	1.7749	1.985	1.55652	0.687892	0.412866	0.44955	0.31909	0.730676	1.1768	1.06572	2.06137			Cre01.g038350	nuc02	8.13e-14	15.5
Cre01.g038376	Cre01.g038376	chromosome_1:5454249-5454875	1.91e-05	0.00100583	1.39e-05	3.3e-05	3.66e-05	0.079488	2.38e-05	0.000139561	0.0613471	0.0257122	0	0	0	6.28e-05	0	0			Cre01.g038376	NA	NA	NA
Cre01.g038400	CRT2	chromosome_1:5458364-5461675	101.119	7.40732	6.05763	3.8289	2.28521	2.6085	3.41994	2.81293	30.5167	50.6849	487.243	451.875	345.431	271.641	195.727	21.9718			Cre01.g038400	nuc11	1.41e-19	7
Cre01.g038450	Cre01.g038450	chromosome_1:5461725-5466946	0.0233608	0.0147689	0.0126483	0.00430941	0.0138406	0.0791516	0.0062745	0.0106851	0.0273163	0.0425358	0.0450737	0.0717748	0.0463939	0.0692413	0.0507136	0			Cre01.g038450	NA	NA	NA
Cre01.g038500	Cre01.g038500	chromosome_1:5466989-5471505	1.03517	0.904577	0.903674	1.10256	0.98613	0.764078	0.862441	0.779127	1.67621	2.3932	2.76402	2.03342	1.46502	0.87674	1.49011	0.461353			Cre01.g038500	nuc10	NA	NA
Cre01.g038550	SQD2	chromosome_1:5471605-5479655	3.16063	0.970431	1.29288	1.5032	1.47248	1.10465	1.19869	1.19518	5.9497	5.78893	9.80578	9.83682	8.77341	7.28579	6.53179	0.444292			Cre01.g038550	nuc11	3.51e-12	6
Cre01.g038600	FAD7	chromosome_1:5479790-5483835	21.2517	4.65209	8.89907	18.8278	41.6083	35.1654	44.0728	53.5661	471.154	344.082	238.703	257.625	184.353	69.9773	36.4302	2.9406			Cre01.g038600	nuc09	3.08e-24	4
Cre01.g038650	Cre01.g038650	chromosome_1:5484265-5486902	38.6141	74.1398	53.1612	42.022	31.8816	25.9231	27.4526	22.6109	11.311	13.2267	12.0116	11.9606	19.6024	24.5075	28.2051	54.9935			Cre01.g038650	nuc02	2.69e-32	16
Cre01.g038700	Cre01.g038700	chromosome_1:5487045-5495557	1.59891	1.44622	2.04016	2.22449	2.4145	2.28011	2.62616	2.4147	0.68099	1.11942	4.61678	4.78562	4.07627	4.0609	3.86869	2.68925			Cre01.g038700	nuc14	4.12e-11	5
Cre01.g038750	MOT7	chromosome_1:5495559-5498615	22.5443	17.2403	16.0441	14.4973	12.6794	10.7712	13.8329	14.1919	6.99007	1.19831	0.727864	1.95279	1.84306	3.73839	12.8854	30.0834			Cre01.g038750	nuc02	1.43e-16	16
Cre01.g038800	Cre01.g038800	chromosome_1:5498999-5502175	11.8562	10.4747	7.75916	6.70569	5.22431	4.40388	4.59249	4.16023	5.23805	7.26372	9.14296	7.20024	7.50558	9.56654	17.2531	16.5891			Cre01.g038800	nuc01	7.86e-19	12
Cre01.g038850	Cre01.g038850	chromosome_1:5502285-5509356	2.85331	3.95088	3.13563	3.32246	3.97094	3.00652	3.70934	4.20582	17.4537	8.4572	4.89166	6.2092	6.51347	4.26381	3.61173	2.28939			Cre01.g038850	nuc07	NA	NA
Cre01.g038900	Cre01.g038900	chromosome_1:5509664-5512678	15.5698	4.5817	0.64157	0.38207	0.246664	0.641319	0.635322	0.634986	3.18278	1.02482	5.75573	8.32589	3.85864	3.95457	16.5004	21.2856			Cre01.g038900	nuc01	4.38e-15	9.5
Cre01.g038950	Cre01.g038950	chromosome_1:5512905-5514829	15.1707	13.0103	15.9675	16.3582	15.8752	14.1074	16.4377	15.1767	35.6766	20.6349	32.7708	29.7133	25.1424	24.8845	22.5168	16.241			Cre01.g038950	NA	NA	NA
Cre01.g039000	Cre01.g039000	chromosome_1:5514868-5518295	0.0124889	0	0.00536246	0	0.00455901	0.0280074	0	0.00564208	0.00935449	0.00778963	0.013876	0	0.00529399	0.00529759	0	0			Cre01.g039000	NA	NA	NA
Cre01.g039050	Cre01.g039050	chromosome_1:5518395-5528197	0.538366	0.626506	0.920283	1.00228	1.133	1.29444	1.44061	1.31757	2.60795	1.24579	1.37365	1.27424	1.01227	1.07617	0.792039	0.441886			Cre01.g039050	nuc06	5.34e-13	2
Cre01.g039101	Cre01.g039101	chromosome_1:5528625-5530637	0.0600453	0.0258038	0.0385485	0.0205093	0.0306257	0.147816	0.0487037	0.0329636	0.0587508	0.103354	0.0456965	0.0388832	0.0521618	0.0241619	0.0343601	0.0132985			Cre01.g039101	NA	NA	NA
Cre01.g039150	TIC21	chromosome_1:5530716-5532247	7.17596	8.58628	9.67693	9.16155	9.92085	5.79026	7.16555	8.06783	8.4593	11.3673	14.3163	13.8776	11.0275	8.30519	8.92337	6.22513			Cre01.g039150	NA	NA	NA
Cre01.g039200	Cre01.g039200	chromosome_1:5532345-5534187	41.7189	60.1279	47.6512	45.4801	43.7284	25.9275	32.0025	33.2806	18.7846	3.40992	2.92429	4.45527	3.42325	5.30607	19.8233	76.3884			Cre01.g039200	nuc04	5.16e-19	17
Cre01.g039250	RPS2	chromosome_1:5534235-5536887	959.597	1002.16	1035.14	980.197	983.048	1064.08	1227.71	1187.04	1635.1	1406.06	1663.73	1464.3	1187.79	1042.48	928.487	983.124			Cre01.g039250	NA	NA	NA
Cre01.g039300	Cre01.g039300	chromosome_1:5537324-5542775	433.663	466.492	540.659	545.033	548.023	582.738	707.716	653.358	759.822	660.105	883.322	676.382	502.536	322.977	302.136	417.431			Cre01.g039300	nuc06	NA	NA
Cre01.g039350	Cre01.g039350	chromosome_1:5542787-5546603	0.232937	0.288574	0.492458	0.841131	0.905087	0.687007	1.07177	1.25994	11.5846	6.10328	7.09682	5.70713	5.34661	3.46982	3.58692	0.401858			Cre01.g039350	nuc10	1.07e-21	3.5
Cre01.g039400	Cre01.g039400	chromosome_1:5546715-5551593	4.25148	2.1325	2.16593	2.93579	3.64056	3.32653	3.84539	4.8343	13.1941	7.71191	4.89371	4.73899	3.67329	4.27653	9.52605	5.12024			Cre01.g039400	nuc07	NA	NA
Cre01.g039450	Cre01.g039450	chromosome_1:5551823-5555405	1.95981	3.10521	2.61711	1.75867	1.20613	1.08262	1.04467	1.18119	0.0838204	0.0982747	0.10062	0.0354714	0.0642843	0.0702473	0.152626	3.89608			Cre01.g039450	NA	5.5e-17	18
Cre01.g039500	FAP89	chromosome_1:5555422-5565163	2.87998	3.78659	5.41682	5.90841	5.23585	3.66687	4.07564	4.39897	1.5198	0.354288	0.0736411	0.0781167	0.0650014	0.0983367	0.698096	3.22137			Cre01.g039500	nuc05	5.39e-31	19
Cre01.g039550	PLP1	chromosome_1:5565217-5572573	0.36942	0.169716	0.228877	0.237461	0.333814	0.250878	0.35207	0.407715	3.38553	1.80352	0.871002	0.934294	1.11704	1.36584	1.10753	0.269515			Cre01.g039550	nuc10	5.34e-13	6
Cre01.g039600	Cre01.g039600	chromosome_1:5572703-5581795	0.185845	0.150183	0.189031	0.206798	0.179497	0.240037	0.178663	0.223111	0.135431	0.164028	0.573966	0.787259	0.955845	1.02854	0.640325	0.0801077			Cre01.g039600	nuc14	NA	NA
Cre01.g039626	Cre01.g039626	chromosome_1:5581873-5584735	0.164171	0.0854676	0.180699	0.238696	0.24469	0.241074	0.233165	0.346156	0.10819	0.139094	0.405222	0.502213	0.55063	0.548013	0.314219	0.0480164			Cre01.g039626	NA	NA	NA
Cre01.g039650	Cre01.g039650	chromosome_1:5584746-5589023	0.281168	0.544428	0.74158	0.772827	0.759795	0.608092	0.620346	0.693205	0.64293	0.991752	1.54879	1.38688	0.665834	0.512165	0.286658	0.211737			Cre01.g039650	NA	NA	NA
Cre01.g039702	Cre01.g039702	chromosome_1:5589396-5597283	2.75324	2.59934	2.34381	1.91022	1.64003	1.43928	1.39263	1.62981	0.733764	0.806429	0.919159	0.899876	1.4282	1.76434	2.35449	2.5486			Cre01.g039702	nuc03	2.13e-25	15
Cre01.g039750	PDF1B	chromosome_1:5597343-5600993	2.77755	3.1437	4.0897	4.29203	4.29016	3.21605	3.17377	3.30435	3.85282	5.43211	8.02592	6.66447	3.82646	3.58675	3.70052	2.8803			Cre01.g039750	NA	NA	NA
Cre01.g039800	Cre01.g039800	chromosome_1:5601103-5606461	3.10219	3.99501	4.07786	3.89869	3.73467	3.44822	3.80456	3.82251	1.90965	1.86552	1.43796	1.5853	1.19843	1.12135	1.22708	3.44149			Cre01.g039800	nuc04	2.8e-15	19
Cre01.g039850	Cre01.g039850	chromosome_1:5606467-5612294	4.28727	8.86951	10.0589	8.95292	7.77341	5.81034	6.52021	6.31517	0.531744	0.265408	0.993594	1.39636	0.713322	0.98599	1.95486	7.94057			Cre01.g039850	nuc03	1.5e-21	18
Cre01.g039900	TRZ4	chromosome_1:5613073-5620255	2.74427	3.29414	3.43209	3.36707	3.48616	2.14066	2.72978	2.62678	2.96493	4.14131	1.95657	1.50253	1.49388	1.51289	1.9417	2.29556			Cre01.g039900	nuc08	1.62e-14	17.5
Cre01.g039950	Cre01.g039950	chromosome_1:5621667-5626883	3.75403	3.19507	4.41491	4.18531	3.20388	2.69216	2.8211	2.49832	5.54484	5.8588	7.04955	5.22326	5.21365	4.3197	3.6004	2.14502			Cre01.g039950	nuc11	NA	NA
Cre01.g040000	RPL26	chromosome_1:5627003-5630032	988.429	1085.01	1125.45	1087.16	1083.24	1130.4	1323.94	1231.73	2191.59	1783.67	1939.28	1400.63	1118.31	957.913	892.576	993.586			Cre01.g040000	NA	NA	NA
Cre01.g040050	TPK1	chromosome_1:5630077-5634233	1.03487	2.31465	2.54667	2.70831	2.14244	1.41591	1.37126	1.21726	1.77571	2.53106	1.38656	1.40916	1.04691	0.940173	0.504196	1.22251			Cre01.g040050	nuc03	NA	NA
Cre01.g040100	Cre01.g040100	chromosome_1:5634363-5637686	4.54449	6.90492	6.92974	6.10638	5.18999	3.38711	3.9619	3.73311	8.06071	9.28466	3.9521	3.89645	3.33785	2.56318	2.02437	4.12641			Cre01.g040100	nuc08	NA	NA
Cre01.g040150	Cre01.g040150	chromosome_1:5637822-5643803	0.260138	0.142296	0.48908	0.937219	1.53167	2.22451	2.6594	3.00198	1.24054	0.470717	1.00006	1.75344	1.56599	0.824471	0.299027	0.079252			Cre01.g040150	nuc06	6.46e-12	1.5
Cre01.g040200	WNK2	chromosome_1:5644050-5649011	28.7336	29.8937	23.3995	20.3129	19.3531	15.4206	18.4952	18.3165	28.4859	19.7569	17.1726	17.604	16.8213	17.5443	19.9139	32.0592			Cre01.g040200	NA	5.55e-12	16
Cre01.g040250	DNJ9	chromosome_1:5649057-5653153	2.43405	2.62082	2.65677	2.384	3.06699	2.0352	2.04336	2.41847	1.3608	1.48228	1.39779	1.5771	1.82313	2.03985	2.30611	2.77348			Cre01.g040250	NA	NA	NA
Cre01.g040300	Cre01.g040300	chromosome_1:5653207-5656673	0.240995	0.41082	0.671336	1.15961	1.3717	1.01025	1.39588	1.42107	2.52379	1.28183	1.84496	1.90081	1.33426	0.878197	0.789979	0.174306			Cre01.g040300	nuc12	1.9e-12	3
Cre01.g040350	Cre01.g040350	chromosome_1:5657008-5666003	0.172673	0.28874	0.789231	0.999108	1.15247	0.89638	1.18335	1.34716	2.53381	1.27282	0.730348	0.850197	0.692788	0.320478	0.157018	0.140946			Cre01.g040350	nuc06	6.25e-15	0
Cre01.g040379	Cre01.g040379	chromosome_1:5666207-5672923	0.0717281	0.0893862	0.0958761	0.145957	0.118391	0.125726	0.117916	0.150644	0.118198	0.245685	0.109465	0.12543	0.0988417	0.173982	0.116208	0.0315222			Cre01.g040379	NA	NA	NA
Cre01.g040400	Cre01.g040400	chromosome_1:5673023-5675438	12.3037	11.3664	11.1808	10.6874	10.5069	7.09973	8.48364	7.83076	4.59416	2.88613	5.18245	7.60478	6.54548	7.43123	9.35376	15.804			Cre01.g040400	nuc02	3.21e-14	16
Cre01.g040450	HDT1	chromosome_1:5676132-5679183	11.9364	10.6496	9.18145	8.82395	8.87316	6.81509	8.03712	7.90711	18.9921	15.1539	18.163	15.9714	16.327	14.7223	17.4156	11.0378			Cre01.g040450	NA	NA	NA
Cre01.g040476	Cre01.g040476	chromosome_1:5680946-5682083	0.95076	1.23187	0.832425	0.760506	0.648036	0.526021	0.48876	0.596583	1.45631	1.10116	2.68668	1.46842	1.17851	1.34376	1.12952	0.815699			Cre01.g040476	NA	NA	NA
Cre01.g040500	Cre01.g040500	chromosome_1:5682193-5685404	3.99463	5.18396	6.55422	7.64361	8.32184	8.02823	10.0196	10.5504	22.0307	13.2036	10.3736	8.95018	8.48285	7.16099	9.31931	5.17501			Cre01.g040500	nuc07	2.02e-18	1.5
Cre01.g040517	Cre01.g040517	chromosome_1:5685447-5688043	0.214516	0.491161	0.4687	0.378304	0.415752	0.335231	0.420808	0.415728	0.449705	0.252211	0.134612	0.0353988	0.0710772	0.067307	0.0873417	0.243532			Cre01.g040517	NA	NA	NA
Cre01.g040533	Cre01.g040533	chromosome_1:5690457-5691109	0.149642	0.500763	0.304895	0.18559	0.11926	0.025945	0.112584	0.125232	2.40821	1.16775	0.233349	0.0642764	0.082489	0.130981	0.247254	0.200203			Cre01.g040533	NA	NA	NA
Cre01.g040550	Cre01.g040550	chromosome_1:5691111-5693397	0.294287	0.395631	0.418127	0.31674	0.276377	0.425686	0.508879	0.285719	0.616495	0.494369	0.519843	0.857487	0.645866	0.76023	0.455904	0.211671			Cre01.g040550	NA	NA	NA
Cre01.g040600	Cre01.g040600	chromosome_1:5693497-5704930	4.94144	4.77613	4.3938	4.81505	4.37095	3.59892	4.0771	4.23755	2.31485	1.02933	0.999234	1.36255	0.940722	1.32744	2.91872	6.21725			Cre01.g040600	nuc04	2.71e-14	18
Cre01.g040650	Cre01.g040650	chromosome_1:5704931-5712987	0.375264	0.507362	0.56214	0.56056	0.535427	0.52649	0.582419	0.531223	0.267414	0.202086	0.196885	0.249903	0.318718	0.355826	0.257213	0.592734			Cre01.g040650	NA	NA	NA
Cre01.g040701	Cre01.g040701	chromosome_1:5713087-5714959	35.7136	34.7452	32.8813	32.0697	32.8221	31.5415	37.2282	35.8888	50.4416	31.5257	33.0948	37.5911	41.2656	42.8722	36.604	44.3695			Cre01.g040701	NA	NA	NA
Cre01.g040750	Cre01.g040750	chromosome_1:5715007-5718679	26.9475	35.1688	27.2449	24.9835	25.1165	24.7062	29.4559	27.3872	43.3169	18.8576	7.74528	5.44584	4.24114	3.4444	8.84632	32.1742			Cre01.g040750	nuc04	2.47e-11	18.5
Cre01.g040801	Cre01.g040801	chromosome_1:5718727-5720949	0.464152	0.832784	1.09658	1.45216	1.09393	1.25912	1.42365	1.5119	0.121583	0.194083	0.292415	0.431261	0.654646	0.769554	0.472029	0.735955			Cre01.g040801	NA	NA	NA
Cre01.g040850	Cre01.g040850	chromosome_1:5720957-5734657	3.74875	3.54857	4.37236	4.56763	4.68063	3.99113	4.91673	5.2513	0.736301	0.749628	0.921964	1.26832	1.16085	1.26115	1.72433	4.57656			Cre01.g040850	nuc04	NA	NA
Cre01.g040900	Cre01.g040900	chromosome_1:5734757-5736669	3.30111	2.5962	3.11793	3.26558	3.09525	1.77736	2.50171	3.0211	0.799223	0.384298	0.743958	1.75778	1.77994	2.57241	3.3573	6.12093			Cre01.g040900	nuc02	NA	NA
Cre01.g040950	Cre01.g040950	chromosome_1:5736787-5740459	0.0348117	0.0447559	0.111011	0.15015	0.164128	0.104684	0.0320873	0.0823906	0.0124169	0.0517362	0	0	0.00702713	0.0140638	0.00745043	0.0415524			Cre01.g040950	NA	NA	NA
Cre01.g041000	Cre01.g041000	chromosome_1:5740461-5743487	0.906809	1.0116	1.25144	1.29786	1.35166	0.636946	0.869562	1.19453	1.24124	1.35892	2.45723	2.05141	1.76929	1.39779	1.23836	0.507918			Cre01.g041000	NA	NA	NA
Cre01.g041050	AOC6	chromosome_1:5743587-5752303	0.381883	0.0582777	0.0566775	0.0857707	0.101441	0.240192	0.169349	0.129934	1.58337	1.84666	5.11757	5.29247	4.43897	3.02367	3.21102	0.134105			Cre01.g041050	nuc11	8.24e-25	6
Cre01.g041100	Cre01.g041100	chromosome_1:5754447-5759789	2.18964	2.89405	2.26791	1.84244	1.84595	1.29641	1.52669	1.39787	5.26496	3.93347	2.90225	2.85495	3.09518	2.83431	2.56355	1.70376			Cre01.g041100	nuc10	NA	NA
Cre01.g041150	Cre01.g041150	chromosome_1:5759857-5769207	5.68381	5.92816	5.6045	5.29853	5.66335	5.94388	7.31258	7.30905	3.13862	2.15032	2.8862	4.79928	5.93685	6.16854	6.2973	8.20033			Cre01.g041150	nuc13	NA	NA
Cre01.g041200	Cre01.g041200	chromosome_1:5770301-5775039	9.57051	10.8627	7.87362	5.98759	5.85825	6.63721	8.29421	7.21378	0.826179	0.850153	1.52719	1.99591	1.45816	1.07589	1.61254	11.8343			Cre01.g041200	nuc04	NA	NA
Cre01.g041256	Cre01.g041256	chromosome_1:5775677-5783315	0.709689	0.87239	1.26946	1.16499	1.09855	0.752587	0.919693	0.983495	0.621222	0.70154	1.16259	1.68182	1.61736	1.19359	0.750869	0.600807			Cre01.g041256	NA	NA	NA
Cre01.g041300	Cre01.g041300	chromosome_1:5783833-5787347	0.921268	0.849446	0.734665	0.755966	0.685317	0.604964	0.625971	0.74863	0.326067	0.382585	0.618853	0.728449	0.658829	0.735282	0.679753	0.86181			Cre01.g041300	NA	NA	NA
Cre01.g041351	Cre01.g041351	chromosome_1:5787447-5789492	0.230278	0.118757	0.14958	0.230363	0.131223	0.284534	0.259541	0.299147	0.265087	0.525857	0.971102	0.927944	1.32962	1.00733	0.667501	0.127932			Cre01.g041351	NA	3.35e-18	6
Cre01.g041400	Cre01.g041400	chromosome_1:5790606-5797737	2.0497	2.72194	2.39303	2.38411	2.61392	1.54786	2.35335	2.4762	3.35831	2.69146	1.48006	1.17817	1.4555	1.25298	1.14539	1.87543			Cre01.g041400	NA	NA	NA
Cre01.g041426	Cre01.g041426	chromosome_1:5798551-5800097	0	0.0175486	0	0	0	0.019678	0	0	0	0.0408413	0	0	0	0	0.0196191	0.0204544			Cre01.g041426	NA	NA	NA
Cre01.g041450	Cre01.g041450	chromosome_1:5800441-5806247	2.3219	1.8017	1.63012	1.68821	1.76872	0.754775	1.38606	1.75636	0.493648	0.520605	0.593343	0.720031	0.991004	0.468801	1.0198	2.15021			Cre01.g041450	nuc04	NA	NA
Cre01.g041500	Cre01.g041500	chromosome_1:5806357-5816599	0.732537	0.485016	0.352963	0.484617	0.441931	0.310812	0.509444	0.463393	0.105723	0.0700245	0.0500722	0.0929143	0.169358	0.240458	0.353804	0.754055			Cre01.g041500	nuc02	NA	NA
Cre01.g041550	Cre01.g041550	chromosome_1:5816647-5823420	1.73386	1.81495	1.95968	2.35684	2.73464	1.98979	3.34665	3.30958	2.54734	1.32655	1.00281	1.00168	1.23808	1.17302	1.33355	1.59076			Cre01.g041550	nuc05	NA	NA
Cre01.g041583	Cre01.g041583	chromosome_1:5823927-5828899	1.56e-05	0.00539003	3.14e-06	1.18e-06	0.0133425	0.0413216	0	0.000296615	0	0.0376113	0	0	0	0.000255803	7.16e-06	0.00600683			Cre01.g041583	NA	NA	NA
Cre01.g041650	Cre01.g041650	chromosome_1:5833262-5834627	3.85691	7.76635	7.4232	6.15134	5.46539	4.06257	5.5091	4.40509	1.3454	2.03938	5.87099	5.49651	4.47051	4.03372	2.96692	5.26154			Cre01.g041650	nuc03	NA	NA
Cre01.g041667	Cre01.g041667	chromosome_1:5835477-5839549	0	0.0653115	0.0177788	0.0270769	0.0620269	0.0714711	0	0.0169754	0	0.0258271	0.0339475	0.0442541	0	0.0315989	0	0.0206487			Cre01.g041667	NA	NA	NA
Cre01.g041700	Cre01.g041700	chromosome_1:5839841-5840707	0	0	0	0	0.0190634	0.0677243	0	0.0214098	0	0.0977165	0.0826194	0	0	0	0	0			Cre01.g041700	NA	NA	NA
Cre01.g041752	Cre01.g041752	chromosome_1:5843747-5848379	0.339865	0.306084	0.119303	0.0736508	0.0403225	0.0972089	0.0979331	0.0875138	0.032181	0.0578686	0.137372	0.0931576	0.0733641	0.0621531	0.15551	0.433869			Cre01.g041752	NA	NA	NA
Cre01.g041800	Cre01.g041800	chromosome_1:5848837-5853409	0.914114	1.88299	3.36933	2.94622	2.66371	2.75495	2.66788	2.5226	0.551378	0.257232	0.161649	0.128744	0.180341	0.717269	1.10853	1.11288			Cre01.g041800	nuc05	2.23e-18	19
Cre01.g041850	Cre01.g041850	chromosome_1:5853627-5858039	0.166071	0.128399	0.175458	0.215046	0.245503	0.203599	0.233134	0.191471	0.359532	0.313599	0.471706	0.41909	0.462956	0.529269	0.595188	0.121105			Cre01.g041850	NA	NA	NA
Cre01.g041855	Cre01.g041855	chromosome_1:5858087-5861019	1.42478	1.2264	1.17695	0.905973	0.883015	0.354134	0.702771	0.725577	0.539867	1.01819	0.408924	0.269425	0.579086	0.630717	0.806602	1.15129			Cre01.g041855	NA	NA	NA
Cre01.g041900	Cre01.g041900	chromosome_1:5874974-5882780	0.251999	0.0507279	0.0404078	0.0514892	0.0740994	0.193578	0.189496	0.182167	0.247728	0.171778	1.4432	1.97442	1.91044	2.20006	1.48977	0.209215			Cre01.g041900	nuc14	2.4e-20	7
Cre01.g041950	Cre01.g041950	chromosome_1:5883255-5889947	0.643334	0.740812	0.88166	1.04347	1.12695	1.0184	1.5401	1.40239	3.62062	1.85579	1.81753	1.83726	1.4999	0.917374	1.08521	0.528474			Cre01.g041950	nuc07	3.35e-15	3
Cre01.g042000	Cre01.g042000	chromosome_1:5890244-5903530	0.187244	0.0221721	0.0112092	0.010193	0.0209625	0.0573134	0.0209915	0.0193058	0.0160318	0.0280349	0.010805	0.00984338	0.0336141	0.181652	0.278995	0.103483			Cre01.g042000	NA	NA	NA
Cre01.g042050	Cre01.g042050	chromosome_1:5903660-5907132	0.203314	0.206756	0.307773	0.482885	0.276442	0.206479	0.415191	0.172977	1.17309	0.738111	0.675472	0.766433	0.768886	0.390015	0.242473	0.0901299			Cre01.g042050	NA	NA	NA
Cre01.g042100	Cre01.g042100	chromosome_1:5908143-5918940	0.17897	0.0909049	0.0931411	0.14226	0.233349	0.126126	0.14306	0.151261	0.0130063	0.0377128	0.0215126	0.00468774	0.00659385	0.0229812	0.0147139	0.101951			Cre01.g042100	NA	NA	NA
Cre01.g042150	Cre01.g042150	chromosome_1:5919014-5922390	3.0838	3.12156	2.90712	2.87094	2.23772	1.71895	1.8007	1.76072	2.88913	2.43264	3.18634	3.3588	3.9189	3.8143	2.83292	2.50953			Cre01.g042150	NA	NA	NA
Cre01.g042200	Cre01.g042200	chromosome_1:5922721-5923990	156.165	177.055	209.678	189.467	151.203	100.303	115.66	99.6641	87.3109	29.4986	165.782	253.493	205.015	160.195	141.116	217.221			Cre01.g042200	nuc16	NA	NA
Cre01.g042250	Cre01.g042250	chromosome_1:5924550-5932232	0.255075	0.391274	0.692222	0.752918	0.633884	0.522528	0.526453	0.551078	0.0410457	0.0734604	0.0883662	0.0956478	0.0783754	0.120018	0.126667	0.23076			Cre01.g042250	nuc05	NA	NA
Cre01.g042300	SRR6	chromosome_1:5932742-5941730	3.23522	6.49799	3.99197	2.54574	1.53464	2.40216	2.98687	3.54723	19.3868	8.85386	11.6312	11.6201	6.46213	1.9547	1.40138	3.91464			Cre01.g042300	nuc09	NA	NA
Cre01.g042352	Cre01.g042352	chromosome_1:5943529-5963670	0.442725	0.27304	0.18613	0.186425	0.191343	0.107635	0.238792	0.201721	0.183987	0.247953	0.195744	0.178954	0.117585	0.213686	0.588133	0.497146			Cre01.g042352	nuc01	NA	NA
Cre01.g042402	Cre01.g042402	chromosome_1:5964794-5966690	0.0113665	0	0.0095177	0	0.00944096	0.0872621	0	0	0	0.0564587	0.0143675	0	0.010963	0	0	0.0130026			Cre01.g042402	NA	NA	NA
Cre01.g042450	Cre01.g042450	chromosome_1:5967910-5982416	3.16168	3.47831	3.1533	3.23227	2.97824	2.07749	2.81702	2.71316	1.12993	2.31987	2.0382	1.94838	1.70427	2.19475	2.93939	3.21379			Cre01.g042450	NA	8.72e-12	17
Cre01.g042502	Cre01.g042502	chromosome_1:5983950-6004186	0.131691	0.06073	0.0391114	0.0306245	0.0532691	0.173249	0.0467178	0.0416619	0.0524552	0.151261	0.182011	0.121032	0.0969004	0.168087	0.237941	0.145378			Cre01.g042502	NA	NA	NA
Cre01.g042550	Cre01.g042550	chromosome_1:6004861-6010226	13.5844	12.9928	11.2808	10.1798	8.41385	5.79293	6.68503	6.06943	8.2854	9.76414	19.6016	22.0898	25.9361	26.8	25.2639	16.1936			Cre01.g042550	nuc14	9.17e-20	10
Cre01.g042600	Cre01.g042600	chromosome_1:6010669-6012595	0.0434999	0.0120911	0.0140636	0.011435	0.0254444	0.0735919	0.0142447	0.00545247	0.0294721	0.0417682	0.0457125	0.0131624	0.0130939	0.00968119	0.0306491	0.0255256			Cre01.g042600	NA	NA	NA
Cre01.g042650	Cre01.g042650	chromosome_1:6012649-6015205	0.058449	0.0685557	0.0383125	0.0517112	0.0613372	0.0323072	0.0327098	0.0347272	0.175286	0.146549	0.0693351	0.0712203	0.053613	0.039372	0.0733256	0.12171			Cre01.g042650	NA	NA	NA
Cre01.g042700	Cre01.g042700	chromosome_1:6021459-6024465	5.12292	5.01206	3.8784	3.39327	2.70479	2.54462	3.00099	3.01865	8.7076	7.82155	5.29485	6.16674	4.73024	4.81045	4.57361	10.869			Cre01.g042700	nuc01	NA	NA
Cre01.g042750	ACH1	chromosome_1:6031055-6036984	172.677	501.779	433.713	357.773	274.373	182.384	209.026	196.925	100.344	29.5666	86.606	108.748	122.178	107.934	93.8132	216.118			Cre01.g042750	nuc03	1.63e-15	18
Cre01.g042800	DVR1	chromosome_1:6036988-6041433	5.21976	2.03231	4.27616	5.35747	6.78518	5.29657	7.12019	7.38183	14.9837	17.0992	44.8972	42.5512	24.2777	11.0651	8.69089	1.85116			Cre01.g042800	nuc11	4.02e-24	5
Cre01.g042850	Cre01.g042850	chromosome_1:6041479-6043815	0.825567	0.495751	1.50245	2.5482	4.07627	3.49599	5.13556	4.67275	12.1103	11.6735	7.45115	6.04345	6.60074	5.80654	3.16268	0.484142			Cre01.g042850	nuc09	2.37e-24	4
Cre01.g042900	Cre01.g042900	chromosome_1:6043935-6048637	2.84045	3.57386	3.0484	3.03062	3.21189	1.72779	2.54224	2.45455	7.97	6.05471	1.10019	0.806892	1.24196	0.8792	1.76554	1.99881			Cre01.g042900	nuc08	NA	NA
Cre01.g042950	Cre01.g042950	chromosome_1:6048642-6051724	0.794555	0.807496	0.615579	0.797817	0.829179	0.700083	0.959314	0.964994	1.78451	0.704586	0.798388	0.666834	0.649278	0.44759	0.680668	0.450232			Cre01.g042950	NA	NA	NA
Cre01.g043000	Cre01.g043000	chromosome_1:6051851-6056608	9.8475	13.3809	11.2471	11.4383	10.1949	10.7444	12.4747	10.4955	6.98336	8.42361	2.99862	1.33737	0.834479	1.70623	4.19248	9.96328			Cre01.g043000	nuc04	2.23e-18	18.5
Cre01.g043050	Cre01.g043050	chromosome_1:6057592-6061035	3.07417	5.36987	6.51442	6.38687	6.9362	5.64302	7.30342	7.31854	1.98658	4.49638	8.96767	9.20167	6.77162	5.08321	4.21043	4.02213			Cre01.g043050	nuc12	NA	NA
Cre01.g043100	Cre01.g043100	chromosome_1:6061089-6063405	11.1956	7.80605	8.36398	8.20601	6.62231	6.63657	7.25644	7.4149	6.16105	6.71532	15.9017	19.2108	21.8192	23.7818	21.8848	11.3261			Cre01.g043100	nuc14	9.39e-16	9
Cre01.g043150	Cre01.g043150	chromosome_1:6063505-6065172	20.1718	16.0012	15.165	13.8919	12.5484	11.2978	13.7128	11.0097	4.69063	6.43654	7.4019	9.2493	14.5617	16.7363	19.6687	23.7822			Cre01.g043150	nuc16	1.52e-20	14
Cre01.g043200	CGLD6	chromosome_1:6065186-6067405	38.4413	13.5001	7.57375	9.23942	12.2942	8.60822	9.40899	9.74084	12.1317	12.7658	52.8156	98.6801	87.0963	53.2528	51.2277	32.6765			Cre01.g043200	nuc14	4.16e-19	8
Cre01.g043250	Cre01.g043250	chromosome_1:6068115-6075799	5.65505	14.3041	20.2021	21.7338	22.3175	14.2395	17.0371	17.8881	5.91221	7.29642	3.91658	3.18733	2.5955	2.7215	5.1576	10.4281			Cre01.g043250	nuc05	1.88e-23	20
Cre01.g043300	Cre01.g043300	chromosome_1:6075937-6078825	0.717209	0.652926	1.08909	0.661554	0.704957	0.670441	0.774474	0.657825	0.522379	0.846704	1.60578	2.26198	2.72613	3.21259	2.4609	0.598332			Cre01.g043300	nuc14	NA	NA
Cre01.g043350	CAO1	chromosome_1:6081228-6085440	10.111	10.8637	18.4593	25.3017	34.2824	38.1046	47.5513	47.0942	35.647	15.7266	50.4303	60.4663	62.6662	42.7232	29.5672	8.19396			Cre01.g043350	nuc12	1.49e-14	3.5
Cre01.g043400	Cre01.g043400	chromosome_1:6087119-6090415	1.06565	1.35033	1.12737	1.26299	1.35575	1.218	1.48007	1.5479	4.62499	2.84143	2.28926	2.44377	2.11874	3.04277	3.50506	1.19372			Cre01.g043400	nuc10	NA	NA
Cre01.g043450	Cre01.g043450	chromosome_1:6090469-6093235	1.23683	1.18116	1.36381	1.76669	1.75776	0.944397	1.69561	1.79527	2.83852	2.47865	3.64296	3.39166	1.78035	1.58091	1.85322	0.866443			Cre01.g043450	NA	NA	NA
Cre01.g043500	Cre01.g043500	chromosome_1:6093289-6097337	2.33008	3.60254	4.01082	3.67675	3.42727	3.37871	3.78982	3.50948	4.85235	5.22514	3.31849	2.82741	2.56865	3.02023	2.48787	1.89921			Cre01.g043500	NA	NA	NA
Cre01.g043550	Cre01.g043550	chromosome_1:6100359-6109775	1.09092	1.15572	0.778336	0.890882	0.970616	0.663441	0.980761	1.03897	1.11868	0.751964	0.13831	0.0939775	0.196093	0.394936	1.00343	1.26339			Cre01.g043550	nuc04	NA	NA
Cre01.g043600	Cre01.g043600	chromosome_1:6109839-6113643	0.75878	0.947436	1.0974	1.1842	1.11817	0.962744	1.23354	1.24628	1.00321	0.794848	0.597011	0.691315	0.84194	1.04102	0.755362	0.657695			Cre01.g043600	NA	NA	NA
Cre01.g043650	MOT37	chromosome_1:6114040-6118005	1.46879	1.19631	1.28868	1.21124	0.986569	0.913178	1.18218	1.11548	0.090705	0.244472	0.404574	0.47795	0.385433	0.570978	1.10486	1.61798			Cre01.g043650	nuc04	1.39e-12	16
Cre01.g043700	Cre01.g043700	chromosome_1:6118172-6122475	0.348268	0.0758136	0.138248	0.132137	0.0825562	0.110726	0.121907	0.100108	0.243626	1.02355	1.42411	1.38556	1.71974	1.52637	0.777962	0.135549			Cre01.g043700	nuc14	6.14e-18	7
Cre01.g043750	BBS7	chromosome_1:6122588-6130017	11.4153	10.4413	11.1475	11.2829	10.5817	7.56825	9.16537	8.7476	6.22235	2.76239	2.14831	2.73811	2.89489	4.44349	10.8473	14.6294			Cre01.g043750	nuc04	1.13e-17	16
Cre01.g043800	Cre01.g043800	chromosome_1:6130043-6135545	1.32473	1.4348	2.41809	3.33828	3.58558	2.19999	2.80767	3.00854	1.2515	0.236832	0.132057	0.240173	0.187549	0.235023	0.470985	1.89021			Cre01.g043800	nuc05	1.19e-16	20
Cre01.g043817	Cre01.g043817	chromosome_1:6135639-6136995	0	0.0258755	0	0	0.0231964	0.0410459	0	0	0	0	0.0303167	0	0	0.0273035	0	0			Cre01.g043817	NA	NA	NA
Cre01.g043850	Cre01.g043850	chromosome_1:6137619-6148955	3.40633	3.10914	3.23948	3.09017	2.81929	2.27836	2.82632	2.85172	2.73709	2.67018	1.9981	2.38722	1.79158	1.86487	2.08894	2.78603			Cre01.g043850	NA	1.71e-13	17
Cre01.g043901	Cre01.g043901	chromosome_1:6149655-6150127	0	0	0	0	0	0	0	0	0	0.0572521	0	0	0	0	0	0			Cre01.g043901	NA	NA	NA
Cre01.g043950	Cre01.g043950	chromosome_1:6150299-6155645	5.44084	9.12602	12.321	13.3057	13.2759	12.3851	15.4015	15.6048	6.81771	5.87849	5.83994	5.74487	5.06997	5.67108	5.18721	8.62478			Cre01.g043950	nuc05	4.78e-15	21
Cre01.g044000	Cre01.g044000	chromosome_1:6156123-6158377	9.46083	7.71491	6.74497	7.22886	7.67833	3.95435	5.85826	6.59053	6.11919	5.67148	10.5543	9.7256	9.41569	6.66489	9.00249	9.71686			Cre01.g044000	NA	NA	NA
Cre01.g044050	Cre01.g044050	chromosome_1:6158379-6159585	116.139	67.3164	56.6771	45.4957	38.4308	32.4574	35.3467	34.1988	157.482	180.564	205.523	145.018	124.188	103.613	148.774	105.021			Cre01.g044050	nuc10	NA	NA
Cre01.g044100	AMB3	chromosome_1:6163593-6169953	23.2314	27.4323	26.1489	25.5124	26.2658	21.3021	25.9911	26.6327	15.9603	11.1898	8.68793	9.50594	8.6763	8.33346	11.7467	24.9058			Cre01.g044100	nuc04	5.34e-13	18
Cre01.g044150	Cre01.g044150	chromosome_1:6170467-6176593	1.20825	1.84781	3.09818	2.8499	2.38059	2.29867	2.36475	2.48239	0.125128	0.094595	1.32118	2.28905	2.32602	2.94015	1.85503	1.47654			Cre01.g044150	nuc13	NA	NA
Cre01.g044200	Cre01.g044200	chromosome_1:6176933-6179095	1.5102	0.738937	0.700704	0.588938	0.538805	0.434036	0.646923	0.776556	0.240846	0.24649	0.289616	0.227792	0.209228	0.316946	0.821279	1.5333			Cre01.g044200	NA	NA	NA
Cre01.g044250	Cre01.g044250	chromosome_1:6179403-6188537	0.0953497	0.154673	1.33913	2.93995	4.66192	5.98995	7.65785	8.667	6.50011	6.59226	3.88281	4.30629	3.45847	1.31046	0.432933	0.134466			Cre01.g044250	nuc06	4.21e-30	0.5
Cre01.g044276	Cre01.g044276	chromosome_1:6188657-6191793	0.0186332	0	0	0	0	0.022681	0	0	0	0.0461911	0.0145072	0	0	0	0	0			Cre01.g044276	NA	NA	NA
Cre01.g044300	Cre01.g044300	chromosome_1:6192643-6200195	0.0505627	0.055557	0.0650902	0.108312	0.0871261	0.104602	0.105703	0.132584	0.0115138	0.0226387	0.022022	0.00351096	0.0087168	0.0103632	0.0155261	0.0338107			Cre01.g044300	NA	NA	NA
Cre01.g044350	Cre01.g044350	chromosome_1:6200723-6212845	4.45714	5.57577	4.54509	4.53557	4.39269	4.25814	4.84403	4.84688	2.24349	0.70806	0.563933	0.927266	0.862048	1.13979	2.49151	6.76009			Cre01.g044350	nuc04	7.35e-13	17
Cre01.g044400	Cre01.g044400	chromosome_1:6212847-6214863	1.41011	2.16211	2.01683	1.86582	1.67959	1.0852	1.61245	1.4815	1.72816	2.38827	1.17873	1.01416	1.02856	1.26747	1.49073	1.62139			Cre01.g044400	NA	NA	NA
Cre01.g044450	Cre01.g044450	chromosome_1:6214993-6217955	0.298011	0.365018	0.611481	0.52345	0.543606	0.247114	0.441064	0.42196	0.580425	0.638072	0.358945	0.217694	0.25942	0.318182	0.28449	0.195425			Cre01.g044450	NA	NA	NA
Cre01.g044550	Cre01.g044550	chromosome_1:6226813-6228587	1.5055	1.01538	1.27152	1.36459	1.36949	1.00046	1.02448	1.29733	0.736275	1.30959	2.90704	3.70322	3.591	2.19381	1.83403	1.28888			Cre01.g044550	NA	NA	NA
Cre01.g044600	Cre01.g044600	chromosome_1:6229753-6238692	9.87438	10.6751	9.1407	8.69697	6.74965	5.50774	7.13409	7.24388	1.38802	1.55985	6.71879	9.80049	10.7341	9.52215	9.02721	13.1978			Cre01.g044600	nuc16	1.63e-15	13
Cre01.g044650	Cre01.g044650	chromosome_1:6239643-6246968	18.5131	27.7797	23.8771	20.5122	15.6878	12.2427	13.9987	13.0314	2.66997	1.16709	7.56881	12.7187	13.6142	11.3412	10.6221	24.6431			Cre01.g044650	nuc03	2.33e-15	15.5
Cre01.g044700	Cre01.g044700	chromosome_1:6247587-6252753	0.497703	0.0287206	0.0522312	0.148735	0.414107	0.487132	0.772392	0.959368	3.26549	4.1426	4.77773	5.36495	4.7585	2.93567	1.92497	0.077887			Cre01.g044700	nuc11	5.87e-30	5
Cre01.g044750	Cre01.g044750	chromosome_1:6252853-6257275	3.08447	0.722734	0.328947	0.469633	0.482074	0.736729	0.67317	0.559404	0.54975	0.368001	0.920452	1.45842	1.84291	4.21327	7.74912	3.08362			Cre01.g044750	nuc15	1.03e-15	8.5
Cre01.g044800	PFL1	chromosome_1:6257323-6301273	243.487	324.39	202.425	176.886	139.592	124.996	146.659	154.877	67.7254	9.01887	31.5747	62.579	88.0251	89.1344	82.144	346.768			Cre01.g044800	nuc02	1.73e-16	16
Cre01.g044850	Cre01.g044850	chromosome_1:6257323-6301273	0.691641	0.568012	0.804039	0.894591	0.777196	0.965324	1.13469	1.04849	0.429631	0.292587	1.58212	2.41472	2.47658	2.27439	1.26264	0.601973			Cre01.g044850	NA	NA	NA
Cre01.g044900	Cre01.g044900	chromosome_1:6301383-6309304	2.67543	3.12671	4.40031	5.19763	5.52736	4.76322	5.81257	5.90013	9.85852	5.28523	2.44173	2.0331	1.1506	1.47678	3.17256	4.11253			Cre01.g044900	nuc06	1.49e-15	21
Cre01.g044950	Cre01.g044950	chromosome_1:6309307-6315143	0.0645604	0.661116	0.51695	0.389236	0.332957	0.0860838	0.069591	0.0781747	0.0229978	0.0372517	0.0249207	0.0051476	0.0121487	0.0154978	0.021288	0.394203			Cre01.g044950	NA	NA	NA
Cre01.g045000	PRL9	chromosome_1:6316085-6319103	0.0674194	0.0918709	0.092424	0.0568315	0.0335392	0.0376007	0.119043	0.111679	0.0589321	0.0429547	0.430071	0.709271	0.679769	0.490491	0.264697	0.0424651			Cre01.g045000	NA	NA	NA
Cre01.g045050	Cre01.g045050	chromosome_1:6319333-6321720	0.0069621	0.00636807	0.00680177	0.0204634	0.037497	0.121376	0.0793663	0.0501044	0.0339705	0.118445	0.0162615	0.0108188	0	0.0175756	0.0070599	0			Cre01.g045050	NA	NA	NA
Cre01.g045100	Cre01.g045100	chromosome_1:6322005-6325299	4.5523	2.98589	3.42358	3.24685	3.19786	2.55194	3.1318	3.62112	1.70404	0.689881	6.4562	10.4357	14.2494	11.6728	9.15087	5.79494			Cre01.g045100	nuc14	NA	NA
Cre01.g045150	Cre01.g045150	chromosome_1:6325387-6333973	1.51055	0.830787	0.854974	0.835611	0.60832	0.720807	0.658709	0.893425	0.465235	0.200854	1.68676	2.16802	2.38712	2.79691	3.31032	1.73547			Cre01.g045150	nuc15	2.19e-13	9.5
Cre01.g045200	Cre01.g045200	chromosome_1:6335452-6338184	0.1875	0.570755	0.336702	0.0986936	0.0434411	0.0362722	0	0	0	0	0.0922356	0.0714283	0.0539218	0.150839	0.082655	0.327947			Cre01.g045200	NA	NA	NA
Cre01.g045350	FAP155	chromosome_1:6359147-6363883	11.6169	15.3803	17.2909	18.1128	17.9376	11.6753	14.4341	16.1207	11.1213	1.60994	2.59941	2.96945	3.16367	3.89416	6.18442	17.905			Cre01.g045350	nuc04	1.15e-14	18
Cre01.g045400	Cre01.g045400	chromosome_1:6363936-6367852	3.21354	6.28705	4.83418	3.26114	1.84813	2.29299	2.30402	1.77348	1.34776	1.84715	3.68835	1.65921	1.55403	3.44616	7.91104	6.53076			Cre01.g045400	nuc02	NA	NA
Cre01.g045426	Cre01.g045426	chromosome_1:6368022-6368694	1.21175	0.324192	0.0192695	0.0675536	0.0419297	0.0340983	0.0537166	0.00207126	0.0851982	0.136494	0.107171	0.146215	0.114926	0.00846087	1.22438	0.792156			Cre01.g045426	NA	NA	NA
Cre01.g045450	Cre01.g045450	chromosome_1:6368716-6372162	4.83083	4.61757	3.0185	2.49764	2.07785	1.88911	2.22774	2.17552	0.25986	0.249668	0.733325	1.72034	2.49372	4.76431	4.18575	6.75259			Cre01.g045450	nuc16	1.88e-23	14
Cre01.g045500	Cre01.g045500	chromosome_1:6372312-6385086	1.05786	0.971622	0.926649	1.05977	0.928798	0.664264	0.902398	1.09306	0.782875	0.433337	0.36801	0.347891	0.302373	0.374525	0.863997	1.15377			Cre01.g045500	nuc04	6.46e-12	18
Cre01.g045550	Cre01.g045550	chromosome_1:6385832-6390918	233.805	337.793	247.287	181.496	131.602	97.1854	105.57	98.3637	71.9013	43.1935	218.026	280.947	185.973	179.459	157.828	312.135			Cre01.g045550	nuc16	NA	NA
Cre01.g045600	SRR12	chromosome_1:6392566-6400182	0.444041	0.114029	0.185184	0.244561	0.361453	0.508461	0.685895	0.633684	0.487121	0.778938	2.9734	3.9509	3.10598	1.98535	0.702318	0.182648			Cre01.g045600	nuc11	1.16e-27	6
Cre01.g045601	Cre01.g045601	chromosome_1:6400286-6415382	2.07905	3.88885	2.52292	1.32477	0.894597	0.543918	0.627307	0.559103	0.200698	0.453259	1.05306	1.44136	1.12948	0.988602	0.618002	2.40773			Cre01.g045601	nuc02	NA	NA
Cre01.g045640	Cre01.g045640	chromosome_1:6415437-6421602	0.705457	0.776258	0.703145	0.645067	0.586773	0.512409	0.684088	0.67113	0.303852	0.233287	0.523309	0.425573	0.376372	0.379963	0.400438	0.538521			Cre01.g045640	NA	NA	NA
Cre01.g045650	ZNJ3	chromosome_1:6421729-6425014	14.2693	12.8172	10.7914	9.5148	7.39047	5.54456	7.58899	7.30113	2.1987	1.34043	1.89901	1.76851	1.50224	2.50562	4.8951	16.5879			Cre01.g045650	nuc02	1.14e-19	17
Cre01.g045700	CAT2	chromosome_1:6425112-6432474	2.75482	7.0105	7.04995	4.82519	2.49361	2.59643	2.6522	2.22018	1.00166	0.221126	0.1086	0.310037	1.62682	4.36697	2.98584	4.0986			Cre01.g045700	nuc03	1.46e-23	16
Cre01.g045752	Cre01.g045752	chromosome_1:6439296-6441892	0.0481866	0.0202171	0.0116647	0.00669582	0.0100295	0.0141403	0.012126	0.00457507	0.0216336	0.00800423	0.186405	0.134338	0.102127	0.0648224	0.0376494	0.0107953			Cre01.g045752	NA	NA	NA
Cre01.g045800	Cre01.g045800	chromosome_1:6444016-6448082	0.842848	0.762329	0.75736	0.686382	0.794708	0.454624	0.731155	0.890498	0.326359	0.456	0.508582	0.688808	0.563485	0.47551	0.545478	0.8505			Cre01.g045800	NA	NA	NA
Cre01.g045825	Cre01.g045825	chromosome_1:6448982-6450824	1.24107	2.72438	2.44669	1.7905	1.58907	1.14885	1.12684	0.8683	4.63656	2.54461	4.9407	4.66721	4.17083	3.56057	2.74425	1.91665			Cre01.g045825	nuc11	NA	NA
Cre01.g045850	Cre01.g045850	chromosome_1:6450912-6458194	0.269014	0.611053	0.554704	0.478018	0.389433	0.247174	0.326937	0.235898	1.10138	0.640997	1.13295	1.23463	1.14509	1.02761	0.771342	0.404611			Cre01.g045850	nuc14	NA	NA
Cre01.g045902	Cre01.g045902	chromosome_1:6338766-6346232	0.590207	0.167246	0.376683	0.770915	1.19067	0.949604	1.31476	1.47967	1.93372	2.78562	5.21642	4.15582	2.35655	0.863782	0.584228	0.165403			Cre01.g045902	nuc11	4.09e-29	4
Cre01.g045903	Cre01.g045903	chromosome_1:6458436-6464582	2.47161	2.49908	1.72371	1.58291	1.21662	1.1658	1.25858	1.22768	0.564899	0.487615	1.32445	2.51006	2.4531	2.15672	1.77996	2.70667			Cre01.g045903	nuc16	4.77e-12	13
Cre01.g045950	Cre01.g045950	chromosome_1:6465125-6467358	8.01915	4.12646	4.74374	5.01354	5.12461	4.27685	5.81076	5.19472	0.0743465	0.11798	0.186262	0.286732	0.58813	3.31499	4.88605	7.68374			Cre01.g045950	NA	NA	NA
Cre01.g046052	Cre01.g046052	chromosome_1:6467952-6478194	0.616286	0.641572	0.71985	0.882289	0.906902	0.585508	0.906715	1.02828	0.658243	0.313636	0.242117	0.250271	0.199847	0.26088	0.57113	0.666665			Cre01.g046052	nuc04	NA	NA
Cre01.g046150	Cre01.g046150	chromosome_1:6478272-6484454	1.70218	4.06206	5.16578	5.84918	5.12382	4.43584	5.24724	4.14705	2.83692	1.33587	1.955	2.87796	3.02637	2.35166	1.13349	1.62778			Cre01.g046150	nuc05	NA	NA
Cre01.g046237	Cre01.g046237	chromosome_1:6484611-6500252	0.396767	0.581372	0.542128	0.561021	0.505272	0.371393	0.44936	0.458994	0.257262	0.477213	0.331903	0.397252	0.488862	0.267765	0.22415	0.338289			Cre01.g046237	NA	NA	NA
Cre01.g046250	Cre01.g046250	chromosome_1:6542255-6550887	0.204506	0.21175	0.234221	0.279698	0.389596	0.239197	0.209077	0.268989	0.0866953	0.12499	0.112526	0.10993	0.0345416	0.0698855	0.11275	0.177974			Cre01.g046250	NA	NA	NA
Cre01.g046324	Cre01.g046324	chromosome_1:6500352-6508821	0.609174	0.760006	0.849597	0.990371	0.895276	0.518989	0.764188	0.787736	0.326353	0.307605	0.241563	0.259156	0.200924	0.299175	0.299224	0.68583			Cre01.g046324	nuc04	NA	NA
Cre01.g046450	Cre01.g046450	chromosome_1:6581275-6585780	0.348054	0.0443612	0.0153878	0.00342849	0.0150705	0.0775831	0.0087172	0.00748387	0.00117641	0.0711575	0.069615	0.139564	0.424713	1.01282	1.49832	0.381023			Cre01.g046450	NA	1.58e-16	9
Cre01.g046500	Cre01.g046500	chromosome_1:6525685-6530183	0.425686	0.0413645	0.0124141	0.0038983	0.0241311	0.0754663	0.00720511	0.0114325	0.00364318	0.0792297	0.0482287	0.18314	0.539811	1.23902	1.74615	0.449563			Cre01.g046500	NA	4.92e-16	9
Cre01.g046501	Cre01.g046501	chromosome_1:6531215-6535718	0.370514	0.0439706	0.0188947	0.00237959	0.0220542	0.0875214	0.00872693	0.00749222	0.00116814	0.0760221	0.0787367	0.155037	0.487589	1.06653	1.63838	0.401939			Cre01.g046501	NA	1.58e-16	9
Cre01.g046502	Cre01.g046502	chromosome_1:6536715-6541215	0.370083	0.0463352	0.0189223	0.0034355	0.0220875	0.0858775	0.00874156	0.00750478	0.00115574	0.0801225	0.0788687	0.146344	0.445186	1.05053	1.56529	0.381031			Cre01.g046502	NA	1.91e-16	9
Cre01.g046600	Cre01.g046600	chromosome_1:6346352-6350170	0.00671898	0.0771505	0.137648	0.16862	0.301036	0.401713	0.363016	0.333099	0.278268	0.458084	0.968218	0.615747	0.390317	0.426275	0.243436	0.0225113			Cre01.g046600	NA	NA	NA
Cre01.g046650	Cre01.g046650	chromosome_1:6350171-6356702	0.00642676	6.54e-06	6.77e-06	0.00294807	0.00533801	0.044876	0.00577835	0.00893176	0.00472629	0.0750689	0.208044	0.0908712	0.0726457	0.0173132	0	0			Cre01.g046650	NA	NA	NA
Cre01.g046652	Cre01.g046652	chromosome_1:6356860-6359002	6.75755	0.580288	3.53596	6.99021	9.00543	9.98192	13.277	13.4594	16.4637	13.2315	95.2017	97.6338	48.213	19.3549	4.98008	3.70046			Cre01.g046652	nuc11	1.07e-24	5
Cre01.g046800	Cre01.g046800	chromosome_1:6551261-6555217	115.147	91.4712	74.5508	63.2514	48.9606	45.0239	52.3546	52.4269	40.6684	16.0891	23.9093	39.4393	45.5421	45.3612	71.086	98.2131			Cre01.g046800	nuc02	5.01e-18	15
Cre01.g046850	Cre01.g046850	chromosome_1:6555325-6560275	1.04145	0.878878	0.488151	0.581007	0.588667	0.488081	0.646694	0.601167	0.419828	0.406374	1.11138	0.629711	0.668522	0.817173	1.51167	0.961011			Cre01.g046850	NA	NA	NA
Cre01.g046950	Cre01.g046950	chromosome_1:6567825-6569307	0.0242924	0.0226269	0	0.019829	0.0250488	0.0792913	0	0	0	0	0.0690787	0	0	0.0263728	0.0277089	0			Cre01.g046950	NA	NA	NA
Cre01.g047001	Cre01.g047001	chromosome_1:6569357-6571907	14.8581	9.47172	6.94026	6.65914	6.6393	6.46816	7.30012	7.23534	4.28947	2.98108	1.24757	1.83223	2.49691	5.93525	17.3726	20.4079			Cre01.g047001	nuc01	2.33e-15	16
Cre01.g047050	Cre01.g047050	chromosome_1:6574705-6575710	0.026707	0.100321	0.0911365	0.152386	0.105325	0.094235	0.0760652	0.141634	0.105838	0.105716	0.136402	0.172208	0.0918141	0.0647957	0.0335198	0.0944472			Cre01.g047050	NA	NA	NA
Cre01.g047100	Cre01.g047100	chromosome_1:6576709-6581055	0.0864359	0.0192007	0.0034345	0.00086541	0.00522369	0.0654346	0.00475258	0.00152636	0.0434286	0.137543	0.046654	0.0257674	0.0862858	0.240642	0.317512	0.0873635			Cre01.g047100	NA	NA	NA
Cre01.g047200	Cre01.g047200	chromosome_1:6586815-6591137	0.18889	0.0324637	0.00467836	0.0066725	0.0133705	0.0316618	0.00368085	0.0127105	0.00144911	0.0455631	0.0490809	0.0969624	0.275413	0.681013	0.987516	0.282624			Cre01.g047200	NA	NA	NA
Cre01.g047218	Cre01.g047218	chromosome_1:6591485-6593897	0.0104377	0	0	0	0	0.0381155	0	0	0	0.0370322	0.0111861	0	0.0192624	0.00830527	0	0			Cre01.g047218	NA	NA	NA
Cre01.g047229	Cre01.g047229	chromosome_1:6593955-6598297	0.410325	0.536264	0.437134	0.546848	0.533852	0.437031	0.580789	0.646354	0.689959	0.462224	1.33589	1.22369	1.13301	0.883081	1.00187	0.534632			Cre01.g047229	NA	NA	NA
Cre01.g047265	Cre01.g047265	chromosome_1:6598705-6608552	0.0539707	0.0102279	0.00421727	0.0202116	0.0224612	0.0578958	0.054537	0.0492508	0.176528	0.416879	0.548361	0.791666	1.38315	0.578597	0.17772	0.0183724			Cre01.g047265	NA	1.23e-26	6
Cre01.g047300	Cre01.g047300	chromosome_1:6608559-6611225	5.6281	1.48758	0.134952	0.0942435	0.0228187	0.223753	0.314296	0.11254	0.0732241	0.101253	0.0546823	0.090801	0.515261	6.20009	12.0753	7.32421			Cre01.g047300	nuc15	6.68e-17	12
Cre01.g047350	Cre01.g047350	chromosome_1:6611335-6617929	0.282156	0.0365605	0.00895558	0.0122264	0.0127021	0.101347	0.0295253	0.0228684	0.013529	0.0369009	0.0205923	0.0218349	0.126023	0.439058	0.425623	0.237685			Cre01.g047350	NA	NA	NA
Cre01.g047400	Cre01.g047400	chromosome_1:6623745-6632667	0.794262	0.178149	0.214605	0.223332	0.283817	0.401619	0.442546	0.341377	0.0446059	0.108089	0.0737602	0.197205	0.40882	1.17497	1.60819	0.715735			Cre01.g047400	nuc15	NA	NA
Cre01.g047450	Cre01.g047450	chromosome_1:6632677-6634775	3.73267	5.59987	5.04095	5.16741	4.3353	3.7278	4.28311	4.03632	1.6403	1.62488	3.58774	4.20725	3.94102	4.0414	3.43264	5.69701			Cre01.g047450	NA	NA	NA
Cre01.g047500	Cre01.g047500	chromosome_1:6634875-6641787	7.53607	9.03078	5.40931	4.16779	4.18	3.52369	3.7396	3.30491	0.163267	0.202068	0.879297	1.23495	1.1286	1.29226	2.10004	11.0977			Cre01.g047500	nuc02	1.19e-16	16
Cre01.g047550	Cre01.g047550	chromosome_1:6641791-6644225	1.65315	0.456142	0.226373	0.397897	0.555529	0.477692	0.765661	0.69629	6.2697	3.11277	3.10863	3.6523	3.94511	3.28968	4.63689	1.10879			Cre01.g047550	nuc10	5.85e-22	7
Cre01.g047600	Cre01.g047600	chromosome_1:6644412-6646745	1.90066	0.900315	1.37243	1.60037	1.72827	2.3252	2.4914	2.3584	26.7696	26.8092	12.004	9.77341	8.18642	9.61547	6.75504	3.91619			Cre01.g047600	nuc10	5.7e-15	6
Cre01.g047650	Cre01.g047650	chromosome_1:6646845-6650544	0.393238	0.368654	0.736997	0.947986	1.09351	1.14242	1.11586	1.45181	12.4018	4.78773	2.19023	2.90446	2.90187	1.71641	0.899786	0.276689			Cre01.g047650	nuc07	7.34e-20	4
Cre01.g047700	CYN40	chromosome_1:6650722-6656265	4.79909	3.16298	3.88415	4.17546	3.62802	3.24826	3.23309	2.86333	4.60247	6.66928	13.5235	16.3383	16.9115	17.2807	13.5381	3.70197			Cre01.g047700	nuc14	3.51e-12	7
Cre01.g047750	RPL18a	chromosome_1:6656385-6659284	1014.59	1115.54	1223.1	1203.69	1225.36	1314.46	1545.05	1451.47	2389.58	1904.72	2024.88	1418.92	1108.45	909.835	838.784	958.814			Cre01.g047750	NA	NA	NA
Cre01.g047800	GRX6	chromosome_1:6659345-6662827	11.2124	9.45867	11.9116	11.859	11.1033	8.04016	9.13096	8.0551	14.081	23.3551	38.2751	19.1457	5.14888	3.29912	7.35719	9.37393			Cre01.g047800	nuc09	NA	NA
Cre01.g047850	Cre01.g047850	chromosome_1:6662829-6668395	0.992844	0.936478	1.84958	1.71124	1.79071	1.57486	1.52257	1.41581	0.713391	0.647655	1.67778	1.96148	2.03569	4.35693	3.74642	1.4109			Cre01.g047850	nuc15	NA	NA
Cre01.g047900	Cre01.g047900	chromosome_1:6668469-6673090	33.8839	22.3935	11.9592	10.852	9.13882	8.19434	10.0256	9.44691	8.31902	6.17542	5.00682	5.82914	5.08112	7.34323	34.1333	50.2317			Cre01.g047900	nuc01	8.1e-17	16
Cre01.g047950	IFT27	chromosome_1:6674451-6676061	70.6368	67.709	59.2946	56.2729	48.9836	31.4632	36.8282	37.9143	47.7882	6.88737	1.69362	2.16625	2.75057	6.88785	38.4322	99.1708			Cre01.g047950	nuc02	3.04e-21	17
Cre01.g048000	Cre01.g048000	chromosome_1:6676225-6686485	11.2561	6.23517	3.41752	2.65507	1.55888	1.27182	1.24532	1.04475	0.291209	0.0868512	0.0602994	0.0751698	0.163144	1.87205	13.8404	14.625			Cre01.g048000	nuc01	1.08e-22	15
Cre01.g048050	Cre01.g048050	chromosome_1:6686607-6689572	2.92381	1.90623	2.27195	1.91376	1.7675	1.56685	1.96033	1.72937	1.80978	2.51184	2.60138	3.12565	2.53229	2.50002	3.26139	2.45378			Cre01.g048050	NA	NA	NA
Cre01.g048100	Cre01.g048100	chromosome_1:6689589-6696775	2.06388	1.81419	1.50683	1.48263	1.22269	1.27711	1.27724	1.22058	1.44428	0.922514	1.73215	2.44554	2.88301	3.37415	4.1607	2.95072			Cre01.g048100	nuc15	1.08e-20	10.5
Cre01.g048102	Cre01.g048102	chromosome_1:6696919-6703835	0.180011	0.146017	0.31968	0.375208	0.603458	0.511131	0.627768	0.735451	1.31508	0.657675	0.90042	0.802564	0.526776	0.511949	0.462014	0.117967			Cre01.g048102	nuc12	2.8e-15	3
Cre01.g048150	Cre01.g048150	chromosome_1:6703885-6706385	0.47558	0.586218	1.04117	1.39548	1.51272	1.19315	1.28568	1.754	1.95059	1.3452	3.24748	2.94565	2.00994	1.45262	0.663537	0.238848			Cre01.g048150	nuc12	3.01e-12	3
Cre01.g048200	Cre01.g048200	chromosome_1:6712048-6721154	0.703847	0.0991068	0.0256734	0.0196001	0.0276211	0.103355	0.0578957	0.0511259	0.0133485	0.0501335	0.0297176	0.0314637	0.168253	2.69789	2.96392	0.562251			Cre01.g048200	nuc15	NA	NA
Cre01.g048250	Cre01.g048250	chromosome_1:6721201-6723924	25.3629	10.0564	1.3459	1.19894	1.10893	1.83761	2.091	1.75867	1.22532	0.395265	1.24789	2.13387	1.69741	5.07131	25.4359	37.9166			Cre01.g048250	nuc01	1.19e-12	13
Cre01.g048300	Cre01.g048300	chromosome_1:6724044-6727996	0.511247	0.37071	0.0370451	0.0678231	0.133261	0.255547	0.146593	0.189437	0.67708	0.65445	1.58307	1.77645	1.76413	1.28834	1.15067	1.02871			Cre01.g048300	nuc14	3.1e-23	7
Cre01.g048350	Cre01.g048350	chromosome_1:6727998-6732124	0.0454516	0.0630943	0.12777	0.0734572	0.0475483	0.105436	0.0606668	0.0432476	0.111963	0.15668	0.068868	0.0896841	0.0612716	0.0364203	0.0386622	0.0348295			Cre01.g048350	NA	NA	NA
Cre01.g048400	Cre01.g048400	chromosome_1:6732234-6741306	10.3079	4.31762	1.99226	1.77639	1.50788	1.49191	1.74773	1.72312	0.436537	0.213853	0.162618	0.382736	0.648464	3.4758	13.235	12.6133			Cre01.g048400	nuc01	3.05e-17	14
Cre01.g048450	Cre01.g048450	chromosome_1:6741312-6746304	1.44679	1.61092	1.95225	1.90683	2.06342	1.86472	1.95227	1.9886	3.80912	2.00815	3.28326	2.94609	2.85292	2.53862	2.03855	1.49427			Cre01.g048450	NA	NA	NA
Cre01.g048501	Cre01.g048501	chromosome_1:6746352-6748674	0.341466	0.137216	0.221424	0.294221	0.337553	0.612495	0.515209	0.640804	0.211155	0.121861	1.23038	1.81967	1.50473	2.18164	1.32017	0.24112			Cre01.g048501	NA	8.72e-12	6
Cre01.g048550	Cre01.g048550	chromosome_1:6748962-6753424	2.64192	0.712648	0.563448	0.62243	0.680656	0.870579	0.969262	0.803717	2.62712	4.04407	11.8137	6.54124	4.17667	3.39236	3.90689	1.92149			Cre01.g048550	nuc11	2.4e-20	7
Cre01.g048600	Cre01.g048600	chromosome_1:6753698-6760284	3.69923	5.16612	4.38377	3.10855	2.12625	1.30439	1.99556	1.27786	0.298058	0.194982	2.35306	2.67732	2.66501	2.91169	2.58599	4.80312			Cre01.g048600	nuc16	4.16e-19	13.5
Cre01.g048650	Cre01.g048650	chromosome_1:6760434-6764495	5.44719	5.07533	8.41994	13.7884	29.5388	26.7569	34.3522	37.6958	28.3537	13.2254	12.3359	9.36654	4.3293	6.10222	18.8465	5.60914			Cre01.g048650	nuc06	NA	NA
Cre01.g048701	Cre01.g048701	chromosome_1:6764528-6771524	0.0496294	0.0439178	0.0495555	0.0506595	0.0622279	0.0553345	0.04336	0.0536476	0.0785906	0.093633	0.0262011	0.00351871	0	0.0127572	0.011904	0.0410216			Cre01.g048701	NA	NA	NA
Cre01.g048750	PPR7	chromosome_1:6771578-6774128	10.1211	13.3524	9.75044	8.52017	9.23814	5.81419	6.96587	7.13479	18.8576	20.022	6.84348	2.03063	1.42798	3.34287	8.65528	10.1158			Cre01.g048750	nuc08	NA	NA
Cre01.g048800	Cre01.g048800	chromosome_1:6774178-6776224	1.1606	1.26613	1.47668	1.48079	1.60075	1.21272	1.54671	1.53949	0.642867	1.06432	2.23213	2.42786	2.247	1.69604	1.46145	1.23343			Cre01.g048800	NA	NA	NA
Cre01.g048850	Cre01.g048850	chromosome_1:6776784-6782324	1.37356	1.21368	0.975862	1.00691	1.16579	0.621602	1.1035	1.18534	0.79718	0.763978	0.495766	0.557594	0.619913	0.630075	1.43259	1.27524			Cre01.g048850	NA	NA	NA
Cre01.g048900	Cre01.g048900	chromosome_1:6782807-6791284	0.616231	1.8931	2.43549	2.43654	1.97443	1.5186	1.3188	1.27656	2.99023	2.8638	1.75379	1.73864	1.84886	2.0194	1.83317	0.923901			Cre01.g048900	nuc08	NA	NA
Cre01.g048950	PYR5	chromosome_1:6791404-6797138	19.0306	32.5551	35.6515	30.8392	24.7841	15.1308	17.0434	15.1879	37.1922	58.7982	16.4967	7.21497	7.44454	11.5179	15.5964	17.5748			Cre01.g048950	nuc08	2.13e-11	17
Cre01.g049000	Cre01.g049000	chromosome_1:6797437-6799596	34.3924	37.4565	44.5265	39.7583	36.1952	29.6797	32.4016	29.0365	57.5238	91.7927	138.964	59.0035	11.5168	9.141	16.4762	23.2443			Cre01.g049000	nuc09	NA	NA
Cre01.g049050	Cre01.g049050	chromosome_1:6799598-6802356	1.32385	1.29252	1.2865	1.53112	1.57196	1.1172	1.63182	1.37247	1.43134	1.38187	1.51619	1.46334	1.43653	1.4924	1.66605	1.10698			Cre01.g049050	NA	NA	NA
Cre01.g049100	Cre01.g049100	chromosome_1:6802484-6811334	0.896499	1.52858	1.55927	1.54458	1.58957	1.49589	1.81596	1.61273	1.19872	1.58367	1.81714	1.73606	1.38909	1.37252	1.52007	1.51689			Cre01.g049100	NA	NA	NA
Cre01.g049117	Cre01.g049117	chromosome_1:6811508-6819216	0	0	0	0.0166479	0	0.031674	0.0270525	0.0428192	0	0.0539179	0	0.0339291	0.0421202	0.0173784	0	0.0728163			Cre01.g049117	NA	NA	NA
Cre01.g049132	Cre01.g049132	chromosome_1:6811508-6819216	2.7773	2.42862	2.98576	3.63154	4.63357	2.88344	4.2196	5.29389	3.42896	2.43415	1.7569	1.97261	2.11248	1.18959	1.76324	2.5984			Cre01.g049132	nuc05	NA	NA
Cre01.g049200	Cre01.g049200	chromosome_1:6820448-6830964	0.151077	0.232083	0.395992	0.707975	0.6478	0.403722	0.706673	0.654218	0.387374	0.338335	0.185039	0.259427	0.189547	0.195218	0.0794154	0.127054			Cre01.g049200	NA	NA	NA
Cre01.g049250	Cre01.g049250	chromosome_1:6832394-6836116	0.235392	0.294907	0.357123	0.306723	0.430139	0.517935	0.313734	0.30807	0.376056	0.674811	0.314702	0.208759	0.171777	0.176877	0.135942	0.217697			Cre01.g049250	NA	NA	NA
Cre01.g049300	Cre01.g049300	chromosome_1:6837509-6842234	2.62073	2.39905	2.76246	3.10292	2.76735	2.19195	2.42805	2.26212	0.262791	0.274889	0.226845	0.384173	0.501558	0.505645	0.734896	2.91904			Cre01.g049300	nuc04	8.1e-17	18
Cre01.g049350	Cre01.g049350	chromosome_1:6842294-6847994	5.38851	4.45567	5.16133	5.24203	5.23653	4.19708	5.03279	5.3362	6.28416	6.709	11.1744	10.4571	6.79002	6.91649	6.87445	4.45248			Cre01.g049350	NA	NA	NA
Cre01.g049400	Cre01.g049400	chromosome_1:6848094-6850712	7.12626	7.63633	4.6982	3.57301	3.28425	2.10989	2.25469	2.45697	0.805103	1.43101	1.07554	1.35458	2.3836	2.61399	3.36028	7.57545			Cre01.g049400	nuc02	5.1e-23	15
Cre01.g049450	Cre01.g049450	chromosome_1:6850718-6852914	9.7063	7.24948	5.13808	4.92944	3.66503	3.03082	3.4524	2.56227	5.57709	6.59125	17.9852	19.737	20.3845	25.0503	20.2796	11.451			Cre01.g049450	nuc14	4.7e-20	9
Cre01.g049500	COX2B	chromosome_1:6853368-6854952	188.478	218.577	178.307	147.349	126.527	94.7798	110.002	110.205	86.1848	66.6808	93.7335	130.442	157.21	154.477	151.598	243.651			Cre01.g049500	nuc02	7.41e-22	14
Cre01.g049550	Cre01.g049550	chromosome_1:6854998-6858154	2.539	2.76769	2.87171	3.16386	3.5485	2.17054	3.07105	3.22778	4.72031	3.18983	3.65895	3.20138	3.63418	3.1767	3.57028	2.55029			Cre01.g049550	NA	NA	NA
Cre01.g049600	CGLD22	chromosome_1:6858208-6860964	25.0995	46.2974	30.7895	19.9695	13.2429	8.59106	10.151	10.3004	9.88368	12.5417	10.6779	9.32718	5.94564	5.01205	8.28016	31.0805			Cre01.g049600	nuc02	3.56e-11	16
Cre01.g049650	Cre01.g049650	chromosome_1:6862605-6872864	2.769	4.33847	4.03956	3.89969	3.55201	3.21576	3.81613	3.73601	11.2257	6.23747	4.85744	4.80896	4.58638	4.48408	4.90753	3.98389			Cre01.g049650	nuc07	NA	NA
Cre01.g049750	Cre01.g049750	chromosome_1:6873294-6878288	9.24791	9.59331	6.42459	4.23861	3.87776	3.50051	3.62767	3.32256	9.47288	15.2994	8.87449	6.02439	5.39294	6.14414	11.0849	10.2116			Cre01.g049750	nuc01	NA	NA
Cre01.g049826	Cre01.g049826	chromosome_1:6879927-6923528	0.11802	0.182974	0.175854	0.287802	0.284159	0.299427	0.376651	0.287569	0.242344	0.16327	0.150996	0.0615834	0.0833994	0.0799597	0.0525048	0.0654304			Cre01.g049826	NA	NA	NA
Cre01.g049900	Cre01.g049900	chromosome_1:6924507-6928437	13.4604	16.4907	14.4229	13.1456	11.4806	9.4449	10.1661	8.84865	10.4526	13.6427	20.4399	16.6343	16.2522	14.2734	13.4091	12.4796			Cre01.g049900	NA	NA	NA
Cre01.g049950	Cre01.g049950	chromosome_1:6928625-6936822	53.7091	34.566	25.9215	34.8031	35.1879	32.077	41.0844	42.96	53.9655	21.851	7.56884	7.31305	7.01899	9.94106	34.3138	73.0737			Cre01.g049950	nuc04	NA	NA
Cre01.g050000	Cre01.g050000	chromosome_1:6938546-6941887	13.5125	6.94966	6.06257	5.55005	4.77824	5.88094	6.68309	6.08011	3.03857	2.1268	26.7138	32.1367	28.8713	29.7396	26.5071	16.7777			Cre01.g050000	nuc14	1.13e-15	8
Cre01.g050050	Cre01.g050050	chromosome_1:6941941-6945857	2.31073	2.5814	2.87512	2.99267	3.00534	1.69869	2.05545	2.21183	2.7272	3.05458	1.32241	1.36008	1.71718	1.16604	1.88347	1.93964			Cre01.g050050	NA	NA	NA
Cre01.g050100	DPD1	chromosome_1:6946000-6950914	36.1797	31.941	41.5205	49.1436	55.2315	58.7538	68.6059	65.6685	101.89	91.884	95.7177	76.9825	46.4358	25.9236	27.2946	37.1529			Cre01.g050100	nuc09	1.38e-17	2
Cre01.g050150	Cre01.g050150	chromosome_1:6951054-6957310	0.888994	0.843734	1.01658	1.10078	0.787159	0.394291	0.623125	0.540111	0.237534	0.507844	1.60991	2.00924	2.08122	1.67252	1.21234	0.927417			Cre01.g050150	nuc14	NA	NA
Cre01.g050200	Cre01.g050200	chromosome_1:6958611-6960907	0.173455	0.0466264	0.0542605	0.0630014	0.0766545	0.118092	0.0845504	0.0937923	0.181677	0.12395	0.123529	0.119572	0.0734365	0.0631594	0.064921	0.0876475			Cre01.g050200	NA	NA	NA
Cre01.g050300	Cre01.g050300	chromosome_1:6968037-6969259	5.22746	2.20158	1.89891	1.96793	1.76037	2.44554	3.16787	3.14581	1.1749	0.318769	3.06631	3.788	4.67865	5.60292	6.23766	5.12965			Cre01.g050300	NA	1.86e-13	8.5
Cre01.g050316	Cre01.g050316	chromosome_1:6969307-6972453	2.63852	1.51944	1.174	1.16471	1.00691	1.45873	1.71451	1.71386	1.62198	0.550355	1.16639	1.71957	1.9198	2.48664	2.84196	2.67675			Cre01.g050316	NA	NA	NA
Cre01.g050350	RBL6	chromosome_1:6972961-6977057	0.257723	0.435714	0.401293	0.33272	0.249019	0.250764	0.43221	0.297072	0.115964	0.210258	0.326944	0.250501	0.42424	0.520983	0.228622	0.314229			Cre01.g050350	NA	NA	NA
Cre01.g050400	TIM22C	chromosome_1:6977167-6979351	2.20171	1.89817	1.1785	1.05963	1.07766	0.714362	1.18977	1.26914	1.10838	0.611139	0.783298	1.39946	2.31225	2.24607	2.12916	2.33993			Cre01.g050400	NA	6.27e-13	13
Cre01.g050451	Cre01.g050451	chromosome_1:6979551-6988217	2.27486	2.43931	3.30562	3.30613	3.18252	3.03412	3.45786	3.10785	0.418834	0.515326	1.21282	1.38132	1.37838	1.8934	3.16543	3.66556			Cre01.g050451	nuc04	NA	NA
Cre01.g050500	PPR1	chromosome_1:6988427-6994456	0.879979	3.01137	3.55825	4.53768	5.07511	4.53694	5.30907	5.79756	32.8034	13.9611	6.55846	4.17912	2.29035	1.75368	3.98729	1.87956			Cre01.g050500	nuc07	2.29e-14	1
Cre01.g050550	Cre01.g050550	chromosome_1:6994688-6996007	144.895	146.463	137.453	126.814	97.3216	60.0035	66.4372	55.7353	80.9025	50.5716	130.267	240.573	285.273	251.703	197.319	181.28			Cre01.g050550	nuc16	7.51e-12	11
Cre01.g050600	Cre01.g050600	chromosome_1:6996431-7002327	0.504587	0.462566	0.313961	0.387471	0.424217	0.239884	0.28667	0.375268	0.45745	0.379567	0.716978	0.69238	0.778788	0.608174	0.627152	0.357224			Cre01.g050600	NA	NA	NA
Cre01.g050608	Cre01.g050608	chromosome_1:7002369-7011655	0.656709	1.01831	1.41304	1.35982	1.27493	0.883456	1.04291	1.02148	0.108585	0.274416	0.497686	0.9276	0.828864	1.06855	1.05971	0.801235			Cre01.g050608	nuc03	NA	NA
Cre01.g050616	Cre01.g050616	chromosome_1:7011709-7015525	0	7.15e-05	0.342416	0	4.41e-05	2.54e-05	5.43e-05	0	0.209841	0	0.864083	0.00022857	0.882142	0.18619	0	4.84e-05			Cre01.g050616	NA	NA	NA
Cre01.g050624	Cre01.g050624	chromosome_1:7011709-7015525	0.987931	1.40984	1.58207	1.81703	1.602	1.32877	1.64934	1.48712	5.13e-05	0.363317	0.00100342	1.25106	0.221364	1.10267	1.74132	0.904044			Cre01.g050624	NA	NA	NA
Cre01.g050650	Cre01.g050650	chromosome_1:7015845-7025077	3.17392	3.62536	4.0896	3.96352	3.76211	2.90793	3.38116	3.62746	0.458507	0.793169	0.56281	0.639613	0.618752	0.737328	1.62447	3.95774			Cre01.g050650	nuc04	1.75e-22	18
Cre01.g050700	Cre01.g050700	chromosome_1:7026655-7031017	6.42919	1.38353	0.0611852	0.0584866	0.0278652	0.215831	0.21424	0.15772	0.124234	0.101609	0.0377443	0.0340636	0.224012	4.83677	14.2467	8.00205			Cre01.g050700	nuc01	NA	NA
Cre01.g050750	Cre01.g050750	chromosome_1:7031065-7036531	1.81673	0.349552	0.0273496	0.0195316	0.0131772	0.10233	0.104711	0.0631179	0.0766969	0.0356344	0.0696221	0.0493411	0.221896	2.54607	4.60625	2.52211			Cre01.g050750	nuc15	1.37e-14	10.5
Cre01.g050800	Cre01.g050800	chromosome_1:7037125-7044497	0.71813	0.1131	0.00470112	0.0126734	0.0200689	0.0895226	0.045861	0.0256717	0.00126592	0.0482667	0.024763	0.0247562	0.0406965	0.839712	1.6705	0.749415			Cre01.g050800	NA	NA	NA
Cre01.g050850	Cre01.g050850	chromosome_1:7046334-7052187	21.4714	19.825	23.9416	25.5883	24.8921	19.4025	24.5096	24.9022	19.7365	15.5243	24.2248	31.2912	34.6832	36.6053	37.7448	22.2498			Cre01.g050850	NA	NA	NA
Cre01.g050900	Cre01.g050900	chromosome_1:7052325-7054967	0.391606	0.470759	0.955358	1.0698	1.48962	1.19384	1.42101	1.30255	0.295424	0.309964	1.14287	1.04346	0.87151	1.2634	0.937459	0.339838			Cre01.g050900	NA	NA	NA
Cre01.g050950	Cre01.g050950	chromosome_1:7057408-7061075	82.033	5.74357	19.2701	41.9806	61.0147	81.9417	106.748	118.923	171.115	77.6519	725.877	744.104	373.201	143.661	99.0196	10.3434			Cre01.g050950	nuc11	1.08e-22	5
Cre01.g051000	Cre01.g051000	chromosome_1:7062108-7066026	1.35017	1.6481	2.10827	2.23039	2.65819	1.54984	2.06195	2.76165	6.05711	4.77001	2.84165	1.55219	0.88524	1.10365	1.68949	1.08054			Cre01.g051000	nuc08	NA	NA
Cre01.g051050	FAP225	chromosome_1:7066455-7071310	7.61976	7.43019	8.92913	9.74717	10.8169	7.23771	9.10137	10.4522	3.00022	2.70808	0.362669	0.32283	0.219728	0.265677	1.91027	9.83154			Cre01.g051050	nuc04	5.16e-19	19
Cre01.g051100	Cre01.g051100	chromosome_1:7071855-7077573	3.67473	3.94368	3.13424	3.35753	3.13547	2.42618	2.7794	3.03112	3.87605	3.08184	3.07995	3.58832	4.31074	3.62163	3.86886	3.45459			Cre01.g051100	NA	NA	NA
Cre01.g051137	Cre01.g051137	chromosome_1:7077645-7078437	0.436055	0.189849	0.329429	0.301864	0.115498	0.437737	0.261476	0.410314	0.423547	0.227531	0.240024	0.214226	0.267156	0.397809	0.453664	0.577082			Cre01.g051137	NA	NA	NA
Cre01.g051174	Cre01.g051174	chromosome_1:7078515-7088297	0.258123	0.300403	0.222858	0.239661	0.258276	0.303123	0.248647	0.27473	0.464846	0.322853	0.232483	0.207904	0.247343	0.278728	0.220127	0.259607			Cre01.g051174	NA	NA	NA
Cre01.g051211	Cre01.g051211	chromosome_1:7088525-7093788	0.0356322	0.0278122	0.008677	0.007116	0.0251167	0.0640031	0.00860001	0.00837725	0.0110112	0.0848646	0.0344316	0.00586347	0.047544	0.0084213	0.00484971	0.00546228			Cre01.g051211	NA	NA	NA
Cre01.g051250	DLC4	chromosome_1:7093794-7096710	14.2858	14.5716	13.693	13.4679	14.6177	7.11236	10.2454	12.4001	8.30269	0.954655	0.553832	1.16822	1.22418	1.64007	5.51067	20.1713			Cre01.g051250	nuc04	3.21e-14	17
Cre01.g051300	Cre01.g051300	chromosome_1:7096815-7105697	4.61703	6.53337	6.26284	6.08162	5.10981	4.27761	4.66285	4.75918	2.27694	3.60208	2.89354	2.54279	2.20965	2.7861	3.94134	6.3338			Cre01.g051300	nuc04	1.52e-20	18
Cre01.g051350	Cre01.g051350	chromosome_1:7105699-7109825	1.10202	0.697596	1.42174	1.24323	1.04013	1.59694	1.76598	1.8171	0.473558	0.70795	1.43675	1.93739	1.91102	1.69429	1.38102	1.17654			Cre01.g051350	NA	NA	NA
Cre01.g051400	ERD2A	chromosome_1:7109945-7112877	13.6743	6.92908	4.70484	3.21271	2.68352	2.14749	2.24108	2.47091	38.4804	12.9604	17.3718	21.3599	25.8969	29.0405	29.913	11.5094			Cre01.g051400	nuc14	3.62e-22	9
Cre01.g051450	Cre01.g051450	chromosome_1:7112967-7115155	25.0967	19.9922	13.9734	12.1282	11.6958	8.37015	9.0386	8.14049	7.51853	7.04051	6.40075	7.86407	9.09219	17.672	32.9257	39.7389			Cre01.g051450	nuc01	3.96e-23	14
Cre01.g051466	Cre01.g051466	chromosome_1:7115255-7116794	0.481649	0.418235	0.280156	0.318439	0.343063	0.333166	0.333718	0.359426	0.93021	0.673996	0.620225	0.52892	0.577319	0.703892	0.715392	0.578054			Cre01.g051466	NA	NA	NA
Cre01.g051482	Cre01.g051482	chromosome_1:7118125-7119547	0	0	0.000277477	3.52e-05	0.0168679	0.0834209	0.0236531	0.00036823	0.0643389	0.015442	0.0704245	0.0239816	0.0538791	0.0187631	0.0867843	0.0201242			Cre01.g051482	NA	NA	NA
Cre01.g051500	Cre01.g051500	chromosome_1:7122679-7124615	419.616	189.952	231.326	285.023	319.759	293.198	352.752	352.161	166.764	100.054	1078.15	1321.62	1059.05	757.75	498.229	402.56			Cre01.g051500	nuc14	4.77e-12	6
Cre01.g051550	Cre01.g051550	chromosome_1:7124715-7139845	2.53195	3.4577	4.47505	4.97974	4.70478	4.34408	5.04267	4.79091	0.994321	0.786029	2.86231	3.96576	4.18684	3.69023	3.02263	3.08419			Cre01.g051550	nuc13	NA	NA
Cre01.g051625	Cre01.g051625	chromosome_1:7141725-7143951	3.38452	2.00877	2.56674	2.48706	1.51651	1.70514	1.77198	1.21888	0.555264	0.33106	3.26044	4.30673	4.72813	6.23695	8.95586	4.04859			Cre01.g051625	nuc15	8.63e-13	11
Cre01.g051700	Cre01.g051700	chromosome_1:7192700-7198230	1.6408	1.378	1.3718	1.52183	1.58674	1.0303	1.41606	1.80634	1.90203	1.09216	0.921169	0.90006	1.01935	0.710401	1.02379	1.73453			Cre01.g051700	NA	NA	NA
Cre01.g051750	Cre01.g051750	chromosome_1:7198410-7207232	7.18161	6.75713	5.68789	5.68277	5.43374	3.19228	4.47057	4.97459	2.50807	2.02722	0.742957	0.696066	0.488177	0.765866	3.78905	10.1145			Cre01.g051750	nuc04	5.5e-17	18
Cre01.g051800	AST2	chromosome_1:7207254-7212170	3.39184	2.80554	2.69223	2.71903	2.36034	2.41893	2.60206	2.50706	0.835597	0.145683	4.60411	11.3763	10.8993	9.79318	5.96948	4.95348			Cre01.g051800	nuc14	6.35e-11	8.5
Cre01.g051850	Cre01.g051850	chromosome_1:7212426-7217720	0.480564	0.0434968	0.00623032	0.0184903	0.00994234	0.0509898	0.0046082	0.0256152	0.00546934	0.0382129	0.0328892	1.14e-06	0.0998146	1.5445	1.70854	0.310263			Cre01.g051850	NA	NA	NA
Cre01.g051875	Cre01.g051875	chromosome_1:7217850-7219662	1.03684	1.14257	0.972164	0.878527	0.744395	0.866695	0.754429	0.833071	2.14356	2.95724	0.605856	0.928174	1.26425	1.71522	1.40288	0.746656			Cre01.g051875	NA	NA	NA
Cre01.g051900	RIP1	chromosome_1:7219710-7221792	86.7674	95.3402	75.7303	62.7668	59.0613	41.2447	48.2556	50.8052	76.9345	76.4974	86.8207	94.7051	103.272	85.6781	76.8515	96.5933			Cre01.g051900	nuc16	NA	NA
Cre01.g051950	ASP2	chromosome_1:7221794-7226310	3.08416	1.88068	3.31423	3.78835	3.82968	3.99479	4.40264	4.7767	12.3542	2.67485	6.5467	9.78465	13.0026	13.8206	9.22957	2.48788			Cre01.g051950	nuc14	NA	NA
Cre01.g052000	Cre01.g052000	chromosome_1:7226440-7231202	7.63322	8.35552	9.53491	9.13674	8.34895	5.59938	7.25121	7.47583	4.18347	2.54275	4.58568	5.07327	4.69756	5.15587	5.58241	8.85785			Cre01.g052000	nuc03	2.8e-15	18
Cre01.g052050	Cre01.g052050	chromosome_1:7231250-7233554	0.332666	0.107005	0.141531	0.210206	0.405636	0.403334	0.39964	0.578432	10.4102	4.47038	1.76917	1.77052	1.26127	0.59548	0.703207	0.127973			Cre01.g052050	nuc07	6.14e-18	4
Cre01.g052100	PRPL18	chromosome_1:7233588-7235618	95.7306	69.6705	101.525	114.294	132.303	119.043	140.771	142.004	407.302	478.803	466.71	213.889	45.4598	26.5264	55.0001	52.0737			Cre01.g052100	nuc09	1.83e-11	2
Cre01.g052150	ANK2	chromosome_1:7236154-7244350	2.75522	2.72069	3.91245	4.8291	3.96801	3.15259	3.69787	3.83688	7.58758	1.1902	0.70801	0.576917	0.366048	0.505594	1.17285	3.0556			Cre01.g052150	nuc05	9.19e-27	20
Cre01.g052200	Cre01.g052200	chromosome_1:7244397-7247168	8.54083	12.3028	7.34047	6.63848	6.23202	4.0972	4.83903	4.82127	11.5294	11.1427	2.761	1.29495	1.3869	1.78106	6.5613	10.7792			Cre01.g052200	nuc08	5.5e-11	15
Cre01.g052250	Cre01.g052250	chromosome_1:7247280-7249117	24.9219	27.7616	22.0605	22.3355	23.1386	18.4492	22.9227	21.7588	41.9422	29.9066	29.3487	27.7398	21.8698	15.2429	13.18	28.9859			Cre01.g052250	NA	NA	NA
Cre01.g052300	E2F1	chromosome_1:7249340-7254427	0.356897	0.275618	0.573911	0.74723	0.883012	0.687138	0.790305	1.07669	2.32498	1.28352	1.00337	1.7197	2.45929	1.93639	1.8896	0.42803			Cre01.g052300	nuc10	NA	NA
Cre01.g052350	MRPL20	chromosome_1:7255110-7256678	0.334459	0.301229	0.448643	0.396406	0.417329	0.328364	0.512356	0.496189	1.27532	0.811846	1.02187	0.70069	0.590881	0.487956	0.451097	0.240813			Cre01.g052350	NA	NA	NA
Cre01.g052400	CPLD43	chromosome_1:7256890-7258862	0.370144	0.457101	0.920281	1.54997	1.37073	1.215	1.57933	1.50684	8.3323	4.26276	2.20473	1.97186	1.13128	0.73866	0.63941	0.211453			Cre01.g052400	nuc07	1.39e-24	2
Cre01.g052450	Cre01.g052450	chromosome_1:7258864-7266710	4.14569	3.95151	3.65684	3.69182	3.44771	3.02943	3.61301	3.46742	1.07562	1.35934	2.42121	2.98987	2.96055	2.95698	3.58532	5.17699			Cre01.g052450	nuc02	1.36e-11	15
Cre01.g052500	Cre01.g052500	chromosome_1:7267854-7275060	0.997749	0.606479	0.360766	0.342986	0.370354	0.396926	0.36006	0.57378	0.459887	0.299905	0.613591	0.808681	0.969459	0.993134	0.887298	0.957876			Cre01.g052500	nuc15	NA	NA
Cre01.g052550	Cre01.g052550	chromosome_1:7275980-7282546	0.876945	1.64707	2.22904	2.38063	2.64367	1.66149	2.37866	2.70005	2.93658	1.64088	1.54963	1.7072	1.48785	0.874522	0.923962	1.22692			Cre01.g052550	nuc06	NA	NA
Cre01.g052601	Cre01.g052601	chromosome_1:7282640-7292962	0.832339	1.03768	1.13173	1.30304	1.54269	0.921321	1.41553	1.37043	4.2029	2.55672	0.960515	0.529589	0.440259	0.528599	0.785833	0.656561			Cre01.g052601	nuc08	NA	NA
Cre01.g052650	Cre01.g052650	chromosome_1:7292964-7310550	0.0528298	0.0646359	0.227433	0.290778	0.43162	0.402171	0.519639	0.608424	0.187885	0.0712148	0.0322824	0.0197101	0.0273749	0.0836261	0.0707481	0.0296941			Cre01.g052650	nuc05	NA	NA
Cre01.g052750	Cre01.g052750	chromosome_1:7311840-7342424	3.03514	2.16083	2.79685	3.86531	3.85535	3.02081	3.98864	4.18758	2.62995	0.461968	0.183984	0.276939	0.450216	1.36776	3.71219	3.77517			Cre01.g052750	nuc04	NA	NA
Cre01.g052800	Cre01.g052800	chromosome_1:7342584-7351700	0.0930539	0.076289	0.150913	0.262744	0.319369	0.237911	0.291675	0.245132	0.142297	0.409062	0.214412	0.152445	0.0595854	0.141734	0.391396	0.340687			Cre01.g052800	NA	NA	NA
Cre01.g052850	Cre01.g052850	chromosome_1:7356807-7367075	0.0169092	0.00508064	0.00332521	0.0079332	0.0138913	0.0514411	0.00981307	0.0130994	0.0170563	0.0425478	0.0309544	0.0533846	0.151217	0.238684	0.108589	0.0150346			Cre01.g052850	NA	NA	NA
Cre01.g052950	PSO2	chromosome_1:7367327-7373639	0.947086	0.126227	0.0550977	0.0260016	0.0274496	0.106445	0.043527	0.0600411	0.0218065	0.0800655	0.0827421	0.122557	0.456909	2.08762	2.4744	0.805816			Cre01.g052950	nuc15	4.09e-18	9.5
Cre01.g053000	GPD2	chromosome_1:7373685-7379583	0.507718	0.403829	0.165539	0.135266	0.0870577	0.146129	0.108863	0.158989	3.90295	0.832269	2.40298	4.77572	6.32326	1.96394	0.848269	0.176444			Cre01.g053000	nuc11	6.62e-22	7.5
Cre01.g053050	Cre01.g053050	chromosome_1:7379637-7381749	0.0484456	0	0	0	0	0.0234297	0	0	0	0.0114588	0.020412	0	0	0	0	0			Cre01.g053050	NA	NA	NA
Cre01.g053100	Cre01.g053100	chromosome_1:7381797-7386950	1.02622	1.61899	1.8919	1.92975	1.81758	1.76018	2.18546	1.83612	0.947434	1.05367	0.928049	1.06247	1.08448	1.27161	1.07412	1.15174			Cre01.g053100	NA	7.51e-12	20
Cre01.g053150	GPD3	chromosome_1:7388166-7394161	0.361607	0.141443	0.0825178	0.0841234	0.0290639	0.0909365	0.0651783	0.0725393	1.60314	0.751524	0.406035	0.954176	1.88207	1.33358	1.00892	0.361923			Cre01.g053150	nuc14	1.6e-25	8
Cre01.g053200	Cre01.g053200	chromosome_1:7394254-7401077	0.159518	0.0849534	0.0861721	0.11278	0.136994	0.121128	0.0823716	0.108052	0.00521709	0.0778305	0.0754083	0.114123	0.178832	0.205437	0.210707	0.0781966			Cre01.g053200	NA	NA	NA
Cre01.g053250	Cre01.g053250	chromosome_1:7401240-7418187	1.28482	1.05438	1.5201	1.85674	2.20493	1.60619	2.27138	2.38188	1.06128	0.653966	0.902125	1.49357	2.25875	3.74078	3.49763	1.1574			Cre01.g053250	nuc13	NA	NA
Cre01.g053288	Cre01.g053288	chromosome_1:7418241-7422877	0.137995	0.164183	0.122446	0.18909	0.172286	0.182257	0.121768	0.115046	0.397709	0.889509	0.408717	0.39353	0.363674	0.333533	0.278675	0.0936974			Cre01.g053288	NA	NA	NA
Cre01.g053300	AIH1	chromosome_1:7423017-7427549	0.424652	0.096754	0.114312	0.147606	0.108821	0.189863	0.211795	0.294543	0.232191	0.426213	0.31078	0.500905	0.482565	0.331112	0.38253	0.44599			Cre01.g053300	NA	NA	NA
Cre01.g053350	Cre01.g053350	chromosome_1:7427721-7430827	0.126496	0.100341	0.203518	0.155594	0.157967	0.208585	0.121319	0.158447	0.0565569	0.22452	0.362557	0.367369	0.220417	0.21835	0.241688	0.194264			Cre01.g053350	NA	NA	NA
Cre01.g053360	Cre01.g053360	chromosome_1:7430911-7437377	0.379666	0.342139	0.36581	0.387379	0.404672	0.270213	0.392506	0.275399	0.221848	0.276358	0.965155	0.65891	0.529948	0.5582	0.615796	0.502089			Cre01.g053360	NA	NA	NA
Cre01.g053450	Cre01.g053450	chromosome_1:7441257-7454647	2.84085	4.16862	4.5813	4.83494	4.63325	3.28371	4.30445	4.59326	6.86814	4.56097	2.72471	2.83075	2.51332	2.10445	1.97538	3.14407			Cre01.g053450	nuc08	6.81e-13	19
Cre01.g053500	Cre01.g053500	chromosome_1:7454814-7457897	8.90509	9.21432	10.2075	9.36275	8.2168	6.92542	7.76512	7.59414	5.57345	3.44091	7.48778	8.53119	8.1043	8.28428	5.55818	8.66496			Cre01.g053500	nuc03	NA	NA
Cre01.g053550	Cre01.g053550	chromosome_1:7457901-7463777	7.89358	2.51461	0.18407	0.0348793	0.0580202	0.260062	0.156296	0.233337	0.0995427	0.0551173	0.028808	0.0240406	0.374314	4.94999	13.5819	10.3007			Cre01.g053550	nuc01	NA	NA
Cre01.g053600	Cre01.g053600	chromosome_1:7463872-7465649	2.90913	4.21679	3.31446	3.03392	2.68197	2.09935	2.65512	2.55208	7.09104	4.21233	5.79988	6.34746	5.70819	4.99155	4.41006	2.61419			Cre01.g053600	nuc11	NA	NA
Cre01.g053700	Cre01.g053700	chromosome_1:7470227-7480549	0.00936263	0.00175164	0.0130682	0.030988	0.0196929	0.0551011	0.0272262	0.0323381	0.0386157	0.0778872	0.035918	0.0392951	0.0453852	0.0620717	0.0328211	0.0125269			Cre01.g053700	NA	NA	NA
Cre01.g053750	Cre01.g053750	chromosome_1:7480642-7483527	2.25034	0.908206	1.13471	1.33346	1.16749	1.34946	1.68572	1.44303	1.76337	2.63964	3.32464	3.23862	3.95857	5.91303	6.18016	1.50686			Cre01.g053750	nuc15	8.1e-15	7
Cre01.g053800	Cre01.g053800	chromosome_1:7483627-7486114	16.0452	3.02069	0.242812	0.0950677	0.0927027	0.292938	0.378116	0.194201	0.191098	0.0539742	0.0408229	0.0940354	0.271401	6.27853	28.3312	17.9605			Cre01.g053800	nuc01	5.34e-13	12
Cre01.g053850	Cre01.g053850	chromosome_1:7486952-7491997	0.0189942	0.00314567	0.00312642	0.0143393	0.103777	0.120121	0.21962	0.369925	7.72409	1.89884	0.869794	0.791912	0.510527	0.0969835	0.0498101	0.00433877			Cre01.g053850	nuc07	2.82e-27	4
Cre01.g053900	Cre01.g053900	chromosome_1:7492167-7497679	1.76605	1.71097	2.13793	2.38519	2.46317	2.3573	2.97507	2.63059	1.19312	0.837128	1.93022	2.20833	2.31979	2.39662	2.14774	1.8184			Cre01.g053900	NA	NA	NA
Cre01.g053950	Cre01.g053950	chromosome_1:7497777-7503749	0.0736677	0.0419076	0.0342558	0.0510443	0.169075	0.398387	0.953546	1.76401	28.1947	9.21504	5.20894	6.30196	6.49722	2.97652	1.66515	0.0147756			Cre01.g053950	nuc07	1.38e-22	5
Cre01.g054000	Cre01.g054000	chromosome_1:7503808-7507987	0.938281	1.71803	1.4356	1.55476	1.64538	0.821778	1.07436	1.43941	3.45709	2.33892	0.367012	0.233002	0.285618	0.371262	0.689705	1.29518			Cre01.g054000	nuc08	3.83e-11	19.5
Cre01.g054050	Cre01.g054050	chromosome_1:7508087-7510723	8.31426	16.2987	22.7783	27.9223	37.1912	38.1212	48.408	55.551	48.6612	26.4113	14.5968	16.3002	19.0226	17.2455	18.338	15.6986			Cre01.g054050	nuc06	NA	NA
Cre01.g054100	Cre01.g054100	chromosome_1:7510901-7517437	1.91797	2.0044	2.36573	2.88814	2.76683	2.55882	3.16384	2.92174	1.544	1.18734	2.34985	3.32169	3.17816	3.46801	2.33195	1.68175			Cre01.g054100	NA	NA	NA
Cre01.g054150	NTR4	chromosome_1:7517529-7524552	4.3386	6.12719	9.23703	11.1746	12.5805	11.5941	14.1722	14.3387	47.0213	31.3011	28.4501	30.6697	16.3756	7.62893	6.2805	2.44741			Cre01.g054150	nuc09	3.1e-23	2
Cre01.g054200	Cre01.g054200	chromosome_1:7525877-7527389	13.9555	15.6454	10.4413	8.39101	8.10724	6.39694	7.8903	7.15937	12.1962	7.23042	5.55356	5.78248	5.27515	6.76899	9.38663	18.4957			Cre01.g054200	nuc02	2.21e-12	16
Cre01.g054250	Cre01.g054250	chromosome_1:7527782-7534487	0.0212748	0.00467293	0.00427784	0.00457111	0.0129753	0.0568762	0.0103821	0.0137145	0	0.0488693	0.0348157	0.0356993	0.00728646	0.0287191	0.0517783	0.0225633			Cre01.g054250	NA	NA	NA
Cre01.g054300	Cre01.g054300	chromosome_1:7535791-7542651	4.53853	5.35344	5.42779	5.44945	4.49659	4.63063	5.40857	4.90702	4.43766	1.74891	3.16336	4.76714	5.37082	5.05791	4.25356	4.38664			Cre01.g054300	nuc03	NA	NA
Cre01.g054350	Cre01.g054350	chromosome_1:7542891-7543803	0.203728	0.231068	0.337214	0.395833	0.399383	0.362366	0.398838	0.486256	1.06491	0.767517	0.801359	0.549506	0.432986	0.478211	0.346049	0.239899			Cre01.g054350	NA	NA	NA
Cre01.g054400	Cre01.g054400	chromosome_1:7544532-7547042	2.88327	3.28338	4.91225	5.05129	4.39898	3.76923	4.05357	3.21506	6.0127	5.93013	17.427	16.9117	11.1897	9.53267	6.09005	3.50453			Cre01.g054400	nuc11	NA	NA
Cre01.g054433	Cre01.g054433	chromosome_1:7547065-7554271	0.265198	0.342554	0.320657	0.280014	0.283035	0.167741	0.241187	0.268763	0.825815	0.59504	0.13349	0.113324	0.142881	0.157624	0.168146	0.217808			Cre01.g054433	NA	NA	NA
Cre01.g054500	Cre01.g054500	chromosome_1:7555077-7562841	40.4927	66.5104	36.2525	29.4619	18.0058	17.9966	23.2687	24.1777	0.709215	0.169283	0.507958	1.3875	3.88523	16.6023	17.5867	76.4013			Cre01.g054500	nuc02	2.18e-19	16
Cre01.g054550	Cre01.g054550	chromosome_1:7563445-7568361	0.947744	0.393739	0.450097	0.574877	0.62338	0.598037	0.530867	0.630338	0.0820348	0.100435	0.156066	0.272785	0.669305	3.14657	4.66511	1.39549			Cre01.g054550	nuc15	NA	NA
Cre01.g054600	Cre01.g054600	chromosome_1:7568501-7572953	1.09295	0.45486	0.575386	0.700732	0.488832	0.427082	0.513071	0.395512	0.0903621	0.0517522	0.0662945	0.243881	0.644618	2.90338	3.99904	2.09405			Cre01.g054600	nuc15	4.77e-12	14
Cre01.g054650	Cre01.g054650	chromosome_1:7572955-7576721	0.690468	0.782106	0.874474	0.839497	0.71032	0.557481	0.574946	0.604594	0.138345	0.277036	0.534063	0.695309	0.62231	0.350362	0.35843	0.713463			Cre01.g054650	NA	NA	NA
Cre01.g054700	Cre01.g054700	chromosome_1:7576961-7580363	4.30179	7.99814	8.5545	7.00291	6.36609	5.09967	5.11685	4.72573	2.40575	0.731848	3.43509	4.81656	3.87518	4.56744	4.36998	5.48848			Cre01.g054700	nuc03	3.86e-13	18
Cre01.g054750	Cre01.g054750	chromosome_1:7580441-7583593	8.34808	15.1108	5.05027	1.92152	0.743536	0.58694	0.858972	0.878308	0.537628	0.24468	0.741852	1.17908	0.805474	0.369342	1.69079	13.0539			Cre01.g054750	nuc02	6.46e-12	14.5
Cre01.g054800	Cre01.g054800	chromosome_1:7585525-7599331	1.57977	1.77752	2.12144	2.39045	1.98742	1.63282	2.11671	1.85149	1.4982	0.590641	1.02257	2.0535	1.86019	1.42703	0.928497	1.08031			Cre01.g054800	nuc03	NA	NA
Cre01.g054850	Cre01.g054850	chromosome_1:7600263-7602491	31.364	39.4964	30.5409	26.7993	24.8149	16.1635	16.9119	17.5622	16.6263	17.2225	26.0197	21.8649	15.116	12.0425	17.8541	28.1078			Cre01.g054850	nuc02	NA	NA
Cre01.g054900	Cre01.g054900	chromosome_1:7602621-7610725	0.236899	0.356064	0.317445	0.433574	0.478359	0.306702	0.412808	0.403165	1.417	0.772519	0.697282	0.736784	0.899752	0.599907	0.507366	0.26157			Cre01.g054900	nuc10	NA	NA
Cre01.g054950	Cre01.g054950	chromosome_1:7611031-7617093	0.504346	0.342896	0.375613	0.354271	0.365061	0.291432	0.310994	0.424224	0.290109	0.330463	0.418809	0.611022	0.389974	0.307358	0.229982	0.31151			Cre01.g054950	NA	NA	NA
Cre01.g055000	Cre01.g055000	chromosome_1:7617201-7620859	0.472481	0.469569	0.694522	1.08345	1.96924	1.74256	2.4655	2.64791	3.31576	1.28801	0.538599	0.560735	0.639534	0.737174	0.630736	0.384491			Cre01.g055000	nuc06	8.47e-11	23.5
Cre01.g055050	Cre01.g055050	chromosome_1:7620865-7623451	0.850943	0.920179	0.580459	0.543123	0.420733	0.246065	0.173764	0.203968	0.0870657	0.17985	0.401255	0.725938	0.947381	0.708806	0.592089	1.39003			Cre01.g055050	NA	NA	NA
Cre01.g055100	Cre01.g055100	chromosome_1:7623739-7626289	33.0249	18.2978	2.24883	0.545818	0.407373	0.937603	1.25879	2.13167	1.08787	0.675837	1.03956	1.05766	0.566485	0.784744	18.0938	54.5253			Cre01.g055100	nuc01	NA	NA
Cre01.g055151	Cre01.g055151	chromosome_1:7626315-7629431	0.0232193	0	0.020897	0.00884941	0.0202854	0.115606	0.0836721	0.0550331	2.40276	0.643692	0.385482	0.249526	0.130508	0.0477836	0.0229864	0.0263463			Cre01.g055151	NA	1.37e-14	4
Cre01.g055200	CPL7	chromosome_1:7629496-7632111	0.87986	1.34683	2.28975	2.43603	2.7412	2.93862	2.92134	2.66492	2.13118	2.35248	2.61282	4.78546	7.38917	9.18227	4.95733	1.43173			Cre01.g055200	nuc14	NA	NA
Cre01.g055250	Cre01.g055250	chromosome_1:7633243-7636311	0.264899	0.322172	0.357659	0.427355	0.271385	0.383192	0.42251	0.438591	0.300894	0.217258	0.382317	0.320373	0.19237	0.200625	0.195894	0.163667			Cre01.g055250	NA	NA	NA
Cre01.g055300	Cre01.g055300	chromosome_1:7636411-7638073	0.467145	1.13449	1.08907	1.41809	1.42765	1.18082	1.77019	1.65593	1.63392	1.42603	1.774	1.3665	1.47446	1.09483	1.09815	0.803598			Cre01.g055300	NA	NA	NA
Cre01.g055316	Cre01.g055316	chromosome_1:7638121-7641933	0.38183	0.401668	0.392147	0.452659	0.477627	0.558335	0.681427	0.641414	1.24293	0.965808	0.96391	0.875401	0.59918	0.685224	0.767451	0.220399			Cre01.g055316	NA	1.45e-13	3.5
Cre01.g055350	Cre01.g055350	chromosome_1:7641991-7651533	0.0191207	0.0274314	0.0558695	0.0629883	0.079349	0.085793	0.0882328	0.0796805	0.150901	0.177815	0.158664	0.0793709	0.0535572	0.0593072	0.044226	0.00921477			Cre01.g055350	NA	NA	NA
Cre01.g055400	Cre01.g055400	chromosome_1:7651955-7656431	0.251256	0.27015	0.186591	0.283337	0.280724	0.287194	0.202702	0.229264	1.32999	0.832473	0.130552	0.0327519	0.072603	0.0692035	0.137327	0.184641			Cre01.g055400	NA	NA	NA
Cre01.g055404	Cre01.g055404	chromosome_1:7656591-7657913	1.20471	1.04393	0.746885	0.562453	0.396574	0.466634	0.31852	0.404366	0.0268929	0.100773	0.0199458	0.033199	0.150926	0.25773	0.2868	1.19285			Cre01.g055404	NA	2.44e-19	15
Cre01.g055408	Cre01.g055408	chromosome_1:7657921-7667101	11.1515	33.115	29.095	32.91	37.3342	29.3066	41.8798	44.5488	90.4588	40.1715	25.6544	33.0645	33.3162	12.3661	9.80555	19.077			Cre01.g055408	nuc06	NA	NA
Cre01.g055412	Cre01.g055412	chromosome_1:7667213-7669721	0.0944729	0.0502153	0.246392	0.442421	0.75654	0.937567	0.935381	1.09943	2.46748	1.25969	1.62434	1.82271	1.06722	0.617413	0.836229	0.357445			Cre01.g055412	NA	3.56e-23	3.5
Cre01.g055416	Cre01.g055416	chromosome_1:7669821-7672258	0.80927	0.253465	0.361551	0.604708	0.644882	0.385637	0.590104	0.710908	0.569818	0.741441	1.02813	0.797203	0.68238	0.875077	1.12525	0.352461			Cre01.g055416	NA	NA	NA
Cre01.g055420	Cre01.g055420	chromosome_1:7672441-7676373	41.3399	57.6756	48.4628	43.9129	36.7719	27.3369	34.4084	32.6948	25.6589	19.7592	23.9585	26.8678	24.1307	24.6813	27.6806	53.3745			Cre01.g055420	nuc03	6.31e-14	16
Cre01.g055424	Cre01.g055424	chromosome_1:7676521-7679623	0.362255	0.297226	0.391558	0.388125	0.487803	0.820524	0.867816	1.13171	0.0369265	0.133882	0.424222	1.68824	2.44093	2.89496	1.2224	0.649883			Cre01.g055424	NA	NA	NA
Cre01.g055428	Cre01.g055428	chromosome_1:7679929-7683441	1.22835	0.978349	0.832875	1.22397	1.36467	0.700506	1.15444	1.54045	0.838965	0.371997	0.480291	0.447181	0.534205	0.337836	0.529908	1.16884			Cre01.g055428	NA	NA	NA
Cre01.g055432	Cre01.g055432	chromosome_1:7683571-7693253	5.55409	4.1064	3.1913	3.28701	2.71423	2.47634	3.13326	3.22689	1.07609	1.50666	1.62338	1.87535	1.65282	2.12653	3.9409	6.20746			Cre01.g055432	nuc02	4.16e-14	14
Cre01.g055436	Cre01.g055436	chromosome_1:7694085-7696231	1.51735	0.22324	0.0919185	0.11628	0.194449	0.177745	0.250871	0.220421	0.109889	0.217852	0.326745	0.647933	1.25447	6.63867	7.09857	1.55714			Cre01.g055436	NA	1.26e-17	8.5
Cre01.g055440	Cre01.g055440	chromosome_1:7696381-7700573	0.0717015	0.0129391	0.0321958	0.0280253	0.02697	0.098874	0.0470018	0.094347	0	0.0281626	0.0470575	0	0.0310638	0.179834	0.130894	0.0248754			Cre01.g055440	NA	NA	NA
Cre01.g055444	Cre01.g055444	chromosome_1:7700646-7703091	0.0224815	0.0536265	0.0429178	0.00724086	0.0293656	0.148948	0.0114432	0.0132527	0	0.106123	0.192331	0.198678	0.104542	0.132538	0.203763	0.0713017			Cre01.g055444	NA	NA	NA
Cre01.g055448	Cre01.g055448	chromosome_1:7703165-7705141	0.190964	0.0677015	0.0687852	0.0320387	0.021772	0.0821994	0.0590807	0.065486	0.110218	0.207324	0.50206	0.485097	0.364402	0.711427	0.693639	0.241235			Cre01.g055448	NA	NA	NA
Cre01.g055453	ALS2	chromosome_1:7705289-7711082	21.8487	27.6255	18.9515	17.4789	17.7932	12.5747	13.5142	14.0975	30.2939	38.8286	25.9079	16.8858	10.0156	7.87895	13.0855	20.8782			Cre01.g055453	nuc08	NA	NA
Cre01.g055457	Cre01.g055457	chromosome_1:7711085-7714001	32.5517	28.7476	6.35295	1.66623	0.671876	1.44008	2.13353	2.3656	0.360897	0.336512	0.932315	1.65094	0.905797	0.593522	3.14868	52.2326			Cre01.g055457	nuc02	5.11e-11	14
Cre01.g055461	Cre01.g055461	chromosome_1:7714176-7717001	0.0224033	0.017886	0.0291671	0.0127478	0.0161035	0.0509753	0.0157946	0	0.0703846	0.155664	0	0	0	0	0.0173907	0.0599293			Cre01.g055461	NA	NA	NA
Cre01.g055465	Cre01.g055465	chromosome_1:7719444-7724150	0.614497	0.493486	0.344645	0.473875	0.636279	0.526882	0.792506	0.896505	0.699114	1.07258	0.914576	0.817073	0.779198	0.789231	1.05745	0.611065			Cre01.g055465	NA	NA	NA
Cre01.g055469	Cre01.g055469	chromosome_1:7724250-7729832	0.667861	0.341988	0.0661101	0.035816	0.070904	0.108065	0.042858	0.0361573	1.51773	2.24963	0.75459	0.549194	0.629292	0.6423	1.14943	0.790591			Cre01.g055469	NA	NA	NA
Cre01.g055473	Cre01.g055473	chromosome_1:7730000-7739042	0.0394491	0.0323168	0.0141008	0.00664303	0.0107812	0.0422756	0.0104824	0.0104267	0.288474	0.311568	0.0611757	0.0335231	0.0539871	0.0503627	0.108697	0.0392083			Cre01.g055473	NA	NA	NA
Cre01.g055477	Cre01.g055477	chromosome_1:7739114-7742696	1.23246	1.46073	2.06887	2.45572	3.30171	3.08294	3.87719	4.44127	1.29552	1.04066	1.72627	1.84094	1.11671	1.01604	0.821075	1.11997			Cre01.g055477	NA	1.05e-14	21.5
Cre01.g055500	Cre01.g055500	chromosome_1:7764435-7770910	0.617428	0.830988	1.11633	1.36029	1.7742	1.97904	2.38352	2.25459	1.37542	1.21756	1.5297	1.24698	0.817756	0.788331	0.672231	0.531571			Cre01.g055500	nuc06	8.66e-21	23
Cre01.g055550	COX11	chromosome_1:7783857-7787774	1.19331	0.271976	0.180022	0.285145	0.388479	0.528098	0.82522	0.904282	0.303231	0.869567	3.31904	5.39787	6.43464	3.87759	1.342	0.37975			Cre01.g055550	nuc14	1.23e-26	6.5
Cre01.g055600	Cre01.g055600	chromosome_1:7787880-7804142	0.119635	0.0269692	0.00615676	0.0047311	0.0365214	0.0702573	0.0236135	0.0242205	0.0388373	0.0591487	0.0338572	0.0149202	0.0409833	0.436579	0.662172	0.0772027			Cre01.g055600	NA	NA	NA
Cre01.g055966	Cre01.g055966	chromosome_1:7804240-7814032	0.0315233	0.0190703	0.00977924	0.0173592	0.0384332	0.0861677	0.029035	0.0156104	0.0195791	0.0544926	0.0513912	0.0161143	0.0280555	0.0419681	0.0141862	0.0184751			Cre01.g055966	NA	NA	NA
Cre01.g056331	Cre01.g056331	chromosome_1:7814036-7816550	0.368683	0.239087	0.408798	0.523811	0.611214	0.443236	0.664462	1.08404	0.557491	0.328795	0.913793	1.08685	1.29708	0.40536	0.274337	0.501614			Cre01.g056331	NA	NA	NA
Cre01.g056696	Cre01.g056696	chromosome_1:7816684-7823070	0.421292	0.207735	0.0926344	0.0835379	0.0941584	0.145767	0.0496867	0.0738967	0.0320064	0.0819842	0.0273698	0.0278117	0.0484756	0.155693	0.34644	0.494759			Cre01.g056696	NA	NA	NA
Cre01.g057061	Cre01.g057061	chromosome_1:7823220-7828602	1.12435	1.49057	1.40196	1.47816	1.44484	1.05658	1.04845	0.9011	1.52421	2.01839	0.283907	0.114705	0.28803	0.412104	0.614237	0.934085			Cre01.g057061	nuc08	4.42e-11	18.5
Cre01.g057426	Cre01.g057426	chromosome_1:7829360-7831492	0.0226102	0.0624244	0	0.0202304	0.00585946	0.000692637	0.0256192	0.0421827	0.0669856	0.0672335	0.077042	6.79e-05	0	0.0210968	9.69e-05	0			Cre01.g057426	NA	NA	NA
Cre01.g057791	Cre01.g057791	chromosome_1:7831658-7836400	0.304036	0.273569	0.24129	0.247214	0.2862	0.219439	0.262796	0.216487	0.254921	0.309886	0.292719	0.25925	0.245151	0.204591	0.208755	0.45361			Cre01.g057791	NA	NA	NA
Cre01.g058156	Cre01.g058156	chromosome_1:7838260-7839852	0	0.0271771	0	0.0119083	0.0430909	0.100565	0	0.0170151	0.0241362	0.0465773	0	0.020119	0	0.0464616	3.38e-05	0.0537331			Cre01.g058156	NA	NA	NA
Cre01.g058521	GTR6	chromosome_1:7840559-7847420	0.14796	0.381189	0.30325	0.488725	0.454054	0.41401	0.478844	0.477445	0.733812	0.675788	0.691022	0.693618	0.672726	0.52144	0.410408	0.164574			Cre01.g058521	NA	NA	NA
Cre01.g058886	Cre01.g058886	chromosome_1:7847520-7852952	3.10471	5.2526	4.61713	4.20704	3.87972	2.50029	2.89981	2.73083	3.55168	4.68748	5.89501	5.91504	5.01628	5.49123	4.35151	4.4186			Cre01.g058886	NA	NA	NA
Cre01.g059252	Cre01.g059252	chromosome_1:7853010-7857412	0.927955	1.23806	1.32157	1.50253	1.5962	0.830301	1.61953	1.44383	0.889512	1.29798	1.065	1.04975	0.975444	0.806675	0.806535	1.14004			Cre01.g059252	NA	NA	NA
Cre01.g059617	Cre01.g059617	chromosome_1:7857470-7862202	0.368414	0.537961	0.657855	0.833089	0.868581	0.620545	0.775109	0.703488	0.391074	0.418149	0.402479	0.445788	0.402453	0.414331	0.241684	0.430656			Cre01.g059617	NA	NA	NA
Cre01.g059982	Cre01.g059982	chromosome_1:7862280-7867072	0.255221	0.429655	0.530337	0.483712	0.514757	0.41228	0.562178	0.54743	0.227544	0.384529	0.400227	0.372993	0.357945	0.411761	0.249083	0.301218			Cre01.g059982	NA	NA	NA
Cre01.g060347	Cre01.g060347	chromosome_1:7867150-7871532	0.685884	0.969724	1.03339	1.33406	1.45281	0.983387	1.49094	1.75451	1.16173	1.0205	1.60575	2.05514	2.32859	1.85831	1.26565	0.728956			Cre01.g060347	nuc13	NA	NA
Cre01.g060712	Cre01.g060712	chromosome_1:7871580-7873902	0.00991355	0.0272031	0.0412207	0	0.00823411	0.0751363	0	0.00924761	0.014581	0.0633105	0.0667103	0.0308103	0.00873347	0.0188181	0	0.0113226			Cre01.g060712	NA	NA	NA
Cre01.g061077	Cre01.g061077	chromosome_1:7874570-7878454	52.5338	64.6903	56.6575	48.2134	37.1797	24.7157	27.6826	26.6146	17.9334	20.5135	47.0704	58.3958	40.1582	32.2774	45.2022	74.5384			Cre01.g061077	nuc02	NA	NA
Cre01.g061442	Cre01.g061442	chromosome_1:7879078-7881180	5.7448	4.73938	4.67372	4.61695	5.13453	2.34694	4.07341	5.11027	4.78853	3.66628	3.41333	3.59692	3.21507	2.21288	3.72818	5.00088			Cre01.g061442	NA	NA	NA
Cre01.g061807	Cre01.g061807	chromosome_1:7881272-7884412	10.8192	8.45212	7.71688	6.36375	5.78955	4.21598	4.82081	4.41118	18.0749	17.7092	10.9402	8.39614	6.72094	7.3867	11.4527	7.5549			Cre01.g061807	nuc10	NA	NA
Cre01.g062172	HBV1	chromosome_1:7884520-7885332	1864.64	538.8	129.636	95.7178	88.5514	95.8852	127.002	102.829	80.6299	51.8438	87.1008	99.6038	142.25	373.591	2124.83	2185.43			Cre01.g062172	nuc01	6.14e-18	13
Cre01.g062537	Cre01.g062537	chromosome_1:7885354-7887040	14.6912	13.9071	12.4515	10.1197	7.30628	7.32343	8.11891	7.33822	1.29846	0.893236	8.59827	11.7301	13.2249	16.4985	11.103	14.8092			Cre01.g062537	nuc16	2.13e-11	13
Cre01.g062902	Cre01.g062902	chromosome_1:7888038-7890983	2.03113	2.3351	2.38734	2.75718	2.67447	2.59625	2.53655	2.69024	4.87677	4.10862	3.88494	4.51433	3.84639	3.68697	3.76892	1.57506			Cre01.g062902	NA	7.88e-11	5
Cre01.g063267	BLP1	chromosome_1:7891076-7896508	0.957626	1.69508	1.51581	1.61256	1.7381	0.982866	1.42729	1.25657	4.28222	3.51999	0.54257	0.187041	0.448628	0.446072	0.574397	0.803683			Cre01.g063267	nuc08	NA	NA
Cre01.g063632	Cre01.g063632	chromosome_1:7896510-7900936	0.290151	0.496249	0.663707	0.735779	0.755762	0.550799	0.564968	0.537794	0.132349	0.210986	0.362208	0.678011	1.05968	0.903446	0.530905	0.409167			Cre01.g063632	NA	NA	NA
Cre01.g063997	Cre01.g063997	chromosome_1:7901086-7907704	13.8666	13.8382	12.4863	12.3725	12.0416	9.66149	11.0221	10.1388	19.4045	15.1325	15.9567	18.6331	19.1059	18.7676	19.8849	15.4519			Cre01.g063997	NA	2.5e-17	9
Cre01.g064362	Cre01.g064362	chromosome_1:7908146-7920725	0.213588	0.172664	0.473861	0.540447	0.560402	0.465549	0.489209	0.418677	0.110615	0.247355	0.49068	0.330484	0.36822	0.395347	0.182092	0.0786279			Cre01.g064362	nuc05	NA	NA
Cre01.g064727	Cre01.g064727	chromosome_1:7921526-7932387	0.654453	0.0534643	0.0185294	0.0274895	0.0750565	0.180855	0.199688	0.244007	0.0254104	0.120828	0.280535	0.279275	0.0853754	0.028048	0.164474	0.120758			Cre01.g064727	nuc01	NA	NA
Cre01.g065092	Cre01.g065092	chromosome_1:7932906-7933718	0.056858	0	0.0244136	0	0.0634669	0.0888054	0	0	0.0575346	0.141855	0.089954	0	0	0.0397676	0	0			Cre01.g065092	NA	NA	NA
Cre01.g065457	Cre01.g065457	chromosome_1:7933786-7936928	1.61779	0.675252	0.94176	0.975954	0.912877	0.930199	0.960675	0.981354	3.23644	1.97526	1.49581	0.922423	0.920666	0.706985	1.88978	0.270191			Cre01.g065457	nuc07	NA	NA
Cre01.g065822	Cre01.g065822	chromosome_1:7937776-7945698	58.1846	67.8134	64.7574	66.3627	63.8166	48.7394	55.8807	54.4757	44.6136	5.90585	3.55227	5.03896	5.59969	10.7205	39.0671	84.7579			Cre01.g065822	nuc04	2.74e-18	17
Cre01.g066187	ZRT4	chromosome_1:7945876-7949992	9.85586	6.42386	6.10537	5.27012	5.11426	3.74658	3.91486	3.55636	10.61	27.0479	45.3183	27.4289	20.9935	16.7406	12.3314	5.26921			Cre01.g066187	nuc11	NA	NA
Cre01.g066552	Cre01.g066552	chromosome_1:7950136-7953206	7.60908	8.74596	21.0364	36.9157	59.3175	64.439	84.3168	99.7347	33.5676	24.2851	88.8947	137.975	114.712	56.6289	8.88241	22.076			Cre01.g066552	nuc12	2.21e-12	3
Cre01.g066917	LHCBM1	chromosome_1:7954525-7956348	5290.22	1557.17	1329.1	1803.97	2270.76	2881.09	3553.87	3426.54	3938.15	1837.85	6532.86	16092.1	17330.8	14104.1	8743.1	5316.77			Cre01.g066917	nuc14	9.63e-21	7
Cre01.g067282	Cre01.g067282	chromosome_1:7957464-7962712	0.00547864	0.00956388	0.00987992	0.0210024	0.0280434	0.0568193	0.00674237	0.016033	0.020776	0.0510961	0.0526778	0.0490893	0.0304904	0.0646192	0.00606653	0.0118035			Cre01.g067282	NA	NA	NA
Cre01.g067647	Cre01.g067647	chromosome_1:7957464-7962712	0.0164324	0.0224524	0.0322678	0.00517103	0.0322918	0.117573	0.0270098	0.0260638	0.0288249	0.0876206	0.0721002	0.00918935	0.016104	0.0338156	0.00821741	0.0152629			Cre01.g067647	NA	NA	NA
Cre01.g068012	PPR5	chromosome_1:7964896-7970623	4.37713	4.64928	4.60487	5.16853	4.94799	3.31154	3.9725	4.15961	1.66942	0.699772	0.189625	0.328815	0.270937	0.424467	1.10031	5.34997			Cre01.g068012	nuc04	3e-20	18
Cre01.g068377	Cre01.g068377	chromosome_1:7970696-7975933	7.58543	10.2819	8.19531	7.04447	6.91034	5.06291	5.49716	4.92356	14.5193	15.6559	4.95171	4.04618	4.44707	4.69079	5.55735	5.40214			Cre01.g068377	nuc08	NA	NA
Cre01.g068742	Cre01.g068742	chromosome_1:7975996-7981480	0.682161	1.27318	1.11457	1.33123	1.35776	0.720194	1.50058	1.85382	0.432531	0.827904	2.36769	3.38541	3.8729	2.67827	2.10704	1.30653			Cre01.g068742	nuc14	NA	NA
Cre01.g069107	COX191	chromosome_1:7987240-7988416	12.9541	6.25265	3.06002	2.51754	2.22726	2.85455	2.896	2.52173	10.6735	15.1251	21.2053	25.6016	21.6004	17.022	12.6863	9.94939			Cre01.g069107	nuc14	6.08e-17	7.5
Cre01.g069472	Cre01.g069472	chromosome_1:7988516-7994478	2.76438	3.02692	3.83081	4.02376	4.4114	3.35163	4.12296	4.25261	6.03046	5.36651	8.34787	7.90836	3.59558	2.23192	3.66646	2.45938			Cre01.g069472	nuc09	NA	NA
Cre01.g069837	Cre01.g069837	chromosome_1:7994481-8001216	4.67526	4.55074	4.93865	4.96939	4.56153	4.26158	4.97182	5.39771	1.21062	0.915459	0.671812	1.07313	1.01491	1.3084	2.22195	5.30125			Cre01.g069837	nuc04	2.21e-12	18
Cre01.g070202	Cre01.g070202	chromosome_1:8001316-8003688	0.887168	0.0890334	0.0632043	0.106409	0.202372	0.208923	0.186192	0.353022	2.93755	1.5215	2.64172	4.02923	3.77485	1.56732	1.14308	0.464476			Cre01.g070202	NA	2.48e-18	6
Cre01.g070567	Cre01.g070567	chromosome_1:8003704-8007306	7.03406	16.1124	15.9984	15.1593	13.8244	10.1473	10.7521	11.4988	15.2045	18.9373	6.64118	4.8706	6.37278	6.05412	6.37657	9.54077			Cre01.g070567	nuc08	NA	NA
Cre01.g070932	Cre01.g070932	chromosome_1:8007899-8017985	2.27148	2.418	2.74902	2.89732	3.20544	2.42668	3.34173	3.70061	6.05287	3.80591	2.6714	2.9745	2.71199	1.62164	1.35602	1.57273			Cre01.g070932	nuc06	NA	NA
Cre01.g071297	Cre01.g071297	chromosome_1:8018039-8019365	0.0443611	0.0359923	0.0023173	0.0121614	0.0456588	0.0453136	0.051894	0.0463224	0.157548	0.100907	0.0597238	0.0690879	0.0656899	0.0639738	4.03e-06	0.0821778			Cre01.g071297	NA	NA	NA
Cre01.g071662	ACS1	chromosome_1:8019965-8025667	12.2717	9.3871	6.80104	6.7889	5.71985	5.84017	6.35381	5.95017	6.46277	4.02865	10.3333	10.3736	9.7785	10.7612	14.4872	15.0955			Cre01.g071662	nuc16	1.19e-12	11
Cre01.g072027	Cre01.g072027	chromosome_1:8028755-8032424	0.767829	0.90693	0.835236	0.754596	0.803737	0.592269	0.596843	0.774747	2.99456	1.49127	0.322265	0.271451	0.405541	0.356917	0.611545	0.664624			Cre01.g072027	nuc08	NA	NA
Cre02.g073150	Cre02.g073150	chromosome_2:15905-19537	2.75954	3.35907	3.42099	3.42451	3.29785	2.59081	3.34317	2.86605	5.87663	3.2769	2.08492	2.17679	2.28061	1.98312	3.72245	3.94133			Cre02.g073150	NA	NA	NA
Cre02.g073176	Cre02.g073176	chromosome_2:19585-23452	0.71728	0.732529	0.767782	0.808511	0.719686	0.529498	0.657307	0.667066	0.989934	0.510208	0.408004	0.573255	0.500712	0.53931	0.667856	0.816493			Cre02.g073176	NA	NA	NA
Cre02.g073200	THD1	chromosome_2:28609-34645	11.9824	15.9929	14.3593	12.2938	12.8031	8.36109	9.55488	9.30143	17.9019	22.2857	10.6187	7.87142	9.25203	8.66771	9.4534	9.0986			Cre02.g073200	NA	NA	NA
Cre02.g073250	Cre02.g073250	chromosome_2:34755-42067	12.0755	10.2147	6.38253	5.9304	5.32762	4.58875	5.42331	5.48257	11.8257	9.45308	5.72444	6.39937	7.18448	8.08605	11.1563	12.9945			Cre02.g073250	nuc01	6.5e-16	11.5
Cre02.g073300	Cre02.g073300	chromosome_2:42736-44389	3.31383	1.9376	2.39374	2.52619	2.13912	2.80395	3.16161	3.39084	6.85633	4.10885	10.7875	9.39883	8.34409	8.49499	7.2622	2.43954			Cre02.g073300	nuc14	5.5e-17	6
Cre02.g073350	Cre02.g073350	chromosome_2:44435-47429	1.42629	2.4406	2.63037	3.23402	3.63578	2.48895	3.62338	3.94715	6.31735	2.73369	3.09702	2.78261	2.921	1.99997	1.98346	1.79894			Cre02.g073350	nuc06	NA	NA
Cre02.g073400	Cre02.g073400	chromosome_2:47475-52997	4.30823	4.29572	4.82058	5.46768	6.05987	5.57864	6.86044	6.63733	14.276	6.55536	9.98519	10.1798	10.1658	9.44669	7.63348	3.78896			Cre02.g073400	nuc14	4.38e-15	5
Cre02.g073450	Cre02.g073450	chromosome_2:53055-58527	1.78878	1.82087	2.04688	1.7948	1.6451	1.56931	1.64962	1.55444	1.14043	1.26816	2.60939	3.04161	1.98895	1.73878	1.19157	1.60137			Cre02.g073450	NA	NA	NA
Cre02.g073500	FAP241	chromosome_2:58529-62865	3.28843	2.6711	2.42752	2.71167	2.87788	1.69892	2.42007	3.46213	0.566594	0.300474	0.0355099	0.0318554	0.0483134	0.043203	0.668983	3.72709			Cre02.g073500	nuc04	1.45e-13	18
Cre02.g073550	Cre02.g073550	chromosome_2:62949-69095	28.4762	43.4463	52.5843	48.2074	44.3527	27.1252	30.872	29.6276	51.5443	63.6315	43.0898	28.4102	23.5439	22.6798	23.4773	25.6509			Cre02.g073550	nuc08	NA	NA
Cre02.g073600	Cre02.g073600	chromosome_2:70051-72825	26.6725	36.9607	45.1496	44.9344	36.3117	40.7798	48.6839	45.0119	28.8361	10.3308	3.63389	12.748	16.7843	18.1974	18.8634	32.8654			Cre02.g073600	nuc05	8.72e-12	18
Cre02.g073650	PRP19	chromosome_2:72871-79727	22.3775	26.9992	17.0096	12.6468	9.80572	5.1053	5.00495	5.08453	13.4235	10.8214	18.0389	20.5383	24.6541	26.1366	29.7261	29.6026			Cre02.g073650	nuc16	5.5e-17	11
Cre02.g073700	UPD3	chromosome_2:72871-79727	28.3378	15.7177	21.2544	25.402	25.1014	23.2935	26.9379	27.3674	32.5473	23.2515	151.053	144.294	74.0807	37.4113	24.1805	22.0392			Cre02.g073700	nuc11	1.39e-12	5
Cre02.g073750	KLP1	chromosome_2:79845-84993	20.7675	18.8912	19.4379	19.2197	19.5082	14.7641	17.4659	17.9362	6.07745	1.23399	1.70658	2.19409	1.56893	1.9592	8.07173	24.8321			Cre02.g073750	nuc04	3.51e-12	18
Cre02.g073800	Cre02.g073800	chromosome_2:85095-86940	1.50185	2.57715	4.03986	4.99029	5.59248	5.75986	7.19788	7.80557	1.42089	2.84817	5.22344	7.33663	7.72441	4.14095	0.951185	2.17621			Cre02.g073800	NA	NA	NA
Cre02.g073826	Cre02.g073826	chromosome_2:87149-89065	0.094669	0.214451	0.173413	0.285916	0.183656	0.197313	0.193063	0.144928	0.0897841	0.100376	0.106738	0.120225	0.105752	0.175191	0.0992418	0.288479			Cre02.g073826	NA	NA	NA
Cre02.g073850	CGL54	chromosome_2:89163-90660	6.92126	5.45145	5.97644	5.23017	4.42112	3.10294	3.77551	4.53372	5.76213	11.2618	37.9326	30.542	19.4952	16.7012	10.9155	3.39507			Cre02.g073850	nuc11	NA	NA
Cre02.g073900	Cre02.g073900	chromosome_2:91475-95449	4.72672	8.83654	13.7394	14.9235	12.7881	10.576	10.9085	10.0629	9.55829	10.5128	14.2732	12.1038	6.26618	5.13867	4.92651	3.64384			Cre02.g073900	nuc05	NA	NA
Cre02.g073950	Cre02.g073950	chromosome_2:95495-100167	0.343768	0.548534	0.853567	0.954181	0.922074	0.963889	0.769507	0.785163	1.25876	1.08907	1.32133	0.929976	0.675002	0.586239	0.41427	0.199134			Cre02.g073950	nuc05	1.63e-15	2
Cre02.g074000	POC18	chromosome_2:100199-111325	7.97691	2.71702	1.05383	0.598164	0.235801	0.255418	0.202016	0.174291	0.0733748	0.0532206	0.0387438	0.0113787	0.172693	3.06221	10.4271	8.79608			Cre02.g074000	nuc01	4.16e-19	14
Cre02.g074050	Cre02.g074050	chromosome_2:111875-114197	0.615078	0.784936	0.938773	0.917535	0.522289	0.524326	0.516664	0.468531	0.182961	0.267885	1.28104	1.87719	2.09642	2.67878	1.66451	0.733352			Cre02.g074050	nuc14	3.83e-11	9
Cre02.g074100	Cre02.g074100	chromosome_2:114479-116175	1.55408	0.652923	1.06983	1.40703	1.48323	1.02547	1.22847	1.73604	6.26249	6.81478	9.14338	8.24716	4.59028	1.78264	1.83096	0.608405			Cre02.g074100	nuc10	1.68e-17	4
Cre02.g074150	COP5	chromosome_2:116285-126657	4.94097	7.71727	6.53871	6.36416	5.57991	3.65017	4.89932	4.67115	4.57567	3.88684	3.26442	5.04896	5.10355	4.25109	3.54801	6.04237			Cre02.g074150	NA	NA	NA
Cre02.g074200	Cre02.g074200	chromosome_2:126910-130025	3.75983	7.86627	10.9636	10.3455	7.66799	6.35753	6.79184	5.84089	0.150449	0.594006	0.513152	0.593217	0.597603	0.721254	1.25507	6.3028			Cre02.g074200	nuc03	1.63e-26	18
Cre02.g074217	Cre02.g074217	chromosome_2:130573-131435	0.0873119	0.0266207	0.0239524	0.0260407	0	0.0844532	0	0.0271489	0	0.185866	0.0910804	0	0	0.0793374	0	0			Cre02.g074217	NA	NA	NA
Cre02.g074250	Cre02.g074250	chromosome_2:133845-140989	0.468521	0.638187	0.649967	0.823337	0.832922	0.558186	0.762154	0.748925	2.15529	1.27244	0.67502	0.773794	0.900306	0.552317	0.465971	0.390364			Cre02.g074250	nuc07	NA	NA
Cre02.g074300	Cre02.g074300	chromosome_2:141165-155277	0.721229	0.966755	0.858055	0.981132	0.93388	0.58057	0.856088	0.841867	0.696768	0.845461	0.305242	0.194749	0.276321	0.312047	0.348297	0.605812			Cre02.g074300	nuc08	NA	NA
Cre02.g074350	Cre02.g074350	chromosome_2:155279-163625	0.184847	0.33387	0.472881	0.443486	0.347413	0.393953	0.407719	0.475268	0.047342	0.153721	0.192162	0.169163	0.206678	0.256287	0.199843	0.223325			Cre02.g074350	nuc05	NA	NA
Cre02.g074370	Cre02.g074370	chromosome_2:163679-173615	1.88176	2.04219	2.51794	2.62354	2.35676	2.0832	2.36534	2.29822	1.51205	1.35844	0.901051	1.17891	1.21345	1.24057	1.29415	2.0112			Cre02.g074370	nuc05	5.86e-20	19
Cre02.g074400	Cre02.g074400	chromosome_2:175640-178155	3.18129	5.3431	7.43996	8.20758	9.42053	11.0155	12.2225	12.9031	14.884	10.6196	6.64009	7.18211	6.87257	5.82069	5.08216	3.60421			Cre02.g074400	nuc06	3.76e-20	0.5
Cre02.g074437	Cre02.g074437	chromosome_2:178209-182235	1.87939	3.72108	5.02194	6.0713	7.33562	8.16044	9.12835	9.00974	12.8281	8.02799	5.7829	5.7054	5.22557	4.33327	3.37734	2.24705			Cre02.g074437	nuc06	8.67e-24	0.5
Cre02.g074474	Cre02.g074474	chromosome_2:185069-186122	0.0885604	0.0849336	0.114892	0.0628701	0.103046	0.136702	0.0686191	0.137765	0.0412521	0.119401	0.0406597	0.0381289	0.0666745	0.126202	0.157755	0.0790452			Cre02.g074474	NA	NA	NA
Cre02.g074511	Cre02.g074511	chromosome_2:186243-190720	43.6242	45.7923	46.7712	47.571	50.9824	42.539	55.7161	57.9408	78.7348	46.7623	43.5289	40.1756	37.4366	36.7	43.8968	57.0881			Cre02.g074511	NA	NA	NA
Cre02.g074550	Cre02.g074550	chromosome_2:199609-201086	4.61395	3.18753	3.56096	2.35049	2.37796	1.2801	1.57768	1.77832	3.49279	2.92291	5.36613	5.10969	5.53522	5.13736	5.53084	5.17602			Cre02.g074550	nuc14	5.11e-11	11
Cre02.g074600	CGL60	chromosome_2:203273-207439	6.64906	8.04467	6.13851	6.10335	5.95208	5.93204	7.04726	6.05083	22.3156	10.9423	10.3786	9.70062	7.51843	6.83297	8.22859	9.56557			Cre02.g074600	nuc07	NA	NA
Cre02.g074626	Cre02.g074626	chromosome_2:209964-211149	0.00155692	0.0423155	0.0171577	0.0199959	0.000919895	0.0752767	0.00585833	0.0216464	0.0756569	0.0762648	0.0286846	0.00354363	0	0.000637337	0.0296017	0.101936			Cre02.g074626	NA	NA	NA
Cre02.g074650	Cre02.g074650	chromosome_2:211723-216929	3.42389	0.843273	0.438137	0.524358	0.53967	0.949798	0.930521	1.04054	7.77145	3.78727	8.31954	9.24737	8.74576	9.89648	11.0847	3.15412			Cre02.g074650	nuc14	1.75e-22	7.5
Cre02.g074700	Cre02.g074700	chromosome_2:217024-220281	3.66303	0.543815	0.704546	1.07751	1.48147	2.03557	2.63156	3.07804	15.4345	16.0264	11.751	14.0206	13.7475	16.5736	14.5005	4.95833			Cre02.g074700	nuc10	2.23e-18	7
Cre02.g074720	Cre02.g074720	chromosome_2:220459-223204	0.607945	0.979472	1.85569	2.96231	3.80483	2.94323	4.90096	5.67064	0.388877	0.171503	0.269024	0.249595	0.265943	0.312443	0.217152	0.531966			Cre02.g074720	nuc05	4.1e-12	21
Cre02.g074737	Cre02.g074737	chromosome_2:223389-225089	34.774	60.205	68.6166	71.0918	69.0554	56.5767	71.1265	72.1273	78.5087	55.9944	32.7593	27.9227	21.7828	19.6988	23.2817	40.6846			Cre02.g074737	nuc05	1.13e-23	20
Cre02.g074758	Cre02.g074758	chromosome_2:225189-234251	0.637036	1.40293	1.3626	1.22115	1.41039	1.448	1.70406	1.63323	3.36619	3.53459	1.42918	1.06357	0.776043	0.713597	0.450952	0.562985			Cre02.g074758	nuc09	1.27e-11	23
Cre02.g074800	CYG9	chromosome_2:235349-250372	0.181967	0.0637198	0.0311942	0.0315854	0.0416124	0.068235	0.0425886	0.0506216	0.213004	0.446114	1.22437	0.932107	0.683553	0.461098	0.209479	0.0481876			Cre02.g074800	nuc11	3.71e-17	6
Cre02.g074850	Cre02.g074850	chromosome_2:250403-256329	4.44388	1.79054	1.32668	0.884726	0.546065	0.930253	1.06465	0.853199	0.0750483	0.142219	0.126786	0.301731	0.712674	1.05572	0.573349	2.65848			Cre02.g074850	nuc02	4.46e-16	15
Cre02.g074900	Cre02.g074900	chromosome_2:256393-265489	3.26597	3.1129	3.01865	3.20311	3.01235	2.22163	2.76697	2.86891	1.09414	1.32709	2.67426	3.01291	2.69368	2.21328	2.21765	3.12433			Cre02.g074900	NA	NA	NA
Cre02.g074950	Cre02.g074950	chromosome_2:265589-274761	21.9957	11.2573	6.32988	4.07694	2.59414	2.42416	2.54213	2.33827	0.684321	0.650817	4.32711	4.45125	3.98431	6.80594	22.5285	23.9637			Cre02.g074950	nuc01	1.43e-28	13
Cre02.g074976	Cre02.g074976	chromosome_2:275579-279080	1.98049	5.09151	3.60828	2.30668	1.57301	1.62767	1.33129	1.57327	1.31884	1.30025	0.48987	0.528133	0.235847	0.248713	0.544949	2.88475			Cre02.g074976	NA	1.91e-16	17.5
Cre02.g075000	Cre02.g075000	chromosome_2:275579-279080	148.325	243.512	158.07	135.042	105.018	78.9981	85.7594	83.5742	74.3306	12.8873	2.28708	5.64782	11.4791	21.1903	80.4492	258.111			Cre02.g075000	nuc02	1.07e-24	17
Cre02.g075050	PTA1	chromosome_2:279931-285449	12.6921	13.7441	13.0234	16.7429	29.9812	18.0656	25.6774	27.4695	29.4833	21.8534	11.051	11.259	12.6913	7.9864	9.63879	12.0009			Cre02.g075050	nuc06	5.37e-16	22
Cre02.g075100	Cre02.g075100	chromosome_2:285759-301009	1.59105	1.46	2.40278	2.93689	2.96617	2.6458	3.81544	3.84971	4.7749	4.92102	6.43904	4.36893	3.76566	4.49346	4.72541	1.48616			Cre02.g075100	NA	6.27e-13	3.5
Cre02.g075150	RPB2	chromosome_2:285759-301009	11.5547	14.3707	13.9968	14.0275	13.6627	11.3084	13.1471	13.0397	16.0352	13.6321	15.2069	16.4924	17.9108	17.019	15.4996	12.5343			Cre02.g075150	NA	NA	NA
Cre02.g075200	Cre02.g075200	chromosome_2:301119-306751	0.0864126	0.183843	0.275642	0.315551	0.292168	0.298284	0.335452	0.388475	0.338406	0.440704	0.222341	0.281701	0.254095	0.145748	0.139006	0.0970389			Cre02.g075200	NA	NA	NA
Cre02.g075250	Cre02.g075250	chromosome_2:306766-308523	0.742729	0.615645	0.583656	0.747821	0.640549	0.639864	0.627912	0.675056	0.411495	0.409695	0.754363	0.664098	0.621393	0.684871	0.606531	0.813711			Cre02.g075250	NA	NA	NA
Cre02.g075301	Cre02.g075301	chromosome_2:308629-310935	0.152637	0.410559	0.381835	0.423498	0.336496	0.421275	0.413077	0.600954	0.388125	0.320711	0.472925	0.535927	0.551883	0.462325	0.427675	0.327554			Cre02.g075301	NA	NA	NA
Cre02.g075350	CNK1	chromosome_2:311026-315979	11.2342	2.24519	0.663875	0.534472	0.634156	1.72054	2.07099	2.15737	3.62318	2.15878	4.03459	5.37957	6.92986	23.9767	31.7533	12.6739			Cre02.g075350	nuc15	7.12e-19	8.5
Cre02.g075400	Cre02.g075400	chromosome_2:316275-320189	88.4718	36.0084	7.97707	3.9371	2.60997	3.58798	5.52655	5.67974	21.0683	28.3297	49.0427	54.4875	43.7982	30.738	78.175	112.443			Cre02.g075400	nuc01	2.1e-14	10
Cre02.g075500	Cre02.g075500	chromosome_2:329439-333957	13.7299	19.0725	19.0055	17.7532	15.3658	15.8555	18.0987	17.4095	18.0337	11.1891	7.79193	9.29701	8.53165	9.39551	9.23969	16.8846			Cre02.g075500	NA	3.86e-13	18
Cre02.g075550	Cre02.g075550	chromosome_2:335523-338509	0.354272	0.307392	0.435426	0.400417	0.494398	0.317094	0.43765	0.584818	1.26858	0.667738	0.400703	0.48421	0.570278	0.349985	0.29975	0.0781512			Cre02.g075550	NA	NA	NA
Cre02.g075600	Cre02.g075600	chromosome_2:338609-353841	0.112192	0.240418	0.198083	0.201892	0.264459	0.202848	0.201845	0.213246	1.20819	0.78458	0.419893	0.274793	0.245006	0.142154	0.151155	0.0644682			Cre02.g075600	nuc07	NA	NA
Cre02.g075650	Cre02.g075650	chromosome_2:353848-357984	17.3233	15.5283	11.4615	10.2658	9.91486	8.43139	9.5827	8.76672	16.1408	13.0714	13.0354	13.1997	12.3296	13.5964	19.2848	18.5078			Cre02.g075650	NA	7.38e-17	11.5
Cre02.g075676	Cre02.g075676	chromosome_2:358033-358959	0.127392	0.0348531	0.0734258	0.0348714	0.107701	0.120074	0.0476914	0.054095	0.163727	0.186376	0.0676613	0.051603	0.0803285	0.0901842	0.0636949	0.115226			Cre02.g075676	NA	NA	NA
Cre02.g075700	RPL19	chromosome_2:359069-362381	1157.83	1321.09	1374.74	1353.95	1322.64	1452.93	1671.38	1579.12	2785.94	2174.33	2433.99	1758.66	1413.92	1142.84	1052.42	1192.69			Cre02.g075700	NA	NA	NA
Cre02.g075750	Cre02.g075750	chromosome_2:362749-371073	0.346457	0.367047	0.74022	0.67663	0.578892	0.685365	0.590375	0.570993	0.31931	0.43335	1.16109	1.35636	1.42947	1.13362	0.711949	0.31628			Cre02.g075750	nuc13	NA	NA
Cre02.g075800	Cre02.g075800	chromosome_2:371299-374011	9.07749	9.86858	10.6405	10.8089	11.2734	10.4399	12.5937	12.3664	7.38964	6.5195	5.93519	6.40184	6.39629	6.73613	6.22161	11.7766			Cre02.g075800	NA	NA	NA
Cre02.g075850	Cre02.g075850	chromosome_2:374013-379509	5.95567	5.12627	4.06637	3.99632	3.57126	2.61459	3.15831	3.72427	3.15753	2.88799	5.0636	4.45591	4.08904	3.73538	4.58781	6.61685			Cre02.g075850	NA	NA	NA
Cre02.g075900	Cre02.g075900	chromosome_2:379965-385110	42.3991	40.9735	33.335	29.7253	27.0417	26.0151	30.0174	28.9814	14.3874	11.0478	22.6927	25.2287	21.4731	25.2368	26.4399	52.6341			Cre02.g075900	nuc02	1.62e-12	16
Cre02.g075950	Cre02.g075950	chromosome_2:386748-396549	0.389018	0.553649	0.971641	1.39147	1.45193	1.13822	1.54696	1.65064	1.89147	1.26395	0.432291	0.425762	0.398801	0.539195	0.517258	0.489256			Cre02.g075950	nuc06	2.47e-11	21.5
Cre02.g075994	Cre02.g075994	chromosome_2:396649-398371	0.0145002	0	0	0	0	0.0312022	0	0	0	0.0205783	0.0338683	0	0	0	0	0.0154592			Cre02.g075994	NA	NA	NA
Cre02.g076000	Cre02.g076000	chromosome_2:398373-404809	0.721488	0.959617	1.49361	1.61992	1.82252	1.47704	2.17536	1.86465	1.91988	1.42975	2.47805	2.27267	2.16174	1.56685	1.38192	0.788177			Cre02.g076000	NA	8.47e-11	3
Cre02.g076050	Cre02.g076050	chromosome_2:404863-409609	1.49794	1.12932	1.12655	1.10122	0.923162	0.66789	0.642006	0.67715	0.706765	0.813098	1.37633	1.27545	0.964525	1.51082	2.67145	2.1541			Cre02.g076050	nuc01	1.18e-11	12
Cre02.g076100	Cre02.g076100	chromosome_2:409770-423509	0.163027	0.0417754	0.0264905	0.0327678	0.0254043	0.0661045	0.0487534	0.0500604	0.430118	0.14202	0.61789	0.625316	0.616215	0.474475	0.508182	0.0904392			Cre02.g076100	nuc14	NA	NA
Cre02.g076150	Cre02.g076150	chromosome_2:423639-428901	3.05892	2.92343	2.76614	2.63188	2.68115	2.38687	2.73068	3.13724	2.15888	1.21166	1.1299	1.45104	1.76209	1.86054	2.38058	4.66623			Cre02.g076150	nuc04	5.9e-11	17
Cre02.g076200	Cre02.g076200	chromosome_2:428933-440419	0.841942	0.596218	0.987709	1.20605	0.940185	0.788183	0.791018	0.696261	1.02994	0.791864	3.37803	3.98326	4.22425	3.09958	1.80705	0.419227			Cre02.g076200	nuc14	NA	NA
Cre02.g076250	EFG1	chromosome_2:440814-445935	88.795	88.9972	177.583	272.011	356.061	468.014	593.849	475.537	450.546	315.419	229.895	152.294	54.6911	27.1705	33.6041	58.9454			Cre02.g076250	nuc06	4.65e-33	23
Cre02.g076300	UPD2	chromosome_2:447338-449531	25.8506	10.124	13.9372	18.6791	19.6659	18.6571	21.7119	21.4826	41.768	38.8115	196.874	169.785	64.1962	27.7318	19.8461	13.2723			Cre02.g076300	nuc11	2.5e-17	5
Cre02.g076350	ATPvB	chromosome_2:449533-453675	99.6796	75.2152	59.4647	47.1429	40.0793	29.5832	33.2486	32.4544	127.876	151.75	126.962	108.289	77.0337	61.4956	91.8094	104.359			Cre02.g076350	nuc10	NA	NA
Cre02.g076400	VPS25	chromosome_2:453723-455669	5.37507	6.4203	7.10308	6.59655	5.66323	4.10784	5.37295	5.54698	2.89249	3.11953	4.43633	5.37242	6.42467	7.14612	6.30989	7.32882			Cre02.g076400	NA	NA	NA
Cre02.g076433	Cre02.g076433	chromosome_2:456269-457432	0.0196062	0.0162352	0.0489702	0.0175426	0.0335108	0.178965	0.0444311	0.0160538	0	0.132217	0.0247826	0	0	0	0.0394588	0.0446397			Cre02.g076433	NA	NA	NA
Cre02.g076466	Cre02.g076466	chromosome_2:458589-461339	36.1446	41.8582	34.1456	25.0822	18.2784	14.0405	16.9779	15.3977	0.373571	0.757997	1.66796	1.31791	1.49258	2.91371	8.54627	50.2638			Cre02.g076466	nuc02	7.34e-20	17
Cre02.g076500	Cre02.g076500	chromosome_2:461353-465809	1.55589	1.70084	2.01586	2.34209	2.55592	2.684	2.98869	3.23218	4.23758	2.78209	4.53081	6.86604	6.21037	5.48003	5.82151	2.39051			Cre02.g076500	nuc14	8.41e-18	5
Cre02.g076550	Cre02.g076550	chromosome_2:465863-467599	1.28591	1.92027	1.69829	1.68918	1.75002	1.31054	1.84177	1.63065	3.48742	3.15872	1.20294	0.587682	0.158525	0.156447	0.630697	1.1448			Cre02.g076550	nuc08	4.77e-12	20.5
Cre02.g076600	Cre02.g076600	chromosome_2:467759-470227	2.50429	2.83271	3.16969	3.86956	4.56844	4.77335	5.87594	5.80165	32.3971	43.3779	16.6658	10.3239	5.8102	4.00569	3.90955	2.0098			Cre02.g076600	nuc09	3.96e-23	3
Cre02.g076625	Cre02.g076625	chromosome_2:470243-475079	3.41635	4.66841	5.76312	5.93195	6.18022	5.52595	6.23742	6.84007	7.98047	6.83875	3.85091	3.23928	2.77765	2.47506	2.81951	3.55534			Cre02.g076625	nuc05	5.86e-20	21
Cre02.g076650	Cre02.g076650	chromosome_2:475727-477591	12.4791	16.626	14.611	12.141	9.47567	7.20517	7.96804	8.07274	7.4227	7.80747	9.79818	9.13327	9.21972	7.94855	6.59764	10.354			Cre02.g076650	nuc03	NA	NA
Cre02.g076663	Cre02.g076663	chromosome_2:477919-478719	0.51373	0.909813	0.633288	0.453836	0.588446	0.659404	0.755587	0.592729	0.798118	0.472286	0.532576	0.119352	0.078244	0.340558	0.0427879	0.334527			Cre02.g076663	NA	NA	NA
Cre02.g076700	Cre02.g076700	chromosome_2:479724-483940	1.03378	1.03461	1.39174	1.56467	1.5767	0.931278	1.50758	1.65229	0.277926	0.29598	0.337844	0.292886	0.315573	0.409193	1.04746	1.21379			Cre02.g076700	nuc04	3.51e-12	19
Cre02.g076750	NUOAF1	chromosome_2:484036-486419	6.92154	6.0134	5.47729	4.34423	4.2673	3.33026	3.21123	2.90117	4.29361	8.49225	8.44373	8.54639	8.9627	7.61628	6.80565	5.82042			Cre02.g076750	nuc14	NA	NA
Cre02.g076800	Cre02.g076800	chromosome_2:486467-490589	3.09144	0.6872	0.78054	0.763485	1.24922	1.01822	1.70562	1.87327	14.4434	5.97314	6.16428	6.19848	6.88519	5.07125	5.64433	2.03079			Cre02.g076800	nuc10	5.1e-23	7
Cre02.g076850	Cre02.g076850	chromosome_2:490643-493899	4.48397	8.22723	10.1077	8.41088	6.69571	5.12861	5.64194	5.05767	3.71432	5.16883	9.79556	9.28371	8.68502	8.68975	6.81986	4.97563			Cre02.g076850	NA	NA	NA
Cre02.g076900	CGK2	chromosome_2:494034-500355	28.9164	34.2818	36.9707	41.4957	42.1666	30.1605	37.1956	40.6153	57.1906	28.1379	14.9778	19.4485	17.0347	10.9324	19.1179	33.0715			Cre02.g076900	nuc05	3.05e-17	20
Cre02.g076950	Cre02.g076950	chromosome_2:502339-509412	13.6242	20.5976	13.8187	10.484	8.66439	13.8825	17.7966	20.026	38.8482	27.3748	24.33	24.323	17.647	10.6283	8.76822	15.7619			Cre02.g076950	nuc09	NA	NA
Cre02.g076987	Cre02.g076987	chromosome_2:509619-514238	0.405207	0.0414776	0.0055452	0	0.00550049	0.0679069	0.0141581	0.0272289	0.0225726	0.0822519	0	0	0.0211133	0.194883	1.04538	0.263498			Cre02.g076987	NA	NA	NA
Cre02.g077024	Cre02.g077024	chromosome_2:514309-519151	0.0438186	0.0207053	0	0.0036391	0.00710653	0.0144538	0.00366692	0.00419778	0.0188957	0.0360192	0.0163047	0.0225311	0.145854	0.440058	0.224847	0.0719482			Cre02.g077024	NA	NA	NA
Cre02.g077061	Cre02.g077061	chromosome_2:519299-521861	0.327611	0.3471	0.375413	0.475433	0.613379	0.559294	0.615223	0.579218	0.619824	0.845418	1.47383	1.40385	1.48543	0.839466	0.64947	0.217048			Cre02.g077061	NA	3.81e-14	5
Cre02.g077100	GSH1	chromosome_2:521922-527130	25.0479	24.8348	20.8503	19.3033	18.2166	12.7547	16.3748	16.9427	12.6411	9.20752	21.9746	21.0084	18.6075	18.2236	18.513	29.2146			Cre02.g077100	NA	NA	NA
Cre02.g077150	CPLD14	chromosome_2:527179-531601	0.359669	0.485831	1.47364	2.53338	3.0329	2.67235	3.24771	3.53105	1.03125	1.16842	6.61838	8.73346	7.19772	4.74108	1.16426	0.510243			Cre02.g077150	nuc12	8.13e-14	4
Cre02.g077200	Cre02.g077200	chromosome_2:531603-533339	1.2418	1.19942	0.977745	1.04373	1.06175	0.671222	0.904599	0.767939	0.163022	0.565624	1.78627	2.16775	1.77671	2.14555	1.86699	1.23357			Cre02.g077200	NA	NA	NA
Cre02.g077250	Cre02.g077250	chromosome_2:533439-537142	1.99376	0.579943	0.0997705	0.0114493	0.0194312	0.131285	0.0691762	0.0617393	0.0474448	0.0524677	0.0240756	0	0.0803186	0.883516	2.67437	1.69686			Cre02.g077250	nuc01	NA	NA
Cre02.g077300	NOP1	chromosome_2:537493-539549	44.2712	60.2391	53.1411	47.3119	45.6693	22.3226	33.3	39.6325	83.9142	79.4543	18.8107	10.9726	15.5487	12.6607	20.6404	35.3738			Cre02.g077300	nuc08	5.9e-11	17
Cre02.g077350	HDH1	chromosome_2:540031-545229	13.6859	16.2491	17.2408	17.3907	16.3259	12.7441	13.6936	12.9195	48.1695	55.2016	27.6868	24.4385	19.3976	13.3584	10.6428	11.1163			Cre02.g077350	nuc09	NA	NA
Cre02.g077401	Cre02.g077401	chromosome_2:545276-548719	14.7928	11.3206	7.2796	6.47042	5.27107	5.37747	6.15387	5.55205	12.8392	6.85746	10.8285	12.4564	12.8316	14.8643	24.8695	19.1359			Cre02.g077401	nuc15	3.14e-28	10
Cre02.g077451	Cre02.g077451	chromosome_2:548772-552939	0.556882	0.342554	0.41681	0.431739	0.478322	0.449067	0.507304	0.486208	0.101236	0.480824	0.991761	0.99931	0.782371	0.646359	0.687261	0.777498			Cre02.g077451	NA	NA	NA
Cre02.g077500	TRS23	chromosome_2:555219-557738	14.3303	10.5431	10.0515	9.63146	8.96476	9.8356	11.1704	9.50677	3.13598	1.71215	12.869	14.0753	15.7575	20.1149	23.5851	21.3704			Cre02.g077500	nuc15	NA	NA
Cre02.g077550	Cre02.g077550	chromosome_2:558206-562518	132.038	84.1684	16.3129	9.9937	6.75537	11.9216	17.5885	19.9322	9.48259	5.40516	10.3987	12.8978	10.2984	19.4413	87.4875	195.328			Cre02.g077550	nuc01	4.55e-13	13
Cre02.g077600	FAP51	chromosome_2:563680-580126	2.76284	3.44272	3.52901	3.69898	3.76243	2.59047	3.37494	3.55053	1.93627	0.475943	0.147323	0.270853	0.211112	0.408901	1.11859	3.41935			Cre02.g077600	nuc04	1.19e-18	18
Cre02.g077650	Cre02.g077650	chromosome_2:580226-582355	4.14043	7.94295	6.3815	5.0113	4.45862	3.34446	4.13532	3.94062	1.27965	0.309862	2.33084	4.27073	5.04205	5.72606	4.25169	6.27917			Cre02.g077650	nuc03	2.4e-12	15
Cre02.g077700	Cre02.g077700	chromosome_2:582476-591533	0.845231	0.871785	0.995725	1.05358	1.14631	0.871278	1.27947	1.33217	1.61156	0.841901	0.99732	1.19945	1.14422	0.905876	1.1366	0.725213			Cre02.g077700	NA	NA	NA
Cre02.g077750	FAP211	chromosome_2:591646-598148	3.05596	5.7643	6.08008	7.03126	6.56318	7.71077	13.4173	19.434	39.9444	26.4876	17.0367	15.5674	10.1159	2.39435	1.28706	1.91427			Cre02.g077750	nuc09	4.86e-21	1.5
Cre02.g077800	Cre02.g077800	chromosome_2:599755-604266	10.5306	18.3182	18.3006	22.9714	14.185	2.56159	4.19777	6.40653	30.9624	15.1207	3.873	2.51026	1.77016	0.74726	3.21507	9.26351			Cre02.g077800	nuc08	3.81e-14	17.5
Cre02.g077850	FAP212	chromosome_2:608123-612186	54.6036	82.9931	35.6496	23.4404	9.12805	2.72046	9.00795	10.2728	10.621	4.27828	1.24135	1.2177	0.867799	1.05147	15.1093	58.9919			Cre02.g077850	nuc02	2.77e-17	15
Cre02.g077900	Cre02.g077900	chromosome_2:614666-621888	0.577225	0.70162	0.673914	0.680934	0.679625	0.500029	0.719313	0.652239	0.602147	0.694849	0.634785	0.504033	0.405905	0.479708	0.347199	0.547693			Cre02.g077900	NA	NA	NA
Cre02.g077925	Cre02.g077925	chromosome_2:621946-624598	1.24268	1.25288	1.94223	2.06912	1.97674	1.41985	2.03301	2.18016	2.82827	2.46151	2.37856	1.24599	0.840734	0.551117	0.566568	1.27342			Cre02.g077925	NA	6.82e-11	22
Cre02.g077951	Cre02.g077951	chromosome_2:624666-638538	0.110063	0.158145	0.272873	0.337337	0.366568	0.354059	0.449343	0.524766	0.456583	0.441951	0.398544	0.247995	0.134944	0.0740144	0.110681	0.117844			Cre02.g077951	nuc06	NA	NA
Cre02.g077976	Cre02.g077976	chromosome_2:638540-644856	0.0496205	0.0202111	0.0128856	0.03453	0.0261614	0.0579492	0.000545136	0.0110899	0.182074	0.0559614	0.0125396	0.00341275	0.0119599	0.0191418	0.0147081	0.0286549			Cre02.g077976	NA	NA	NA
Cre02.g078000	Cre02.g078000	chromosome_2:645725-653956	2.51911	1.51849	1.38712	1.22851	1.26997	0.960246	1.59151	1.48665	2.1997	1.96258	8.2432	8.84218	9.08371	7.52256	5.59057	1.88428			Cre02.g078000	nuc14	2.18e-19	7.5
Cre02.g078050	Cre02.g078050	chromosome_2:654626-660898	2.14479	1.5677	1.81508	1.64289	1.55461	1.2948	1.57033	1.49445	0.825572	0.609947	0.62218	0.587878	0.595818	0.708238	1.00841	1.73811			Cre02.g078050	nuc04	8.1e-15	18
Cre02.g078100	Cre02.g078100	chromosome_2:661500-674836	0.71815	0.867101	0.923802	1.31653	1.65285	0.670988	1.2742	1.56179	3.05468	2.08276	0.707446	0.709958	0.642794	0.642811	0.674361	0.53127			Cre02.g078100	nuc07	NA	NA
Cre02.g078150	Cre02.g078150	chromosome_2:675446-691098	1.01828	0.564597	0.451562	0.451099	0.417251	0.459952	0.460241	0.423083	0.568685	0.628425	0.803064	1.02993	1.68807	1.80336	1.70432	1.2509			Cre02.g078150	nuc14	1.83e-27	8.5
Cre02.g078200	Cre02.g078200	chromosome_2:691763-698666	2.21949	3.00776	3.27858	3.79973	3.50901	3.16057	3.81764	3.88078	6.40636	3.01203	3.10463	2.8101	2.3834	1.96299	1.83989	2.31205			Cre02.g078200	NA	2.21e-12	23
Cre02.g078226	Cre02.g078226	chromosome_2:691763-698666	16.0442	20.0729	23.1299	19.7801	17.8651	18.2632	21.5463	21.355	29.0849	17.9144	14.952	18.6237	13.7467	10.7648	12.4815	19.1023			Cre02.g078226	nuc05	NA	NA
Cre02.g078251	Cre02.g078251	chromosome_2:702786-703528	0.16544	0.0464811	0.0303106	0.0170927	0.0641265	0.16449	0.0193262	0.0364922	0.111604	0.0171799	0.128117	0.0758581	0.127143	0.0998277	0.135114	0.133801			Cre02.g078251	NA	NA	NA
Cre02.g078300	GPX1	chromosome_2:703608-705905	223.605	229.13	236.29	255.653	271.938	265.167	307.914	287.452	506.531	384.392	519.785	433.316	379.418	284.702	248.032	274.075			Cre02.g078300	NA	NA	NA
Cre02.g078316	Cre02.g078316	chromosome_2:706086-709968	1.87045	2.30937	2.82615	2.40895	2.16583	2.07743	2.33168	2.11147	1.08987	1.73734	0.923776	0.839153	0.9418	1.12925	0.950463	1.82891			Cre02.g078316	nuc05	3.37e-19	19
Cre02.g078350	Cre02.g078350	chromosome_2:709970-717846	0.592698	0.941827	1.37869	1.3195	1.29695	1.17623	1.50676	1.31579	0.268473	0.41637	0.679284	0.58636	0.605053	1.25427	1.2711	0.877977			Cre02.g078350	nuc05	NA	NA
Cre02.g078400	Cre02.g078400	chromosome_2:719160-726176	1.67108	2.26668	2.10414	2.16165	1.95017	1.99951	2.37263	2.51286	0.099223	0.161122	0.0693246	0.0664146	0.154661	0.390717	0.734712	2.28095			Cre02.g078400	nuc04	1.62e-14	17
Cre02.g078450	Cre02.g078450	chromosome_2:726230-732216	3.75911	4.36496	4.88461	4.89498	4.23078	3.42443	3.52075	3.52848	1.24071	0.461697	0.840487	1.20798	1.28225	2.09108	3.20286	4.91357			Cre02.g078450	nuc04	7.86e-19	17
Cre02.g078476	Cre02.g078476	chromosome_2:732756-736468	0.140507	0.120891	0.090075	0.104327	0.0897726	0.176733	0.135856	0.185254	0.24858	0.147709	0.121106	0.0878881	0.203588	0.190732	0.124539	0.0916607			Cre02.g078476	NA	NA	NA
Cre02.g078500	Cre02.g078500	chromosome_2:738381-741367	5.68111	6.9143	6.68461	6.09766	6.07386	5.27941	7.29	6.7867	13.8106	6.07083	3.99202	3.58148	3.19226	3.03297	3.75083	5.55904			Cre02.g078500	nuc08	NA	NA
Cre02.g078507	Cre02.g078507	chromosome_2:743965-747032	3.40617	2.01784	5.12866	7.38645	7.53835	5.33262	7.03684	6.09561	179.808	102.336	24.3565	31.3847	26.9284	16.1499	6.25539	3.08677			Cre02.g078507	nuc07	1.63e-15	4
Cre02.g078550	FAP210	chromosome_2:747147-750829	2.98317	2.17981	2.03077	2.88246	3.58078	1.48299	2.83564	3.86572	1.40725	0.609135	0.0506595	0.218069	0.110689	0.240346	1.05804	2.63652			Cre02.g078550	nuc04	1.9e-12	18
Cre02.g078600	RSP8	chromosome_2:750831-752767	9.53784	9.14754	9.24294	9.21357	9.96606	6.28927	7.68644	8.74881	4.1362	0.876576	0.451051	0.886305	1.09978	1.4699	3.39568	11.8359			Cre02.g078600	nuc04	6.81e-15	18
Cre02.g078650	Cre02.g078650	chromosome_2:753528-759687	7.94336	4.46386	2.90593	3.01863	2.77513	2.36594	2.87927	2.66451	1.03735	0.375507	0.577057	0.500125	1.05814	1.62094	5.21439	9.72352			Cre02.g078650	nuc02	2.09e-16	15
Cre02.g078700	Cre02.g078700	chromosome_2:759827-765963	4.48083	2.44159	1.75689	1.91937	2.08773	1.48516	1.85013	2.11381	1.27897	1.51647	0.647459	0.721732	0.885423	1.10073	3.25741	4.46066			Cre02.g078700	nuc01	NA	NA
Cre02.g078750	PUS3	chromosome_2:766107-771099	2.68799	3.49779	3.06818	2.75316	2.30769	2.0848	2.33359	2.39634	1.80191	3.41932	2.52846	1.60284	1.08909	0.900955	0.824269	2.31898			Cre02.g078750	nuc08	NA	NA
Cre02.g078777	Cre02.g078777	chromosome_2:771147-777657	0.0233603	0.0199905	0.00557034	0.010429	0.00657397	0.0509877	0.0213275	0.0191217	0.0420052	0.0456638	0.0191119	0.069269	0.438464	0.776017	0.226026	0.0554981			Cre02.g078777	NA	NA	NA
Cre02.g078804	Cre02.g078804	chromosome_2:778397-782412	1.9529	0.172374	0.0673269	0.061517	0.0699991	0.211112	0.349159	0.17703	0.423427	0.213831	0.241105	0.455219	3.55756	9.97443	16.5496	0.940043			Cre02.g078804	nuc15	1.19e-16	9
Cre02.g078831	Cre02.g078831	chromosome_2:782421-784617	2.1926	2.31473	3.03752	3.44284	5.58867	5.53313	6.09749	5.57474	9.78288	5.25097	3.79392	3.29874	3.01061	3.0645	2.62602	2.22237			Cre02.g078831	nuc06	6.88e-14	0
Cre02.g078858	PSN1	chromosome_2:784757-790917	3.12413	3.49353	4.37332	4.44449	4.05373	3.88858	4.9949	4.63844	4.16474	2.57431	1.97203	2.37374	1.92772	2.68303	3.56812	3.97666			Cre02.g078858	NA	NA	NA
Cre02.g078885	Cre02.g078885	chromosome_2:791107-804365	1.06688	1.5592	1.77548	1.78444	1.70878	1.44762	1.80911	1.70441	1.29766	2.00378	1.86021	2.00092	2.00464	1.61252	1.27849	0.999453			Cre02.g078885	NA	NA	NA
Cre02.g078912	Cre02.g078912	chromosome_2:804437-807179	0.478365	0.42417	0.545499	0.555258	0.526258	0.545373	0.411588	0.481906	0.715148	0.550136	1.79948	1.74231	1.60364	1.66629	0.990791	0.231441			Cre02.g078912	NA	NA	NA
Cre02.g078939	Cre02.g078939	chromosome_2:807221-812597	0.0117713	0.018389	0.0112164	0.0236634	0.0436759	0.0843089	0.14206	0.327645	32.4531	20.9721	3.98722	3.23215	0.698643	0.0682038	0.0314013	0.0208778			Cre02.g078939	nuc07	2.24e-22	4
Cre02.g078950	Cre02.g078950	chromosome_2:838687-845320	8.20867	5.97019	4.57584	4.04111	3.45697	3.20485	3.9461	3.5517	1.49855	2.25793	2.46782	2.47707	1.36776	1.68912	5.16152	9.50103			Cre02.g078950	nuc02	1.58e-13	14
Cre02.g078966	Cre02.g078966	chromosome_2:812717-820229	1.24101	1.47637	1.79643	2.01455	2.08112	2.0306	2.28381	2.58798	2.9173	0.888919	1.29383	2.07703	1.97842	1.42139	1.07189	1.04824			Cre02.g078966	NA	NA	NA
Cre02.g079000	Cre02.g079000	chromosome_2:822595-827567	5.91187	12.8449	8.24072	5.14498	3.22683	2.48666	2.72556	2.63381	0.642857	0.261273	0.328329	0.597668	0.256021	0.23423	0.686542	7.7409			Cre02.g079000	nuc02	1.53e-17	16
Cre02.g079003	Cre02.g079003	chromosome_2:828267-831199	0.0136676	0.0262426	0.0266568	0.0448672	0.013306	0.0696496	0.0309573	0.0616513	0.00595953	0.0130723	0.00372717	0.00224664	0.0125839	0.028956	0.00833328	0.00426935			Cre02.g079003	NA	NA	NA
Cre02.g079004	Cre02.g079004	chromosome_2:834947-838547	6.47154	6.04266	4.82101	4.27248	3.53786	3.76847	4.8645	4.50122	2.52814	1.8302	2.64323	2.97306	2.40026	2.49014	5.19847	9.15022			Cre02.g079004	nuc02	5.55e-12	16
Cre02.g079005	Cre02.g079005	chromosome_2:850327-857700	4.16031	8.97706	5.67232	3.55642	2.25409	1.71587	1.86597	1.81696	0.44169	0.192764	0.222134	0.404467	0.175845	0.159311	0.472517	5.35493			Cre02.g079005	nuc02	5.58e-18	16
Cre02.g079050	Cre02.g079050	chromosome_2:858387-863059	0.0451503	0.0229854	0.0465057	0.0507289	0.0419663	0.152186	0.0580567	0.132174	0.017033	0.0301432	0.0279411	0.0254063	0.0147545	0.0254714	0.00447131	0.0269251			Cre02.g079050	NA	NA	NA
Cre02.g079100	Cre02.g079100	chromosome_2:863199-865867	0.406402	0.317443	0.521657	0.721592	0.758313	0.871302	0.93774	0.843436	2.8232	2.31682	1.36017	1.78588	2.0193	2.6215	1.33585	0.339888			Cre02.g079100	NA	2.19e-13	5
Cre02.g079150	Cre02.g079150	chromosome_2:865941-870697	0.589965	0.616557	0.660637	0.707151	0.854442	0.693554	0.574902	0.74399	3.30867	1.34812	0.296465	0.414672	0.915186	0.831688	1.08781	0.496921			Cre02.g079150	nuc07	NA	NA
Cre02.g079200	Cre02.g079200	chromosome_2:870797-873172	21.4916	23.794	24.5141	21.9268	21.3195	17.0048	19.6037	19.6153	44.681	26.6517	20.0412	17.9651	17.0737	17.7149	20.349	20.3666			Cre02.g079200	NA	NA	NA
Cre02.g079250	Cre02.g079250	chromosome_2:873307-877008	27.3143	11.2537	4.67972	3.03487	1.98292	2.06484	2.44741	2.02653	1.02832	1.23135	1.06029	1.24318	1.91385	7.49594	26.1743	31.917			Cre02.g079250	nuc01	1.88e-23	14
Cre02.g079300	VPS4	chromosome_2:877147-881843	11.8604	11.1306	10.4609	9.50646	8.27884	6.95408	8.52971	8.43463	36.2846	8.66814	11.8944	16.9657	15.2301	14.4981	14.3655	12.7677			Cre02.g079300	nuc10	NA	NA
Cre02.g079351	Cre02.g079351	chromosome_2:881897-896785	0.596265	1.22902	1.3701	2.29796	2.34683	1.43684	2.67233	2.53957	2.30828	0.762052	0.314148	0.221556	0.191822	0.234913	0.443265	0.782697			Cre02.g079351	nuc05	2.91e-26	20
Cre02.g079400	Cre02.g079400	chromosome_2:897928-899874	30.7695	16.2097	15.3804	15.2576	14.1068	13.5818	14.4847	14.4548	12.8545	14.1946	28.0111	44.3388	72.4662	94.5161	76.2548	40.8211			Cre02.g079400	nuc14	1.5e-21	8.5
Cre02.g079450	Cre02.g079450	chromosome_2:899920-905352	0.0440915	0.0146953	0.0660487	0.0759657	0.0494177	0.131082	0.297593	0.469085	0.0463804	0.086822	0.0882861	0.138516	0.275991	0.308157	0.132637	0.0507268			Cre02.g079450	NA	NA	NA
Cre02.g079500	Cre02.g079500	chromosome_2:905392-910700	1.37267	4.10611	3.27959	2.62899	1.8009	1.05194	1.57376	1.66747	1.96841	0.870324	0.422305	0.620674	0.293904	0.202558	0.31815	1.95065			Cre02.g079500	nuc03	1.43e-16	17
Cre02.g079550	DRP2	chromosome_2:913700-919551	14.032	11.6302	9.28076	7.63578	5.69888	5.55368	5.78525	5.69916	52.5866	12.6668	21.2312	23.9593	21.7616	16.7258	17.8605	11.663			Cre02.g079550	nuc10	3.07e-15	8.5
Cre02.g079600	Cre02.g079600	chromosome_2:919600-922753	7.03205	3.53793	8.18658	12.8753	17.6386	15.3567	20.0937	21.7534	78.0655	58.878	37.4461	29.9536	14.9056	7.6809	8.58074	3.47206			Cre02.g079600	nuc09	1.6e-25	2
Cre02.g079650	Cre02.g079650	chromosome_2:924221-928590	6.54329	3.84795	5.22556	5.20389	4.69933	4.55629	5.42565	5.06607	0.299169	0.344868	0.549565	0.444412	0.348065	0.442616	0.718158	4.80054			Cre02.g079650	nuc04	5.9e-11	20
Cre02.g079700	PYR2	chromosome_2:928988-933810	45.3169	56.2813	35.4413	23.5289	19.2846	12.1378	12.0331	11.1897	33.5944	55.5818	13.5256	3.92715	6.44857	29.913	46.9298	48.3979			Cre02.g079700	nuc02	NA	NA
Cre02.g079750	Cre02.g079750	chromosome_2:934230-945922	0.877001	1.18917	1.96592	2.41323	2.61639	1.88648	2.30836	2.21096	17.0815	6.09718	1.47625	1.60241	1.5026	1.69881	2.34825	0.786027			Cre02.g079750	nuc07	NA	NA
Cre02.g079800	ASA6	chromosome_2:945924-947599	106.092	141.661	114.367	88.2691	71.0177	45.6323	55.4484	56.3215	34.6915	22.7706	53.3435	92.1144	107.295	111.603	88.9105	140.08			Cre02.g079800	nuc16	8.95e-17	14.5
Cre02.g079850	Cre02.g079850	chromosome_2:947700-954802	1.19801	0.601809	0.641998	0.556321	0.598792	0.594655	0.753156	0.739411	0.160684	0.286883	0.785465	1.1367	1.13149	1.39246	1.72547	1.34461			Cre02.g079850	nuc15	NA	NA
Cre02.g079926	Cre02.g079926	chromosome_2:954804-963880	0.0871596	0.0157996	0.00769735	0.00718668	0.00587214	0.0364353	0.025289	0.0232826	0	0.021832	0.0205272	0.0204605	0.329241	0.926099	0.405041	0.0722059			Cre02.g079926	NA	NA	NA
Cre02.g080000	Cre02.g080000	chromosome_2:963980-965265	0.00143871	0.000767636	0.000240724	0.00163264	0.0162156	0.00237939	0.00532537	0.00224394	0.000237131	0.0255381	0.00261919	0.0344533	0.00442505	0.196229	0.056755	0.0203039			Cre02.g080000	NA	NA	NA
Cre02.g080050	Cre02.g080050	chromosome_2:965914-970090	0.0550714	0.0843556	0.0547764	0.103563	0.123833	0.163435	0.0995365	0.108566	0.113708	0.0689752	0.0267719	0.0221197	0.0156251	0	0.0291555	0.0937852			Cre02.g080050	NA	NA	NA
Cre02.g080100	Cre02.g080100	chromosome_2:970970-977802	0.438446	0.64703	0.801101	0.637655	0.75937	0.559258	0.677405	0.592056	0.448133	0.548316	0.776837	1.12777	0.986349	0.854064	0.44414	0.395622			Cre02.g080100	NA	NA	NA
Cre02.g080150	Cre02.g080150	chromosome_2:977910-984212	1.19588	0.630682	0.50787	0.402629	0.299942	0.860046	1.06201	1.24355	3.38819	1.29586	3.40226	4.86284	6.28558	4.80609	3.18424	0.702668			Cre02.g080150	nuc14	3.04e-21	6.5
Cre02.g080200	TRK1	chromosome_2:984213-988819	389.371	256.129	394.88	540.264	653.812	720.057	872.302	751.533	911.974	745.438	1115.33	958.671	560.636	358.997	308.396	299.993			Cre02.g080200	nuc12	2.71e-19	3
Cre02.g080250	Cre02.g080250	chromosome_2:989000-992395	43.877	56.5289	53.4845	45.2944	40.7229	26.1553	30.7146	27.0199	37.0061	58.2477	83.8742	53.5883	34.3277	36.198	37.2629	38.5889			Cre02.g080250	nuc03	NA	NA
Cre02.g080300	Cre02.g080300	chromosome_2:992404-998280	2.53768	2.76897	2.80961	2.74006	2.47082	2.355	2.57499	2.51352	1.76023	1.33123	1.7748	2.17094	2.1393	1.90798	2.57516	3.39755			Cre02.g080300	NA	NA	NA
Cre02.g080350	Cre02.g080350	chromosome_2:998460-1008172	1.97412	0.736264	0.62262	0.842323	0.976418	1.22715	1.51741	1.63177	1.11274	0.818106	3.47319	4.30821	5.13414	5.31305	4.17536	2.02284			Cre02.g080350	nuc14	2.71e-19	7
Cre02.g080400	Cre02.g080400	chromosome_2:1008299-1012195	0.216152	0.153547	0.254713	0.319542	0.28818	0.633018	0.460493	0.551607	0.151386	0.221778	0.535913	0.763314	1.32015	2.23506	1.43129	0.370179			Cre02.g080400	nuc14	4.76e-11	6
Cre02.g080450	Cre02.g080450	chromosome_2:1012335-1021406	0.676978	0.220399	0.0198224	0.0377854	0.0423079	0.0990021	0.0653305	0.0678051	0.0160099	0.0303442	0.0460591	0.186166	1.18439	3.77697	4.59222	1.51405			Cre02.g080450	nuc15	2.79e-16	10
Cre02.g080500	Cre02.g080500	chromosome_2:1021429-1026165	16.7745	15.4688	11.1005	10.0226	7.06039	5.69461	6.4893	6.93539	0.35499	0.150689	0.339209	1.20746	1.88092	3.3688	6.15327	23.2799			Cre02.g080500	nuc02	3.96e-23	16
Cre02.g080550	Cre02.g080550	chromosome_2:1026219-1034795	0.413833	0.697441	1.20052	1.04337	0.953331	0.994982	0.955911	1.02425	0.213375	0.161956	0.130323	0.480616	0.852279	1.17118	0.509134	0.456327			Cre02.g080550	nuc13	NA	NA
Cre02.g080600	Cre02.g080600	chromosome_2:1035016-1040455	3.44261	0.249215	0.42232	0.415204	0.445333	0.317385	0.431084	0.403253	4.16475	5.01169	5.77817	3.71569	3.14612	3.04954	3.80527	0.780977			Cre02.g080600	nuc10	NA	NA
Cre02.g080650	HSP90B	chromosome_2:1040658-1047025	13.5074	0.220575	0.456456	0.307925	0.258904	0.208569	0.235063	0.199791	7.12423	11.8863	32.8313	24.5921	23.7155	16.3974	15.5853	4.34944			Cre02.g080650	nuc11	2.47e-11	7
Cre02.g080700	BIP1	chromosome_2:1049845-1055344	46.6185	12.4969	16.0914	14.0261	13.2357	10.2028	12.553	12.8894	55.4478	42.459	86.1522	64.7614	63.7757	58.9044	67.1542	19.5788			Cre02.g080700	nuc14	3.01e-12	7
Cre02.g080750	Cre02.g080750	chromosome_2:1056255-1066049	10.1101	14.5311	14.4883	15.7379	15.3717	15.8676	19.0948	18.6966	24.1061	16.6757	9.11471	10.3318	8.82328	8.31266	8.00222	12.5808			Cre02.g080750	nuc06	4e-15	21
Cre02.g080800	Cre02.g080800	chromosome_2:1068215-1073691	0.758656	0.707048	0.903063	1.24771	1.35719	1.20793	1.71687	1.60687	4.9724	2.78033	8.26188	9.62073	6.34742	3.16547	1.97794	0.942732			Cre02.g080800	nuc11	2.08e-24	4.5
Cre02.g080850	Cre02.g080850	chromosome_2:1073709-1076445	1.03927	0.294258	0.0285609	0.0955175	0.0439643	0.158705	0.0790997	0.0350611	0.211915	0.245974	0.572413	0.976528	1.29963	1.15263	2.19968	1.00065			Cre02.g080850	NA	6.81e-13	8
Cre02.g080900	PRX4	chromosome_2:1076499-1079245	6.26698	6.52366	14.2189	20.5584	24.4571	20.759	24.0957	25.1489	38.8742	19.9725	25.8921	24.693	17.0011	12.19	11.8478	5.6206			Cre02.g080900	nuc06	2.05e-17	2
Cre02.g080950	Cre02.g080950	chromosome_2:1079348-1082617	3.19239	4.29697	5.45111	5.43766	5.25131	5.59082	6.7794	6.74316	11.8446	5.5609	5.46221	5.23954	5.08713	6.54485	8.32475	4.81144			Cre02.g080950	NA	NA	NA
Cre02.g081000	Cre02.g081000	chromosome_2:1082631-1084005	0.263094	0.450708	0.563644	0.622427	0.653349	0.366791	0.347151	0.487886	0.25941	1.64589	1.18894	0.499021	0.406423	0.314078	0.355276	0.306902			Cre02.g081000	NA	NA	NA
Cre02.g081050	FAP24	chromosome_2:1084105-1089242	171.51	95.4722	97.3602	86.8544	69.0926	43.4246	46.9918	41.0968	46.9307	248.71	536.363	379.471	349.245	389.135	283.744	168.922			Cre02.g081050	nuc14	1.36e-11	9
Cre02.g081100	Cre02.g081100	chromosome_2:1089445-1093312	0.50007	0.236939	0.349037	0.419143	0.461756	0.567772	0.789813	0.576669	1.14417	1.0967	0.694707	0.726234	1.28373	1.08245	1.11416	0.524824			Cre02.g081100	NA	NA	NA
Cre02.g081150	Cre02.g081150	chromosome_2:1093365-1097134	2.50728	0.481109	0.0847394	0.0260605	0.0301921	0.123894	0.0375583	0.077006	0.0315297	0.0607405	0.0259303	0.008887	0.117644	1.69462	3.95818	2.72359			Cre02.g081150	nuc01	NA	NA
Cre02.g081176	Cre02.g081176	chromosome_2:1097185-1100825	1.8056	2.75718	3.09211	3.26297	3.04689	2.88332	2.68989	2.38261	3.67902	6.781	2.49931	0.910792	1.17047	1.47698	1.85649	2.11967			Cre02.g081176	nuc08	2.47e-11	19.5
Cre02.g081200	Cre02.g081200	chromosome_2:1100840-1104675	0.875288	0.851605	1.18876	1.17467	1.55199	0.755569	1.17792	1.15854	0.720195	0.817256	1.46068	1.35793	1.53266	1.11148	0.809276	0.459384			Cre02.g081200	NA	NA	NA
Cre02.g081250	Cre02.g081250	chromosome_2:1104729-1115025	13.4185	3.43875	4.13568	6.50774	8.27838	9.84388	11.7019	10.7894	13.2489	9.87441	46.9571	48.1064	31.3418	23.5356	19.6097	10.8644			Cre02.g081250	nuc11	1.46e-23	6
Cre02.g081300	Cre02.g081300	chromosome_2:1115202-1119675	4.27492	3.1294	2.6425	2.46527	2.33393	2.00114	2.40879	2.46301	0.116501	0.122617	0.892738	1.73525	1.9473	1.80037	1.4905	3.40511			Cre02.g081300	nuc02	NA	NA
Cre02.g081350	Cre02.g081350	chromosome_2:1119835-1125977	2.60942	2.15896	1.76875	1.21999	0.696661	0.888759	0.802123	0.717215	0.0411771	0.0349753	0.0594152	0.379222	1.46361	2.18651	1.51601	2.63813			Cre02.g081350	nuc16	3.67e-25	14
Cre02.g081400	BCA1	chromosome_2:1125984-1130495	1.34922	2.1317	2.2983	3.20504	4.15484	4.29995	4.61088	5.17805	36.3371	13.5841	4.59029	4.78449	2.80291	1.94926	2.04276	1.36447			Cre02.g081400	nuc07	2.18e-26	1
Cre02.g081450	Cre02.g081450	chromosome_2:1130583-1133435	0.671968	0.423213	0.536142	0.824258	0.948156	0.65958	0.865708	0.885694	2.91619	3.70153	4.54608	4.31504	3.81174	2.84584	2.05848	0.468056			Cre02.g081450	nuc11	3.71e-17	5
Cre02.g081500	Cre02.g081500	chromosome_2:1133535-1138277	1.88638	0.798513	0.192547	0.203813	0.359338	0.301524	0.509567	0.481949	0.232953	0.448432	0.899038	1.00819	1.43663	1.40806	2.53411	2.8198			Cre02.g081500	nuc01	2.31e-16	8.5
Cre02.g081550	Cre02.g081550	chromosome_2:1138325-1140856	0.723312	0.820721	0.705046	0.804166	0.655726	0.454987	0.640331	0.788974	2.11342	1.84556	0.503168	0.242108	0.373142	0.342671	0.486191	0.747666			Cre02.g081550	NA	NA	NA
Cre02.g081600	Cre02.g081600	chromosome_2:1140859-1146485	6.73819	5.405	5.40749	5.95942	6.2496	4.93513	5.60618	6.03531	5.12679	4.19211	8.08213	8.43377	9.75744	7.92498	9.73133	7.41925			Cre02.g081600	NA	NA	NA
Cre02.g081650	Cre02.g081650	chromosome_2:1146615-1153507	1.0872	0.207594	0.0870366	0.112426	0.161947	0.26267	0.305941	0.263336	0.797633	1.10557	2.47641	2.85661	2.83564	2.72524	2.94215	0.625181			Cre02.g081650	nuc14	5.06e-27	7
Cre02.g081700	Cre02.g081700	chromosome_2:1153655-1157872	0.336543	0.159084	0.131293	0.109471	0.0675481	0.372761	0.577843	0.60781	1.7232	1.85872	2.4688	1.68659	0.767608	0.142101	0.23212	0.165868			Cre02.g081700	nuc09	1.71e-13	4.5
Cre02.g081750	Cre02.g081750	chromosome_2:1159829-1162676	6.7063	5.19434	6.27801	5.72247	4.62638	3.99595	4.34824	4.58701	1.62279	2.93016	4.46845	4.44111	3.6514	4.45623	4.4473	6.69776			Cre02.g081750	nuc03	NA	NA
Cre02.g081800	Cre02.g081800	chromosome_2:1162730-1176266	2.57041	2.68444	3.30247	3.50775	3.1668	3.29202	3.70693	3.42533	1.43819	2.1065	1.70612	1.93253	1.68003	2.32744	3.52967	3.55789			Cre02.g081800	NA	NA	NA
Cre02.g081850	Cre02.g081850	chromosome_2:1176320-1181216	5.70483	1.60757	0.677623	0.793708	0.780302	1.27153	1.29456	1.13202	1.02338	2.31793	3.19781	2.79699	2.76684	5.28955	11.3826	6.04795			Cre02.g081850	nuc15	2.28e-17	8.5
Cre02.g081900	Cre02.g081900	chromosome_2:1181366-1185178	5.03889	1.46638	1.06448	1.21067	1.21451	1.5073	1.49167	1.61377	1.08863	1.74113	2.68122	2.15766	1.66505	5.56458	11.1841	5.85455			Cre02.g081900	nuc15	8.1e-12	8.5
Cre02.g081950	Cre02.g081950	chromosome_2:1185197-1196816	2.39898	1.61545	2.24773	2.78784	3.05246	3.13388	3.81512	3.56775	1.3944	1.40478	1.42027	1.99916	1.1096	0.457778	1.62569	3.54345			Cre02.g081950	nuc04	NA	NA
Cre02.g082000	Cre02.g082000	chromosome_2:1197600-1203596	0.0779499	0.0173763	0	0.00703411	0.0125939	0.117286	0.0378991	0.0214212	0	0.0543378	0.0853199	0.25755	0.821716	1.01653	0.562472	0.0671419			Cre02.g082000	NA	NA	NA
Cre02.g082050	Cre02.g082050	chromosome_2:1203706-1208178	0.436927	0.766989	0.781143	0.734327	0.929544	0.689613	0.942338	0.864774	2.19281	0.915207	0.746442	0.7919	0.842628	0.686138	0.83334	0.594041			Cre02.g082050	nuc07	NA	NA
Cre02.g082100	Cre02.g082100	chromosome_2:1208210-1210466	3.97934	7.91844	8.34598	8.14432	7.13644	5.33883	5.955	6.26633	9.56892	7.28002	3.85531	4.82614	8.17136	7.34838	4.99563	4.06974			Cre02.g082100	NA	NA	NA
Cre02.g082150	Cre02.g082150	chromosome_2:1210760-1213406	0.687319	0.999136	1.17853	1.30863	1.04509	1.03142	1.35702	1.42693	2.1602	1.83981	0.957645	1.11802	0.864547	0.529837	0.2957	0.42077			Cre02.g082150	nuc06	4.77e-12	0
Cre02.g082200	Cre02.g082200	chromosome_2:1213580-1217806	1.20073	1.52991	1.6026	1.64614	1.48912	1.21742	1.4233	1.38015	2.21463	2.13712	2.93388	2.09666	1.66566	1.18191	0.92837	1.08323			Cre02.g082200	NA	NA	NA
Cre02.g082250	Cre02.g082250	chromosome_2:1217860-1222986	9.47665	9.40486	9.23151	8.37922	7.82957	6.11232	6.25087	5.83821	10.8454	16.3808	32.8331	21.9581	13.1217	13.7737	13.1612	9.36041			Cre02.g082250	nuc11	NA	NA
Cre02.g082300	Cre02.g082300	chromosome_2:1223116-1226388	0.863079	1.33065	1.20182	1.28521	1.48051	0.643347	1.10002	1.25476	4.04731	2.31981	0.381118	0.10012	0.197376	0.465673	0.780697	0.808484			Cre02.g082300	nuc08	NA	NA
Cre02.g082350	CUT1	chromosome_2:1226390-1229096	6.32635	6.3564	9.6478	10.9438	10.3543	7.4414	9.01745	9.44281	13.0459	13.2414	17.8637	17.3818	15.0272	9.92282	7.25235	6.64684			Cre02.g082350	nuc12	NA	NA
Cre02.g082400	Cre02.g082400	chromosome_2:1230356-1234448	2.25814	4.0746	3.7145	3.00415	1.99388	1.92068	1.6245	1.32943	0.0924921	0.159049	0.295547	0.533331	0.678949	1.39031	1.35619	3.24705			Cre02.g082400	nuc03	3.79e-27	16
Cre02.g082450	Cre02.g082450	chromosome_2:1234450-1240416	0.680743	1.84412	2.33909	1.95405	1.71864	1.17388	1.21129	0.94125	0.355967	0.861542	1.7706	2.01369	1.66074	1.28088	1.17903	0.790459			Cre02.g082450	nuc03	NA	NA
Cre02.g082500	PSAN	chromosome_2:1241636-1244122	396.826	100.862	101.669	188.523	269.952	320.951	383.819	385.161	572.28	339.298	1185.81	1459.33	1143.94	756.13	506.566	356.681			Cre02.g082500	nuc11	1.81e-24	6
Cre02.g082550	ZEP1	chromosome_2:1244276-1250969	1.00079	1.3461	2.30659	3.37829	5.09662	6.139	9.46363	10.3285	33.9825	11.5335	10.7129	12.328	15.9553	11.5196	8.79878	0.609799			Cre02.g082550	nuc10	2.77e-17	4.5
Cre02.g082576	Cre02.g082576	chromosome_2:1250998-1251706	0.17303	0.139494	0.075821	0.0458421	0.141502	0.228683	0.143058	0.100957	0.0507924	0.174816	0.0943315	0.119972	0.0976712	0	0.0346841	0.206109			Cre02.g082576	NA	NA	NA
Cre02.g082600	Cre02.g082600	chromosome_2:1252136-1256570	7.33531	9.88009	7.58266	6.23798	5.16233	3.64274	4.66783	3.38841	2.08848	4.83141	4.87551	6.12117	8.77909	8.72906	7.63657	9.15427			Cre02.g082600	nuc16	4.92e-16	12
Cre02.g082651	Cre02.g082651	chromosome_2:1256711-1258756	0	0.0108108	0	0.0116814	0.0108438	0.00979072	0	0	0	0	0.0243546	0	0.012592	0.0126005	0	0			Cre02.g082651	NA	NA	NA
Cre02.g082700	COX15	chromosome_2:1259186-1265628	0.613249	0.134603	0.236265	0.351873	0.643208	1.20928	1.70905	1.78388	3.55848	7.81928	9.81168	8.98217	9.01979	4.0547	1.37685	0.476185			Cre02.g082700	nuc11	3.23e-36	5
Cre02.g082750	PSBX	chromosome_2:1265926-1267150	563.652	140.84	148.277	213.428	254.439	282.827	330.255	316.642	348.011	184.965	1635.89	1899.63	1505.24	1038.9	772.741	529.566			Cre02.g082750	nuc14	6.14e-18	7
Cre02.g082800	Cre02.g082800	chromosome_2:1267370-1268936	0.0826474	0.0991827	0.108245	0.0840447	0.139262	0.106949	0.0699198	0.111388	0.266671	0.123936	0.144189	0.174923	0.164022	0.0985402	0.100477	0.106703			Cre02.g082800	NA	NA	NA
Cre02.g082825	Cre02.g082825	chromosome_2:1268990-1328216	0.119416	0.129364	0.133817	0.0770488	0.266814	0.285892	0.180499	0.274898	1.313	0.812908	0.52963	0.442374	0.209762	0.0988091	0.100243	0.0543794			Cre02.g082825	NA	1.45e-13	3
Cre02.g082852	Cre02.g082852	chromosome_2:1328316-1334588	41.7283	10.3228	11.115	16.0811	19.3447	21.2978	25.1099	23.9332	26.315	14.0448	120.54	141.338	112.518	76.9607	57.5564	38.7369			Cre02.g082852	nuc14	5.01e-18	7
Cre02.g082877	Cre02.g082877	chromosome_2:1334590-1342516	0.204328	0.168356	0.329297	0.530481	0.584638	0.345627	0.548431	0.623777	3.51826	1.51615	0.829261	0.590382	0.355241	0.159828	0.305103	0.160021			Cre02.g082877	nuc07	9.69e-19	2
Cre02.g082900	Cre02.g082900	chromosome_2:1342570-1348606	0.658442	0.944531	1.04314	1.1365	1.02256	0.871272	1.00422	0.969728	0.211725	0.146644	0.443708	0.741677	0.787037	0.751437	0.39585	0.835786			Cre02.g082900	nuc03	NA	NA
Cre02.g082950	Cre02.g082950	chromosome_2:1348660-1353616	0.395177	0.739686	0.735206	0.767211	0.5348	0.308113	0.448586	0.282454	0.461958	0.660758	0.59132	0.46306	0.150717	0.108827	0.180957	0.329294			Cre02.g082950	NA	NA	NA
Cre02.g083000	Cre02.g083000	chromosome_2:1353721-1356656	0.41603	0.618929	0.404021	0.266376	0.156783	0.26315	0.226632	0.192815	0.0196804	0.0746006	0.25295	0.365736	0.361658	0.444807	0.850733	1.20892			Cre02.g083000	NA	6.39e-19	13
Cre02.g083050	Cre02.g083050	chromosome_2:1357110-1360069	0.390084	0.332944	0.416518	0.415052	0.302082	0.160769	0.347933	0.274725	0.0909217	0.28244	0.321786	0.375076	0.293056	0.29557	0.51739	0.4792			Cre02.g083050	NA	NA	NA
Cre02.g083065	Cre02.g083065	chromosome_2:1360140-1366339	0.134649	0.474655	0.648868	0.603662	0.715214	0.555225	0.625858	0.771481	1.47707	1.34357	0.6696	0.425026	0.372329	0.23495	0.180013	0.0918166			Cre02.g083065	nuc09	1.58e-16	23.5
Cre02.g083100	PRL1	chromosome_2:1366549-1368570	0.0255381	0.123183	0.128085	0.0745367	0.134392	0.271245	0.110034	0.141926	0.0489574	0.101992	0.0517036	0.0176096	0	0.0252914	0.0142191	0.0488927			Cre02.g083100	NA	NA	NA
Cre02.g083180	Cre02.g083180	chromosome_2:1368830-1376067	0.0759719	0.0189485	0.0125179	0.00383519	0.00424908	0.0475324	0.0144098	0.00437081	0.014477	0.0403065	0.0120246	0.0115113	0.0811084	0.230179	0.183566	0.0713176			Cre02.g083180	NA	NA	NA
Cre02.g083259	Cre02.g083259	chromosome_2:1376068-1380500	1.95395	3.42418	3.98491	4.22844	4.55156	3.34138	3.46125	3.48017	2.26883	2.18692	0.884808	0.976349	1.92269	2.06974	1.55847	3.32565			Cre02.g083259	nuc05	8.1e-15	19
Cre02.g083273	Cre02.g083273	chromosome_2:1380564-1385040	2.21952	3.32867	3.76918	3.79132	4.01784	2.64257	3.36361	3.14715	2.31026	2.10147	0.51142	0.398863	0.383042	0.657841	1.37011	2.91213			Cre02.g083273	nuc04	8.67e-24	19
Cre02.g083300	Cre02.g083300	chromosome_2:1387980-1392451	2.96348	2.10427	1.40751	1.38905	1.17429	0.709989	0.973849	1.27667	0.0917449	0.394669	0.569817	0.757892	0.840567	0.888609	1.28549	3.36363			Cre02.g083300	nuc02	2.71e-14	15
Cre02.g083350	Cre02.g083350	chromosome_2:1392523-1393740	0.106728	0.0664628	0.0802961	0.0572585	0.172199	0.21777	0.104466	0.109219	0.117625	0.091586	0.125825	0.218083	0.247636	0.266971	0.103385	0.0993469			Cre02.g083350	NA	NA	NA
Cre02.g083354	Cre02.g083354	chromosome_2:1393816-1405580	0.272091	0.13686	0.361602	0.493597	0.638711	0.520891	0.587603	0.603283	0.0965549	0.405811	0.49661	0.630533	1.11176	1.00393	0.582725	0.103349			Cre02.g083354	nuc13	NA	NA
Cre02.g083400	Cre02.g083400	chromosome_2:1406090-1412672	0.250851	0.198881	0.141343	0.207649	0.174436	0.186764	0.195274	0.154255	0.148802	0.165479	0.0546729	0.147414	0.17339	0.145328	0.244686	0.19457			Cre02.g083400	NA	NA	NA
Cre02.g083450	Cre02.g083450	chromosome_2:1412830-1419266	0.112192	0.0886338	0.16802	0.22776	0.269341	0.452619	0.586663	0.501892	0.304419	0.161689	1.02623	1.28552	0.78951	0.48101	0.216773	0.065872			Cre02.g083450	NA	NA	NA
Cre02.g083500	Cre02.g083500	chromosome_2:1419284-1425470	0.0285677	0.0115564	0.0206033	0.0280544	0.00496608	0.0799994	0.0121504	0.0173005	0.0189837	0.0996492	1.14947	1.37462	0.843667	0.226159	0.120721	0			Cre02.g083500	NA	1.62e-12	6
Cre02.g083550	Cre02.g083550	chromosome_2:1425650-1438042	0.171959	0.0121946	0.0195316	0.00507777	0.031539	0.117219	0.11939	0.0960851	0.0914213	0.299249	2.77251	2.49724	1.46527	0.984675	0.755726	0.0297952			Cre02.g083550	NA	1.16e-27	6
Cre02.g083600	Cre02.g083600	chromosome_2:1425650-1438042	20.8101	29.274	19.1553	12.6148	9.98821	6.97884	7.9768	7.90092	3.94318	4.69657	5.56263	4.48904	6.27521	9.6025	10.2081	19.548			Cre02.g083600	nuc02	1.13e-15	16
Cre02.g083650	Cre02.g083650	chromosome_2:1438044-1440580	149.547	116.694	52.8577	37.8038	28.1951	25.0515	31.0177	29.1745	30.538	18.6788	45.0427	50.9833	49.2863	56.0009	118.641	219.192			Cre02.g083650	nuc01	8.67e-24	13
Cre02.g083700	LSP1	chromosome_2:1440800-1447138	0.0405938	0.041103	0.0371667	0.0543351	0.087358	0.115779	0.0826112	0.0853355	0.00787029	0.0809549	0.0987525	0.10341	0.105123	0.127577	0.0888528	0.0420509			Cre02.g083700	NA	NA	NA
Cre02.g083750	Cre02.g083750	chromosome_2:1447850-1458155	0.278718	0.0373393	0.0330111	0.0296609	1.47525	14.9089	25.3752	30.6312	4.9833	1.6856	1.76928	1.19146	0.282945	0.0612552	0.0392486	0.036018			Cre02.g083750	nuc06	1.31e-16	2
Cre02.g083800	Cre02.g083800	chromosome_2:1458700-1468140	4.44232	0.736542	1.46332	1.49071	1.67754	2.88119	3.43012	3.65455	4.11952	3.77002	32.4475	49.1355	89.3197	65.2106	26.015	1.47954			Cre02.g083800	nuc14	4.52e-17	6.5
Cre02.g083850	Cre02.g083850	chromosome_2:1458700-1468140	1.70843	0.816562	0.43943	0.85142	1.63368	2.32603	2.78059	3.17697	2.12245	2.42073	5.0357	5.44764	5.18558	2.81854	2.80667	2.05292			Cre02.g083850	NA	5.22e-26	5.5
Cre02.g083900	Cre02.g083900	chromosome_2:1468240-1478922	2.08953	1.52514	1.51133	1.37913	1.79842	1.48128	1.68543	1.55225	0.136523	0.702298	1.21141	1.3774	1.27426	1.38827	1.8963	2.2836			Cre02.g083900	nuc02	NA	NA
Cre02.g083935	Cre02.g083935	chromosome_2:1478970-1481597	0.0498545	0.0350354	0.0717245	0.0476551	0.109282	0.0899912	0.039995	0.0676172	0.0801388	0.0687816	0.0338817	0.0579496	0.046658	0.128699	0.0406107	0.00714439			Cre02.g083935	NA	NA	NA
Cre02.g083950	PSRP3	chromosome_2:1482231-1485980	84.072	81.1912	117.527	138.689	136.343	115.306	136.335	140.028	312.939	372.499	362.908	184.037	33.5964	19.2382	39.8666	45.4414			Cre02.g083950	nuc09	NA	NA
Cre02.g084000	Cre02.g084000	chromosome_2:1486100-1487066	138.183	141.862	184.795	204.004	217.476	209.718	254.063	246.92	598.048	679.595	609.238	272.873	58.7767	35.9734	74.8815	77.0531			Cre02.g084000	nuc09	3.51e-12	1
Cre02.g084050	SEC62	chromosome_2:1487470-1490972	3.43472	2.72545	2.36722	2.40904	2.32099	2.18529	2.4853	2.33424	10.5449	12.2457	20.185	17.4034	18.1705	17.6509	13.549	2.69517			Cre02.g084050	nuc14	1.13e-15	7
Cre02.g084100	Cre02.g084100	chromosome_2:1491020-1493491	15.4497	16.199	21.096	18.9662	17.3154	15.9167	18.2277	18.0912	17.7771	10.4438	5.33063	7.54002	11.6024	15.751	18.5953	18.991			Cre02.g084100	nuc04	1.36e-11	18
Cre02.g084150	Cre02.g084150	chromosome_2:1493800-1508144	1.69993	2.2172	2.52937	2.961	2.61053	2.17873	2.53094	2.52937	2.18197	0.912761	0.359924	0.256165	0.273885	0.489725	1.23848	2.17445			Cre02.g084150	nuc04	1.56e-27	19
Cre02.g084176	Cre02.g084176	chromosome_2:1508310-1508852	0.241705	0.418835	0.8193	0.37538	0.507427	0.427328	0.6589	0.685386	0.249191	0.231997	0.203025	0.27736	0.0772227	0.212259	0.123175	0.631829			Cre02.g084176	NA	NA	NA
Cre02.g084200	Cre02.g084200	chromosome_2:1508895-1510900	6.68199	8.08245	7.73596	5.65662	3.73315	3.2621	3.28517	3.15921	0.385038	0.202788	0.717038	1.0361	1.70252	7.10429	10.0046	7.87533			Cre02.g084200	nuc02	2.4e-20	15
Cre02.g084250	Cre02.g084250	chromosome_2:1511369-1515190	15.3557	14.9557	14.7963	15.5895	17.9726	13.428	18.2307	20.3262	25.6524	14.2614	7.69085	5.76644	5.72006	6.47491	11.4568	13.7392			Cre02.g084250	nuc04	3.51e-12	20
Cre02.g084300	Cre02.g084300	chromosome_2:1515328-1518866	3.57763	0.191894	0.395554	1.26837	2.68817	3.30601	4.22938	4.54718	14.6261	11.3041	33.8447	27.3615	17.915	10.52	5.84458	2.06988			Cre02.g084300	nuc11	2.34e-33	5
Cre02.g084350	CGLD1	chromosome_2:1519532-1522830	1.99363	1.84336	2.03072	2.34205	2.89726	1.38869	2.07081	2.77419	15.2818	8.3612	10.0711	7.75728	4.99297	2.14816	1.90924	0.789889			Cre02.g084350	nuc10	1.83e-11	3
Cre02.g084400	Cre02.g084400	chromosome_2:1523090-1526578	21.6925	15.6563	8.11503	6.70329	6.13206	5.44614	7.09302	7.17748	2.48645	2.00568	3.14845	2.12754	1.81067	1.65684	2.27975	22.9533			Cre02.g084400	nuc02	NA	NA
Cre02.g084450	Cre02.g084450	chromosome_2:1526630-1530141	27.5518	13.6217	4.72702	3.54381	2.99976	3.22372	4.41128	4.60437	1.19456	1.09866	1.66336	1.11861	0.893413	3.35283	4.58059	27.5735			Cre02.g084450	nuc02	NA	NA
Cre02.g084500	Cre02.g084500	chromosome_2:1530174-1534970	0.31657	0.366608	0.367255	0.45558	0.419117	0.337905	0.457239	0.448229	0.373958	0.276806	0.794943	0.848284	0.746119	0.484268	0.325438	0.286799			Cre02.g084500	NA	NA	NA
Cre02.g084550	Cre02.g084550	chromosome_2:1535024-1537560	0.340115	0.835683	1.42001	1.52657	1.45017	1.00056	1.46803	1.2407	2.8371	2.31951	1.52658	1.45993	1.52653	0.725589	0.682616	0.331567			Cre02.g084550	nuc09	NA	NA
Cre02.g084600	Cre02.g084600	chromosome_2:1537710-1540400	1.31501	1.7671	1.37076	1.60762	1.36791	0.867529	1.00478	1.06416	3.97324	2.82519	0.558135	0.354274	0.643769	0.571488	0.614765	1.24749			Cre02.g084600	nuc08	NA	NA
Cre02.g084650	Cre02.g084650	chromosome_2:1540404-1551380	1.36345	1.16831	1.18962	1.16692	1.02093	0.907784	1.17613	1.11912	0.749602	0.621582	1.55208	1.83583	2.19329	2.30325	2.37712	1.33784			Cre02.g084650	nuc14	6.27e-13	9.5
Cre02.g084700	Cre02.g084700	chromosome_2:1552318-1556008	0.00834132	0.0161224	0.0162985	0.00605305	0.0138565	0.0838779	0	0	0	0.0530407	0	0.00732269	0.0118968	0.0144202	0.0084585	0			Cre02.g084700	NA	NA	NA
Cre02.g084750	Cre02.g084750	chromosome_2:1556055-1560738	1.61921	2.48812	2.63364	2.764	2.74667	1.47374	2.33278	2.13852	1.11118	0.789578	2.17392	2.82616	2.15161	1.97133	1.61265	1.50922			Cre02.g084750	NA	NA	NA
Cre02.g084800	Cre02.g084800	chromosome_2:1560858-1566716	2.97919	1.02896	0.753999	0.778943	0.581293	0.564305	0.551337	0.504585	0.260812	0.0541539	0.120187	0.461625	1.45729	5.65884	7.31427	4.21095			Cre02.g084800	nuc15	3.7e-16	13
Cre02.g084850	Cre02.g084850	chromosome_2:1567469-1570798	0.362438	0.631875	0.639092	0.548189	0.617243	0.709339	0.687313	0.569723	0.839921	0.769281	0.734796	0.725097	0.734195	0.663134	0.469888	0.325616			Cre02.g084850	NA	NA	NA
Cre02.g084873	Cre02.g084873	chromosome_2:1570898-1572910	0.231176	0.343797	0.476205	0.394765	0.340768	0.422202	0.511185	0.367656	0.644025	0.510524	0.327017	0.337594	0.384966	0.646226	0.331936	0.28318			Cre02.g084873	NA	NA	NA
Cre02.g084900	Cre02.g084900	chromosome_2:1572912-1575668	3.30144	2.48727	2.3304	2.25703	2.04431	2.00227	2.16672	2.01507	4.08641	2.30381	2.85616	2.3575	2.32678	2.58381	4.60531	3.03869			Cre02.g084900	NA	NA	NA
Cre02.g084950	Cre02.g084950	chromosome_2:1575722-1579288	1.13252	2.21549	2.07148	2.44189	3.00779	1.82347	2.52793	3.53635	11.9497	4.60185	1.87374	1.99344	1.74338	1.21855	1.37051	1.76005			Cre02.g084950	nuc07	NA	NA
Cre02.g085000	Cre02.g085000	chromosome_2:1579578-1591054	5.13573	5.61318	6.15301	6.21504	5.5225	4.36948	4.97707	5.04051	2.09583	0.429448	0.259009	0.47553	0.389866	0.945651	2.16221	6.81843			Cre02.g085000	nuc04	2.71e-19	17
Cre02.g085050	Cre02.g085050	chromosome_2:1591108-1599021	0.196793	0.110087	0.190125	0.258017	0.286082	0.387458	0.371512	0.319882	11.9882	3.01482	0.679249	0.462889	0.450233	0.549147	0.52609	0.0811385			Cre02.g085050	nuc07	1.62e-12	4
Cre02.g085100	Cre02.g085100	chromosome_2:1599022-1608658	0.186212	0.155962	0.220482	0.195554	0.207865	0.407778	0.384065	0.389591	0.272518	0.504908	0.489782	0.534184	0.416383	0.571462	0.379467	0.214299			Cre02.g085100	NA	NA	NA
Cre02.g085150	Cre02.g085150	chromosome_2:1610238-1620454	0.528942	0.584949	0.709442	0.761528	0.983187	0.491369	0.706602	0.900465	0.940035	0.784091	0.759302	0.722578	0.550014	0.637386	0.735103	0.548439			Cre02.g085150	NA	NA	NA
Cre02.g085200	Cre02.g085200	chromosome_2:1620693-1622938	2.37459	1.4136	3.30791	4.24303	4.89198	4.79524	4.84675	5.24092	9.56615	12.5694	12.4566	9.3429	8.8806	8.014	5.03067	1.96941			Cre02.g085200	nuc12	4.09e-18	4
Cre02.g085257	Cre02.g085257	chromosome_2:1623924-1631068	8.06283	5.94162	7.93101	13.1384	20.9064	16.1285	24.1325	27.4128	11.6076	3.10605	2.07323	1.99124	1.46768	0.948475	3.82098	8.88824			Cre02.g085257	nuc05	3.71e-17	21
Cre02.g085279	Cre02.g085279	chromosome_2:1631082-1633958	0.00824629	0	0.00805639	0	0	0.0424813	0	0	0	0.00585144	0.0208469	0.0128143	0	6.42e-06	0.00816358	0			Cre02.g085279	NA	NA	NA
Cre02.g085300	Cre02.g085300	chromosome_2:1634168-1635796	7.71085	2.98211	4.67989	5.51787	6.41288	3.48245	4.54373	4.5812	7.22166	13.2612	21.6839	15.2701	15.1818	14.6522	8.83131	6.61068			Cre02.g085300	nuc11	NA	NA
Cre02.g085326	Cre02.g085326	chromosome_2:1638375-1639548	0.0246919	0	0.0503916	0.042342	0.14214	0.0986326	0.0249722	0	0.35046	0.157809	0.0869197	0.116308	0	0.0221001	0.0281646	0.0926413			Cre02.g085326	NA	NA	NA
Cre02.g085350	Cre02.g085350	chromosome_2:1639688-1642800	1.83577	2.64472	2.6763	2.86736	2.71391	2.38964	2.98051	2.96943	5.44195	4.03769	3.17555	2.73638	2.54658	2.25097	2.01366	2.01864			Cre02.g085350	NA	NA	NA
Cre02.g085400	Cre02.g085400	chromosome_2:1643098-1646319	0.227946	0.467235	0.67099	0.815379	1.01627	0.721564	0.950403	0.960344	0.87466	0.352172	0.305088	0.446384	0.509362	0.329289	0.335349	0.175058			Cre02.g085400	NA	NA	NA
Cre02.g085450	CPX1	chromosome_2:1646978-1650920	25.4598	3.10389	7.62183	14.5986	21.012	25.2402	33.4551	35.6496	57.7274	42.026	290.267	289.182	104.894	21.9264	15.258	4.58395			Cre02.g085450	nuc11	6.68e-24	4
Cre02.g085500	Cre02.g085500	chromosome_2:1651801-1653423	0.0590259	0.173334	0.669275	0.971136	1.02219	1.22325	1.27317	1.30605	0.315824	0.161372	0.0250327	0.0166543	0.0305713	0	0.0971289	0.125502			Cre02.g085500	NA	7.86e-19	20
Cre02.g085550	Cre02.g085550	chromosome_2:1653534-1656460	4.81967	8.81928	13.4899	17.2756	20.678	20.3143	23.0652	22.9759	34.4579	23.6133	15.9897	17.287	14.8185	14.7939	12.7008	5.19031			Cre02.g085550	nuc06	5.01e-18	1
Cre02.g085600	Cre02.g085600	chromosome_2:1656474-1658528	3.29098	4.37663	5.19853	4.42054	3.17538	2.16248	3.44585	2.47822	3.07236	3.25426	9.46397	7.41933	6.1287	6.95907	5.72913	4.27159			Cre02.g085600	nuc14	NA	NA
Cre02.g085650	Cre02.g085650	chromosome_2:1658628-1662768	1.39224	2.40783	2.97091	2.8293	2.56648	2.18509	2.24302	2.55359	3.12802	2.37339	3.07671	2.92419	3.09241	2.51351	2.14129	1.68349			Cre02.g085650	NA	NA	NA
Cre02.g085701	Cre02.g085701	chromosome_2:1662832-1667748	1.54486	1.32667	1.63148	1.5738	1.06777	1.03093	1.16096	1.07067	0.327289	0.318979	0.580061	0.92798	0.965059	1.1466	0.678301	1.35797			Cre02.g085701	nuc03	2.13e-11	16.5
Cre02.g085750	Cre02.g085750	chromosome_2:1668128-1675160	0.25073	0.175807	0.246347	0.301928	0.267791	0.335006	0.477389	0.399126	0.326633	0.697273	0.580115	0.659295	0.912846	0.915514	0.482143	0.104105			Cre02.g085750	nuc14	NA	NA
Cre02.g085800	Cre02.g085800	chromosome_2:1675208-1682455	0.194358	0.146731	0.180945	0.229632	0.237263	0.283078	0.292124	0.312437	0.147992	0.500902	0.602461	0.663449	0.719622	0.714097	0.375567	0.0731068			Cre02.g085800	nuc14	NA	NA
Cre02.g085850	ARS6	chromosome_2:1683142-1691468	1.76967	0.193555	0.165601	0.147413	0.116701	0.210084	0.27494	0.361309	0.359004	0.327042	0.935861	1.49492	1.43981	2.33282	3.98643	1.10115			Cre02.g085850	nuc15	7.86e-19	8.5
Cre02.g085900	Cre02.g085900	chromosome_2:1691632-1695282	0.329357	0.262905	0.544806	0.859329	1.02679	0.534864	1.12662	0.851067	0.739135	1.07256	2.79271	2.40491	1.44981	1.09938	0.738133	0.157966			Cre02.g085900	NA	3.86e-13	4
Cre02.g085950	Cre02.g085950	chromosome_2:1695328-1697107	35.0368	52.7605	41.8557	32.6282	28.2787	18.1697	20.2043	17.693	17.6954	36.9952	14.2657	7.34742	9.96207	14.7298	18.5766	37.7191			Cre02.g085950	nuc02	2.1e-14	15.5
Cre02.g086000	Cre02.g086000	chromosome_2:1697268-1704650	1.53635	3.12826	2.90605	2.11345	0.948295	0.299601	0.417115	0.386741	0.149432	0.266963	0.0526863	0.0444515	0.0166748	0.0290315	0.116891	1.41181			Cre02.g086000	nuc03	3.56e-24	17
Cre02.g086050	PUS4	chromosome_2:1704652-1709908	4.12638	3.92003	3.31571	2.99586	3.02114	2.23788	2.33943	2.41377	1.77806	3.46965	2.05683	1.50234	1.88757	2.86604	4.40927	4.61506			Cre02.g086050	nuc02	2.66e-11	14
Cre02.g086076	Cre02.g086076	chromosome_2:1709961-1714158	0.437758	0.162335	0.121478	0.212979	0.216891	0.151299	0.189309	0.086808	0.252682	0.532477	1.49426	1.80074	1.35677	0.692244	0.601792	0.197538			Cre02.g086076	NA	1.01e-11	6
Cre02.g086100	CGL40	chromosome_2:1714268-1716191	11.4776	9.34798	10.4861	9.20824	6.56371	4.77259	5.29725	3.47945	4.02328	2.80323	23.3545	43.4555	46.137	37.9484	18.6845	11.8838			Cre02.g086100	nuc14	4.77e-12	9
Cre02.g086150	Cre02.g086150	chromosome_2:1716398-1721850	0.242838	0.434295	0.725655	0.698116	1.06488	0.971919	1.15753	1.39041	3.37908	1.88065	0.865801	0.32894	0.0830399	0.111685	0.21718	0.166995			Cre02.g086150	nuc07	8.41e-18	23
Cre02.g086200	Cre02.g086200	chromosome_2:1721852-1724346	5.31383	2.34267	1.71948	1.18463	0.497021	0.955775	1.12264	0.846514	0.45651	0.146127	0.276447	0.65756	2.04342	6.20078	6.28626	7.00241			Cre02.g086200	nuc01	1.52e-20	13
Cre02.g086250	Cre02.g086250	chromosome_2:1724468-1727028	3.2965	1.86729	2.18154	2.65657	2.29404	1.65263	2.16873	2.05739	4.52472	3.53573	5.72869	5.54699	5.85762	7.09935	7.59264	3.71531			Cre02.g086250	nuc14	NA	NA
Cre02.g086300	Cre02.g086300	chromosome_2:1729527-1736822	7.25667	11.0205	7.8825	7.99491	7.63726	7.54165	10.1563	11.1256	22.4464	5.83981	4.94764	4.90842	4.53269	3.45369	3.98748	7.90593			Cre02.g086300	nuc06	NA	NA
Cre02.g086326	Cre02.g086326	chromosome_2:1737972-1738934	1.23672	1.2714	1.25514	1.04095	1.43486	0.941681	1.13026	1.03804	0.691455	0.845554	1.42919	0.705898	0.509807	0.430558	1.19057	0.83812			Cre02.g086326	NA	NA	NA
Cre02.g086350	Cre02.g086350	chromosome_2:1738936-1743122	1.08987	1.82408	2.61585	2.50204	2.50497	1.99344	1.98958	2.13309	0.658079	0.950919	0.668951	0.559416	0.586319	0.813727	0.81582	1.18938			Cre02.g086350	nuc05	2.18e-26	19
Cre02.g086400	Cre02.g086400	chromosome_2:1743282-1747102	18.3808	9.36212	4.43524	3.46407	3.00015	1.9893	1.99529	1.78684	1.00406	2.5398	2.70038	1.1562	0.93018	3.36092	20.689	25.4981			Cre02.g086400	nuc01	1.39e-12	13.5
Cre02.g086428	Cre02.g086428	chromosome_2:1747106-1748752	0.138354	0.0919494	0.084658	0.110295	0.104118	0.199887	0.156103	0.0477286	0.334561	0.254513	0.0441633	0.0481309	0.0177401	0.0450206	0.0262852	0.0584561			Cre02.g086428	NA	NA	NA
Cre02.g086456	Cre02.g086456	chromosome_2:1749123-1752942	4.08771	4.2908	4.07898	3.69775	3.99487	2.99375	3.42084	2.57805	4.60543	3.34241	1.81978	2.13448	1.47304	2.4937	4.14009	6.77979			Cre02.g086456	NA	NA	NA
Cre02.g086500	Cre02.g086500	chromosome_2:1753756-1757022	1.98597	1.27455	1.55728	1.82547	1.42147	1.20612	1.8878	1.67107	18.1523	16.3256	5.24226	5.19894	3.63686	2.46095	1.90668	0.984576			Cre02.g086500	nuc09	NA	NA
Cre02.g086550	Cre02.g086550	chromosome_2:1757152-1761394	3.88557	6.36867	5.89753	5.45984	5.36769	4.15922	4.56628	4.75735	24.2833	15.7797	3.9132	2.79766	2.5069	2.56234	4.06049	4.7405			Cre02.g086550	nuc07	NA	NA
Cre02.g086600	Cre02.g086600	chromosome_2:1761398-1764942	35.5956	30.0999	24.7528	22.1785	19.204	16.8666	18.9566	18.5339	5.31054	6.36142	16.0104	20.3862	20.6439	22.8505	26.4104	39.8431			Cre02.g086600	nuc02	7.8e-31	14
Cre02.g086650	SMC2	chromosome_2:1765052-1773884	7.65142	1.87429	0.186161	0.102915	0.091679	0.291826	0.237999	0.286174	0.147411	0.0812675	0.0260875	0.0868321	0.59108	7.2591	14.8785	7.08656			Cre02.g086650	nuc15	8.82e-14	12
Cre02.g086700	COG7	chromosome_2:1774188-1779482	2.23028	1.28542	1.53821	1.94713	1.70019	1.7847	1.87684	1.49401	3.66715	2.15288	7.74476	9.54273	11.0166	9.64132	7.10633	2.62208			Cre02.g086700	nuc14	6.14e-18	7
Cre02.g086750	Cre02.g086750	chromosome_2:1779602-1783448	0.614254	0.922909	0.657587	0.718572	0.863926	0.398944	0.402824	0.663602	3.20464	2.41187	0.416506	0.173309	0.231574	0.205045	0.50733	0.537266			Cre02.g086750	nuc07	NA	NA
Cre02.g086800	Cre02.g086800	chromosome_2:1789332-1793177	0.407053	0.476126	0.435813	0.435228	0.452789	0.622401	0.677612	0.766705	0.186959	0.259916	0.978012	1.31357	1.36501	0.648657	0.238924	0.21152			Cre02.g086800	nuc12	NA	NA
Cre02.g086850	Cre02.g086850	chromosome_2:1793608-1796125	2.05403	3.18767	3.12376	3.04558	4.15547	2.33879	3.32765	3.8946	9.73105	7.06047	7.59119	6.66953	5.08527	2.52226	2.87716	2.19669			Cre02.g086850	nuc09	NA	NA
Cre02.g086887	Cre02.g086887	chromosome_2:1796262-1808518	3.77581	4.79894	4.89678	5.04622	4.41082	3.28033	3.22268	3.31959	5.71122	4.94789	6.97643	7.6017	9.57962	9.5104	7.05678	4.03698			Cre02.g086887	nuc14	NA	NA
Cre02.g087000	Cre02.g087000	chromosome_2:1809062-1817104	0.84322	1.05407	1.18254	1.36791	1.37296	0.677123	1.12767	1.25215	0.531116	0.423205	0.271782	0.349249	0.399256	0.371099	0.41658	0.911725			Cre02.g087000	nuc05	8.1e-17	18
Cre02.g087050	Cre02.g087050	chromosome_2:1817106-1823202	0.0324159	0.0305933	0.0519621	0.0265837	0.0291381	0.0936866	0.0458331	0.0514563	0.0218357	0.0537356	0.00599753	0.00606991	0.0201976	0.00899461	0.00471864	0.0208724			Cre02.g087050	NA	NA	NA
Cre02.g087100	Cre02.g087100	chromosome_2:1823256-1828762	15.8713	22.0932	17.9784	14.072	10.1106	10.5411	11.4409	10.8312	0.294356	0.141443	1.70896	4.88376	8.1962	8.105	2.7506	19.1601			Cre02.g087100	nuc03	2.8e-15	16
Cre02.g087150	Cre02.g087150	chromosome_2:1828817-1834832	4.71707	5.92128	8.36348	9.91142	8.56287	9.74944	11.7964	11.4021	1.63204	0.191334	0.18005	0.615701	5.15598	11.4366	4.87036	6.87324			Cre02.g087150	nuc05	NA	NA
Cre02.g087200	Cre02.g087200	chromosome_2:1835032-1842501	6.51596	4.61369	3.81235	3.69892	3.20318	2.50044	3.34314	3.29016	3.35194	3.4973	4.14929	4.05743	3.56565	3.26769	5.97346	7.27659			Cre02.g087200	nuc01	NA	NA
Cre02.g087250	Cre02.g087250	chromosome_2:1844441-1846620	51.7148	72.7527	66.7198	58.3552	50.6434	51.3212	60.2674	56.5052	43.8031	20.0957	30.8979	34.5502	40.5408	38.5401	37.9297	69.1656			Cre02.g087250	nuc03	NA	NA
Cre02.g087300	Cre02.g087300	chromosome_2:1846732-1851045	3.46079	6.74868	7.65927	6.58967	4.7415	4.05676	4.34017	4.11511	1.7035	1.99596	4.84898	6.35043	6.71233	7.1862	3.56036	4.72048			Cre02.g087300	nuc03	NA	NA
Cre02.g087324	Cre02.g087324	chromosome_2:1851092-1853454	5.36606	3.21784	2.43317	2.16158	2.53463	1.81902	2.53212	1.994	7.33255	5.57053	1.83584	1.23375	1.01898	1.18413	1.31571	2.11368			Cre02.g087324	nuc08	NA	NA
Cre02.g087350	Cre02.g087350	chromosome_2:1854892-1858694	1.09904	1.69652	1.62719	1.33888	1.05943	1.02363	1.05917	1.14656	3.31861	2.14098	3.65035	2.99035	1.95267	1.85291	1.83571	0.887559			Cre02.g087350	nuc11	NA	NA
Cre02.g087400	ZIP14	chromosome_2:1858766-1861772	0.0315976	0.0244292	0.0471711	0.0793293	0.0734367	0.0853539	0.0483605	0.0338095	0.0424345	0.142936	0.0640585	0.084174	0.0116624	0.0111277	0.0127184	0.0143883			Cre02.g087400	NA	NA	NA
Cre02.g087450	Cre02.g087450	chromosome_2:1861830-1866442	7.72261	8.45306	6.11854	5.13141	4.49807	3.35651	3.48831	3.87396	2.36096	1.88708	3.82701	5.47399	7.95986	6.89649	4.42256	6.01898			Cre02.g087450	nuc16	NA	NA
Cre02.g087500	Cre02.g087500	chromosome_2:1866535-1868211	0.830342	1.25934	1.35194	1.31487	0.952999	1.93836	2.82973	3.5419	1.76554	1.79542	7.08771	4.27502	2.03344	0.430932	0.446765	0.93896			Cre02.g087500	NA	NA	NA
Cre02.g087551	Cre02.g087551	chromosome_2:1868306-1880602	0.275873	0.312161	0.282531	0.34543	0.326176	0.188545	0.275889	0.245034	0.700782	0.226917	0.658365	0.733264	0.857802	0.759651	0.693532	0.165781			Cre02.g087551	nuc14	NA	NA
Cre02.g087600	Cre02.g087600	chromosome_2:1881026-1891232	3.32661	3.16067	4.64033	7.14625	8.55909	7.48872	9.01546	9.22662	50.2169	19.5124	6.75684	7.80823	9.33612	8.08979	10.1204	2.79815			Cre02.g087600	nuc07	NA	NA
Cre02.g087633	Cre02.g087633	chromosome_2:1891476-1896432	0.0652222	0.0333267	0.0365578	0.0297603	0.0327709	0.0466174	0.0228588	0.0163951	0.0141614	0.0174579	0.0516807	0.0688611	0.0825584	0.15695	0.0368831	0.021029			Cre02.g087633	NA	NA	NA
Cre02.g087666	Cre02.g087666	chromosome_2:1896562-1899234	0	0	0	0	0.00763645	0.034024	0	0	0	0.0260957	0.0575449	0	0.00886757	0.0174522	0.00932314	0.0210015			Cre02.g087666	NA	NA	NA
Cre02.g087700	APX1	chromosome_2:1899261-1903342	26.0443	26.9531	31.3325	30.7182	23.4768	16.2877	16.6571	14.5992	10.7788	9.30079	36.3729	82.2846	84.2509	73.5243	43.8105	31.164			Cre02.g087700	nuc14	NA	NA
Cre02.g087750	Cre02.g087750	chromosome_2:1903666-1912822	0.334078	0.129772	0.184168	0.221382	0.278333	0.245095	0.188188	0.201891	2.38073	1.30283	0.239401	0.249135	0.162837	0.479638	0.848568	0.259952			Cre02.g087750	NA	NA	NA
Cre02.g087800	PTK10	chromosome_2:1914356-1922282	2.23802	1.44567	1.21918	0.967203	0.920148	0.765529	1.10099	0.941451	1.24856	1.66965	1.64031	1.46516	1.2518	1.23132	1.91674	2.98003			Cre02.g087800	nuc01	NA	NA
Cre02.g087850	PTK19	chromosome_2:1923377-1931983	2.57527	2.83043	4.84156	5.16177	5.16885	4.48239	5.44139	5.42702	0.43165	0.189811	0.113844	0.155358	0.303438	0.689429	0.549056	1.93725			Cre02.g087850	nuc05	2.71e-14	19
Cre02.g087900	Cre02.g087900	chromosome_2:1932097-1940693	0.0284968	0.0365806	0.0193557	0.0100958	0.0242754	0.0631091	0.0225243	0.0055953	0.0634462	0.0800586	0.0250285	0.0053228	0.0170427	0.0260919	0.00922046	0.0169366			Cre02.g087900	NA	NA	NA
Cre02.g087950	Cre02.g087950	chromosome_2:1941057-1952323	7.25723	8.59899	6.90893	6.76974	5.93756	3.79382	4.061	3.89071	5.70544	9.8923	7.9845	5.57266	5.10752	4.94083	5.84366	6.76725			Cre02.g087950	nuc08	NA	NA
Cre02.g088000	PHB1	chromosome_2:1952420-1957107	18.7315	11.2382	9.54747	7.40098	7.76437	6.70273	6.93654	6.92806	18.172	25.8815	66.7354	70.0004	53.0815	37.2271	17.2737	14.6018			Cre02.g088000	nuc11	2.5e-14	7.5
Cre02.g088050	Cre02.g088050	chromosome_2:1957125-1960533	0.397024	0.977307	1.223	1.23583	1.21019	0.961115	1.08546	1.07311	1.58155	2.25116	0.670664	0.593634	0.688424	0.740532	0.75684	0.340855			Cre02.g088050	nuc08	NA	NA
Cre02.g088100	Cre02.g088100	chromosome_2:1960683-1964920	1.36411	1.61814	1.44952	1.24839	1.33725	0.89443	1.06712	1.0292	1.02543	1.89843	1.25605	1.20129	1.45538	1.9884	2.34443	1.46789			Cre02.g088100	NA	NA	NA
Cre02.g088151	Cre02.g088151	chromosome_2:1965238-1968723	8.69151	11.6531	12.7464	12.4996	11.9106	9.50118	11.3219	11.0219	18.8105	16.3772	14.082	12.5296	9.58133	9.56871	12.707	10.4889			Cre02.g088151	NA	NA	NA
Cre02.g088200	Cre02.g088200	chromosome_2:1973823-1979205	58.5792	11.4109	4.48136	3.00631	1.93106	2.33825	2.51021	2.42607	5.44462	6.15387	91.4062	186.569	204.867	212.589	149.197	49.444			Cre02.g088200	nuc14	3.93e-26	9
Cre02.g088250	Cre02.g088250	chromosome_2:1979593-1985655	1.5848	3.76205	3.24056	2.22662	1.71697	1.03119	1.19632	1.1787	3.21238	3.78066	0.846257	0.560637	0.619023	0.223493	0.380897	1.73275			Cre02.g088250	nuc08	4.76e-11	16.5
Cre02.g088300	Cre02.g088300	chromosome_2:1985657-1989983	0.88155	0.725792	0.628518	0.691741	0.851436	0.523401	0.652771	0.959158	0.317369	0.292144	0.48998	0.651635	0.488146	0.472321	0.545468	0.860856			Cre02.g088300	NA	NA	NA
Cre02.g088350	Cre02.g088350	chromosome_2:1990133-1996847	3.03946	2.86951	2.59577	2.53665	2.66308	1.85761	2.4912	2.63435	2.08509	1.22001	0.577733	0.771199	0.689308	0.733319	1.21023	3.45171			Cre02.g088350	nuc04	1.23e-13	18
Cre02.g088400	DEG1	chromosome_2:1996893-2001625	4.99319	2.31866	2.89333	3.77043	3.78045	4.14909	5.22617	5.27919	53.7467	12.617	7.76114	17.8574	17.6089	10.589	8.48884	6.41418			Cre02.g088400	nuc07	6.62e-22	6
Cre02.g088450	Cre02.g088450	chromosome_2:2001629-2012145	0.512037	1.58701	2.19601	2.24443	2.04309	2.13507	2.31276	2.14779	0.625074	0.802097	1.1346	1.45937	1.47446	1.55311	1.37549	0.872786			Cre02.g088450	nuc05	NA	NA
Cre02.g088500	Cre02.g088500	chromosome_2:2012389-2018015	0.106697	0.0528998	0.182162	0.480329	0.667145	1.02581	1.29963	1.20384	11.694	10.873	6.69952	5.31802	1.35913	0.196141	0.246356	0.00821893			Cre02.g088500	nuc09	1.43e-28	3
Cre02.g088551	Cre02.g088551	chromosome_2:2021235-2024447	1.1841	5.51474	4.87654	4.01399	2.89871	2.91454	3.27463	3.48297	35.6711	31.0052	37.0643	36.8106	31.0266	15.9831	2.91503	2.42724			Cre02.g088551	nuc10	NA	NA
Cre02.g088600	ACL2	chromosome_2:2024457-2032345	2.87076	1.20805	1.39869	1.68582	2.45557	2.59047	3.51611	4.04937	3.12787	1.17433	6.20277	9.49075	11.2327	6.07758	5.04063	2.58959			Cre02.g088600	nuc14	6e-12	5.5
Cre02.g088650	Cre02.g088650	chromosome_2:2032475-2037305	0.111422	0.0401549	0.0592007	0.113963	0.0833551	0.220844	0.225303	0.20421	0.088622	0.0536686	0.273835	0.55969	0.66554	0.673255	0.377135	0.110763			Cre02.g088650	NA	NA	NA
Cre02.g088651	Cre02.g088651	chromosome_2:2037405-2042681	6.39178	12.1863	13.6617	14.2055	14.7701	13.6576	16.3365	16.6306	11.2612	9.34437	5.78017	5.57648	4.42977	5.44966	9.23626	9.27072			Cre02.g088651	nuc05	7.86e-19	20
Cre02.g088700	Cre02.g088700	chromosome_2:2042839-2046185	0.898951	1.28302	1.01775	1.04013	1.24238	0.622881	0.935459	1.02235	1.19061	1.22709	0.262847	0.169554	0.190052	0.259261	0.402478	0.831512			Cre02.g088700	nuc08	3.31e-11	17
Cre02.g088750	Cre02.g088750	chromosome_2:2046409-2073625	3.72007	3.4587	3.52393	3.70402	3.15193	2.90786	3.67699	3.45414	4.51752	4.14964	3.11967	4.16187	5.85013	7.53961	7.34771	4.62879			Cre02.g088750	nuc15	1.62e-12	10
Cre02.g088800	Cre02.g088800	chromosome_2:2073766-2076405	2.15227	1.94721	1.48083	1.5328	1.33904	0.910097	0.898363	1.08842	2.21473	1.59335	1.632	1.7661	1.87107	1.66709	2.32967	2.14139			Cre02.g088800	NA	NA	NA
Cre02.g088850	Cre02.g088850	chromosome_2:2076701-2078409	42.1839	74.9824	99.2062	103.319	102.123	87.9581	100.215	99.4642	100.552	68.3515	94.8075	70.5521	40.9159	34.113	28.6819	50.05			Cre02.g088850	nuc05	5.34e-14	21.5
Cre02.g088900	PRPL1	chromosome_2:2078515-2080853	76.0487	79.385	100.545	108.383	111.194	84.252	94.5297	102.196	304.414	346.031	324.501	147.32	34.5506	19.6779	39.3942	46.8588			Cre02.g088900	nuc09	NA	NA
Cre02.g088950	Cre02.g088950	chromosome_2:2080909-2083065	3.2904	3.36079	2.99439	2.55614	2.25189	2.00004	2.19262	2.11786	9.9184	9.61202	6.48469	6.17371	6.67166	5.45471	4.70051	2.71074			Cre02.g088950	nuc10	NA	NA
Cre02.g089000	Cre02.g089000	chromosome_2:2083119-2083675	10.0962	8.28642	8.17887	7.96361	5.77266	5.40738	6.84576	6.593	30.51	27.5224	21.174	15.8276	17.1456	15.6018	14.0975	7.79018			Cre02.g089000	nuc10	NA	NA
Cre02.g089050	Cre02.g089050	chromosome_2:2083815-2091646	0.202851	0.0964648	0.251513	0.346852	0.367186	0.388078	0.468963	0.394995	0.746077	0.424968	0.421031	1.45038	2.67069	2.62081	1.47871	0.265225			Cre02.g089050	nuc14	1.49e-14	5.5
Cre02.g089100	COPD1	chromosome_2:2092005-2095328	7.47126	4.75671	4.32675	4.10339	4.59098	2.23644	3.89356	4.32926	6.26403	2.78573	7.41481	8.76538	10.7147	8.82566	10.2429	7.40171			Cre02.g089100	nuc14	4.42e-11	9.5
Cre02.g089150	Cre02.g089150	chromosome_2:2095329-2101275	0.480523	0.327076	0.3264	0.455398	0.521643	0.425437	0.472003	0.576467	0.721196	0.446326	0.448523	0.431336	0.558285	0.427999	0.783811	0.57943			Cre02.g089150	NA	NA	NA
Cre02.g089200	Cre02.g089200	chromosome_2:2101375-2109817	0.369877	0.227305	0.411864	0.623416	0.769934	0.582023	0.705473	0.794043	0.334994	0.366368	0.566053	0.765441	1.02377	0.900432	0.824105	0.442107			Cre02.g089200	nuc13	NA	NA
Cre02.g089237	Cre02.g089237	chromosome_2:2110209-2133735	0.0647976	0.0465388	0.0636234	0.0602689	0.0675499	0.104655	0.0783933	0.113466	0.115849	0.0774511	0.354807	0.384172	0.333176	0.216672	0.145291	0.0485877			Cre02.g089237	NA	NA	NA
Cre02.g089274	Cre02.g089274	chromosome_2:2133835-2143858	0.0287211	0.0090185	0.00894435	0.00715493	0.0172278	0.0744872	0.0399628	0.0121099	0.208271	0.121729	0.239235	0.316356	0.239249	0.30726	0.188769	0.00563058			Cre02.g089274	NA	NA	NA
Cre02.g089311	Cre02.g089311	chromosome_2:2143869-2148585	0.971645	0.6804	1.24129	1.29388	0.771858	0.463181	0.366402	0.260776	0.0536622	0.20583	1.92037	2.57592	3.15736	3.38074	1.22	0.879763			Cre02.g089311	nuc14	NA	NA
Cre02.g089350	Cre02.g089350	chromosome_2:2148855-2157018	3.54556	4.79662	5.07703	4.83978	4.65124	4.44887	4.7218	4.56209	5.0028	5.19452	3.11665	2.68569	2.93576	3.59289	5.05464	4.31043			Cre02.g089350	NA	NA	NA
Cre02.g089400	Cre02.g089400	chromosome_2:2157079-2162325	0.073647	0.0628142	0.107178	0.152563	0.12535	0.073629	0.0816378	0.0745479	0.114352	0.155531	0.0862903	0.0173628	0.0183692	0.0130639	0.0161475	0.0453091			Cre02.g089400	NA	NA	NA
Cre02.g089450	Cre02.g089450	chromosome_2:2162999-2166595	7.01535	7.44376	4.64559	4.03603	3.62444	2.31258	4.20853	2.87218	1.41487	0.500928	1.02837	0.936044	0.847048	0.629403	1.25926	6.74317			Cre02.g089450	nuc02	1.27e-11	16
Cre02.g089500	Cre02.g089500	chromosome_2:2166901-2169985	11.2452	7.22992	4.26102	5.50826	3.79577	5.17053	11.0316	14.5956	11.3285	9.08052	9.067	8.20436	4.82042	2.0425	5.1546	10.9548			Cre02.g089500	nuc04	NA	NA
Cre02.g089550	Cre02.g089550	chromosome_2:2170853-2175316	0.0049439	0.00508663	0.0284767	0.0134538	0.0328673	0.0424421	0.0137784	0.0270601	0	0.0157456	0.0200186	0.00864171	0.00536367	0.00856148	0.00568677	0			Cre02.g089550	NA	NA	NA
Cre02.g089600	Cre02.g089600	chromosome_2:2175367-2178446	0.0591266	0.0397999	0.000130308	0.0042815	0.0420094	0.0821895	0	0.00582005	0	0.0460525	0.0394979	0	0.0410068	0.0600635	0.111771	0.0349615			Cre02.g089600	NA	NA	NA
Cre02.g089608	Cre02.g089608	chromosome_2:2178500-2191186	0.326245	0.158071	0.09217	0.0883537	0.0919176	0.0713751	0.153802	0.113883	0.0406593	0.027863	0.0756993	0.135575	0.421677	1.13989	0.875986	0.395122			Cre02.g089608	nuc15	1.71e-13	10.5
Cre02.g089650	Cre02.g089650	chromosome_2:2191560-2197826	5.98144	4.7459	1.07933	0.262285	0.0963213	0.17999	0.340906	0.307385	0.144362	0.148902	0.038757	0.0341875	0.0286283	0.075827	1.65617	6.1233			Cre02.g089650	nuc02	1.29e-12	14
Cre02.g089700	Cre02.g089700	chromosome_2:2198394-2206416	0.0672552	0.0379239	0.0388082	0.0402666	0.0527798	0.0932312	0.0766548	0.0879122	0.0142402	0.0768196	0.0423342	0.0207616	0.0123632	0.0214243	0.0474104	0.0712856			Cre02.g089700	NA	NA	NA
Cre02.g089750	Cre02.g089750	chromosome_2:2206572-2213146	0.332725	0.0991666	0.172138	0.124842	0.206902	0.232288	0.26576	0.245433	0.0321964	0.0520978	0.0506505	0.030918	0.027235	0.0297348	0.211259	0.277649			Cre02.g089750	NA	NA	NA
Cre02.g089800	Cre02.g089800	chromosome_2:2213196-2216676	3.69929	3.2919	1.78966	1.47649	1.04344	1.0227	1.39146	1.38674	0.515332	0.884048	0.68924	0.754048	0.713014	0.816777	1.08335	4.24826			Cre02.g089800	nuc02	1.05e-14	15
Cre02.g089850	Cre02.g089850	chromosome_2:2217120-2222686	0.614103	0.270578	0.242203	0.201111	0.348765	0.359049	0.459301	0.394147	0.0948872	0.137667	0.394153	0.792153	1.61508	1.90171	1.38128	1.01938			Cre02.g089850	nuc14	2.05e-12	7.5
Cre02.g089900	Cre02.g089900	chromosome_2:2222898-2226326	7.49054	4.94714	3.02046	3.04927	2.87017	2.60621	3.19451	3.7351	18.5394	5.80294	9.06305	9.11371	10.4014	10.3117	13.7402	8.85693			Cre02.g089900	nuc10	7.46e-14	8.5
Cre02.g089950	IFT20	chromosome_2:2227470-2228966	37.361	45.9514	45.3168	46.4922	41.3191	26.2192	30.0447	33.7531	31.1337	7.17119	3.33699	3.52922	2.69279	3.72116	12.4071	54.6507			Cre02.g089950	nuc04	3.67e-25	18
Cre02.g090000	Cre02.g090000	chromosome_2:2230656-2247688	1.33813	1.87617	2.03695	2.11335	1.79716	1.35525	1.51587	1.59768	0.332276	0.288961	0.603362	0.895465	0.818971	0.863599	0.723256	1.77173			Cre02.g090000	nuc03	8.1e-15	18
Cre02.g090050	FAP170	chromosome_2:2247736-2252094	5.00753	9.58425	8.98879	15.998	16.6712	5.72655	13.6268	14.118	25.4978	2.80369	0.12657	0.215574	0.147503	0.183084	1.52667	5.75771			Cre02.g090050	nuc05	1.9e-21	19
Cre02.g090100	Cre02.g090100	chromosome_2:2252100-2256026	0.338906	0.562426	0.685952	0.612628	0.589613	0.388454	0.356119	0.421528	0.203611	0.388446	0.571972	0.940073	0.982781	1.09529	0.796697	0.509477			Cre02.g090100	NA	NA	NA
Cre02.g090150	PAN3	chromosome_2:2256126-2259108	0.914416	1.35407	1.62474	1.57397	1.36689	0.652352	0.750149	0.719346	0.824785	1.3363	1.18767	0.481373	0.50796	1.0097	0.995624	0.796798			Cre02.g090150	NA	NA	NA
Cre02.g090200	Cre02.g090200	chromosome_2:2259909-2261136	0.523125	1.15746	2.0106	1.86058	2.52651	1.29136	1.70072	1.89042	0.182987	0.266496	0.0966258	0.235241	0.270231	0.347051	0.297748	0.571297			Cre02.g090200	NA	1.43e-16	19
Cre02.g090276	Cre02.g090276	chromosome_2:2261606-2268248	0.328285	0.442689	0.484239	0.571326	0.434828	0.344665	0.585158	0.453755	0.61856	0.547136	0.635546	0.5551	0.550641	0.375455	0.308628	0.305327			Cre02.g090276	NA	NA	NA
Cre02.g090350	Cre02.g090350	chromosome_2:2268876-2273966	1.06945	0.270459	0.0435217	0.0385754	0.0305302	0.0774382	0.0490501	0.0371215	0.0519348	0.093141	0.0348104	0.0769016	0.126222	0.786733	2.20186	1.06397			Cre02.g090350	nuc01	1.01e-12	12
Cre02.g090400	Cre02.g090400	chromosome_2:2274086-2277078	0.137765	0.338904	0.328795	0.371711	0.375077	0.281108	0.544466	0.353131	1.09137	0.558203	0.152055	0.177856	0.177046	0.205815	0.246358	0.274085			Cre02.g090400	NA	NA	NA
Cre02.g090451	Cre02.g090451	chromosome_2:2277080-2285066	0.224616	0.0610979	0.0123033	0.00677065	0.012565	0.0478367	0.0152595	0.0307291	0.0148121	0.0612522	0.0317918	0.0831087	0.10466	0.310473	0.684258	0.23994			Cre02.g090451	NA	NA	NA
Cre02.g090500	Cre02.g090500	chromosome_2:2285186-2291928	0.0658275	0.0752896	0.0631666	0.060772	0.0822592	0.0823486	0.0562321	0.07264	0.151995	0.237412	0.224318	0.236366	0.33679	0.207483	0.114955	0.0113471			Cre02.g090500	NA	NA	NA
Cre02.g090526	Cre02.g090526	chromosome_2:2293816-2295288	0	0	0	0	0	0.0350465	0	0	0	0	0	0	0	0	0	0			Cre02.g090526	NA	NA	NA
Cre02.g090550	Cre02.g090550	chromosome_2:2295515-2304556	0.311207	0.40883	0.469912	0.467476	0.429008	0.495649	0.530847	0.487552	0.0799551	0.0415197	0.100941	0.41692	0.670892	0.656666	0.438106	0.413266			Cre02.g090550	nuc13	NA	NA
Cre02.g090600	Cre02.g090600	chromosome_2:2304656-2309018	1.46184	1.22155	1.35983	1.54657	1.31899	1.19979	1.17764	0.933153	1.13186	1.25783	3.18881	3.76707	5.06078	5.99823	4.68734	1.58835			Cre02.g090600	nuc14	NA	NA
Cre02.g090650	Cre02.g090650	chromosome_2:2309066-2319113	0.230185	0.160716	0.249193	0.238092	0.293403	0.300626	0.311908	0.271988	0.299076	0.252115	2.04692	2.12455	2.37868	1.9493	1.18596	0.120953			Cre02.g090650	nuc14	NA	NA
Cre02.g090689	Cre02.g090689	chromosome_2:2319166-2322395	0.346934	0.317998	0.635172	0.736594	0.754646	0.764195	0.904952	0.869605	0.579939	1.18386	1.28936	1.16991	1.29074	1.77921	1.45341	0.337025			Cre02.g090689	NA	NA	NA
Cre02.g090700	MAPKKK8	chromosome_2:2322420-2334836	0.143277	0.0432742	0.0257491	0.0322064	0.0233491	0.0587923	0.0214605	0.0169334	0.0111348	0.0489432	0.0199757	0.0441349	0.225362	0.575987	0.349961	0.0398073			Cre02.g090700	NA	NA	NA
Cre02.g090750	Cre02.g090750	chromosome_2:2334946-2340528	0.26036	0.499851	0.521485	0.570178	0.60946	0.45221	0.941438	0.77145	0.340527	0.526546	0.267772	0.322619	0.936089	0.996443	0.73771	0.226472			Cre02.g090750	nuc13	NA	NA
Cre02.g090850	CLPB3	chromosome_2:2340617-2348785	7.81383	9.89235	11.4079	12.4048	11.4001	7.97833	10.4799	10.8569	6.01988	4.7605	8.09153	9.90741	8.18188	7.49931	7.29383	9.04047			Cre02.g090850	NA	NA	NA
Cre02.g090900	Cre02.g090900	chromosome_2:2348790-2352626	0.475279	0.860788	1.40379	1.41466	1.1409	0.905475	1.24512	1.05389	0.554995	0.725538	1.85236	2.03328	0.822895	0.508209	0.300569	0.269918			Cre02.g090900	nuc12	NA	NA
Cre02.g090950	Cre02.g090950	chromosome_2:2352776-2367195	2.84161	4.70273	2.16661	0.931089	0.365816	0.542151	0.738984	0.863248	0.92832	0.819777	0.504696	0.533704	0.298337	0.112763	0.358512	3.3664			Cre02.g090950	nuc02	NA	NA
Cre02.g091000	Cre02.g091000	chromosome_2:2367514-2374806	0.557406	0.708504	1.25581	1.46607	1.4156	1.53856	1.51221	1.33968	1.6888	2.01698	2.47587	2.51193	2.17382	2.00557	1.27461	0.475274			Cre02.g091000	nuc12	2.19e-13	3
Cre02.g091050	ALAD1	chromosome_2:2376374-2380018	32.8811	2.60283	6.96841	13.9826	24.189	36.8103	46.5378	49.9831	95.3032	75.1785	336.834	316.638	132.887	56.1309	31.3378	6.90746			Cre02.g091050	nuc11	9.49e-33	5
Cre02.g091100	RPL15	chromosome_2:2380144-2381650	1434.46	1609.66	1649.25	1610.34	1584.6	1768.65	2037.61	1928.29	3195.73	2419.75	2793.14	2059.83	1661.99	1383.38	1299.82	1514.64			Cre02.g091100	NA	NA	NA
Cre02.g091150	SEC24A	chromosome_2:2381754-2390964	4.29609	2.87552	3.21577	3.19829	3.09372	2.79715	2.98797	2.87542	3.44823	3.08762	12.1618	13.8577	14.7168	11.3758	8.76641	3.74789			Cre02.g091150	nuc14	4.77e-12	7
Cre02.g091193	Cre02.g091193	chromosome_2:2391371-2392844	4.87216	10.9194	13.4317	13.3251	11.705	11.6914	11.8575	11.6445	3.58266	3.31794	18.0119	17.8354	10.2916	8.95153	4.02842	6.37374			Cre02.g091193	nuc03	NA	NA
Cre02.g091200	Cre02.g091200	chromosome_2:2392964-2398834	3.71663	13.2974	14.7804	12.3383	10.0301	9.67582	10.5316	10.69	0.995827	0.454874	1.84831	4.96856	4.6128	3.67552	2.03245	7.51428			Cre02.g091200	nuc03	2.86e-11	18
Cre02.g091226	Cre02.g091226	chromosome_2:2398848-2399894	0.0249016	0.0345033	0.00312762	0.0571941	0.0151614	0.028627	0.0207508	0.0383419	0.000682146	0.0410053	0.0220351	0.0165747	0.00405144	0.0369863	0.0230952	0.000172672			Cre02.g091226	NA	NA	NA
Cre02.g091250	Cre02.g091250	chromosome_2:2400004-2401926	1.8109	1.89625	1.88296	1.72972	2.11403	1.27665	1.89496	2.05188	3.17467	2.45002	3.5234	2.84667	1.95612	1.58568	1.37522	1.65115			Cre02.g091250	NA	NA	NA
Cre02.g091300	Cre02.g091300	chromosome_2:2401974-2403736	1.67177	1.81056	1.32912	1.29506	1.2476	1.02299	0.900077	1.30055	1.19249	1.36936	2.04927	1.52509	1.46653	1.33834	1.61969	1.75796			Cre02.g091300	NA	NA	NA
Cre02.g091350	Cre02.g091350	chromosome_2:2403784-2406366	3.15754	3.19672	2.60265	2.15944	1.99718	1.7066	1.8218	1.99738	2.94378	2.33264	2.6367	3.11163	2.38526	2.19061	2.00747	3.76711			Cre02.g091350	NA	NA	NA
Cre02.g091400	CLPB2	chromosome_2:2406388-2415014	0.0486485	0.0685022	0.127648	0.325284	0.31949	0.312425	0.353758	0.373109	1.06034	0.282262	0.409781	0.489749	0.301476	0.19292	0.0903545	0.0381648			Cre02.g091400	nuc07	3.86e-13	2
Cre02.g091450	Cre02.g091450	chromosome_2:2415154-2417366	2.12506	2.14759	2.08676	1.94692	1.84913	1.47766	1.55647	1.68855	11.7141	6.87755	12.0582	10.4353	9.36276	6.37137	3.59033	1.01306			Cre02.g091450	nuc11	NA	NA
Cre02.g091500	Cre02.g091500	chromosome_2:2417414-2434876	2.44092	0.536425	0.045156	0.0322555	0.0437245	0.146792	0.144674	0.141174	0.163756	0.0651269	0.0457265	0.0781762	0.265698	2.78474	5.70639	2.52496			Cre02.g091500	nuc15	1.27e-11	9.5
Cre02.g091550	Cre02.g091550	chromosome_2:2434922-2437426	6.4598	8.6392	9.61024	10.6417	8.8604	8.36115	8.09771	8.68173	6.75417	3.33234	6.7618	12.7703	27.5638	27.7175	14.2238	8.56809			Cre02.g091550	nuc14	NA	NA
Cre02.g091567	Cre02.g091567	chromosome_2:2437724-2439906	0.107635	0.133075	0.170542	0.240798	0.233047	0.370274	0.287402	0.386878	0.11007	0.0934731	0.0615518	0.106752	0.189777	0.252555	0.0923736	0.0665137			Cre02.g091567	NA	NA	NA
Cre02.g091600	Cre02.g091600	chromosome_2:2439954-2441006	0.13041	0.215975	0	0.599397	0.455727	1.0667	0.69159	0.563644	0.222254	0.185074	0	0	0.552444	0.229632	0.129102	0			Cre02.g091600	NA	NA	NA
Cre02.g091650	Cre02.g091650	chromosome_2:2441054-2445336	0.199728	0.115632	0.277428	0.287916	0.385511	0.457693	0.450106	0.516	0.124688	0.130128	0.0922067	0.159477	0.240353	0.373482	0.140053	0.0856785			Cre02.g091650	NA	NA	NA
Cre02.g091700	RIB72	chromosome_2:2445346-2448854	75.4928	102.076	84.8149	85.8416	78.6579	53.9625	63.6067	69.6368	57.4074	7.95196	3.03104	4.06163	4.25672	4.95386	20.6563	105.791			Cre02.g091700	nuc04	6.09e-21	18
Cre02.g091750	Cre02.g091750	chromosome_2:2449362-2453944	2.11271	2.21106	4.05722	5.35134	7.5234	6.61958	8.80981	9.35244	11.1651	5.27417	6.11882	8.77167	9.58463	6.62015	5.19221	2.14352			Cre02.g091750	nuc06	NA	NA
Cre02.g091850	Cre02.g091850	chromosome_2:2454044-2457549	6.60319	5.16909	4.79117	4.8713	4.18608	4.18943	5.39032	5.35499	1.91469	1.11262	6.6193	9.56432	10.9789	11.6975	10.1418	9.8035			Cre02.g091850	nuc14	1.37e-14	8.5
Cre02.g091900	Cre02.g091900	chromosome_2:2458042-2464224	4.92184	6.22423	7.34228	7.7317	7.24785	5.57013	6.69205	7.13364	6.60689	5.06007	1.92904	1.578	0.98305	0.766094	1.88112	5.24982			Cre02.g091900	nuc05	5.16e-24	20
Cre02.g091950	CYG45	chromosome_2:2465180-2474554	2.21585	2.12072	3.45552	4.51802	5.30753	5.13394	6.19028	5.96133	14.6726	21.0634	10.4237	7.61101	7.03912	6.06861	3.22428	1.3642			Cre02.g091950	nuc09	7.41e-22	3
Cre02.g092000	DEG2	chromosome_2:2475788-2480804	0.434883	0.52782	0.524817	0.504168	0.557436	0.684775	0.609885	0.524954	2.31297	0.850626	0.770771	0.793686	0.634196	0.529796	0.579908	0.449175			Cre02.g092000	nuc07	NA	NA
Cre02.g092050	Cre02.g092050	chromosome_2:2481471-2484034	4.40311	3.37074	2.7877	2.97274	3.03533	2.54802	2.98254	2.923	9.04289	4.87522	5.68393	5.62607	4.45985	3.79902	5.24126	4.3445			Cre02.g092050	nuc10	NA	NA
Cre02.g092076	Cre02.g092076	chromosome_2:2484154-2499446	3.65798	0.892447	0.118539	0.0903868	0.0551776	0.133904	0.111345	0.122821	0.0600564	0.0392375	0.0471631	0.052946	0.112919	0.999481	4.6134	3.97909			Cre02.g092076	nuc01	3.7e-16	13
Cre02.g092100	Cre02.g092100	chromosome_2:2499490-2500594	2.05505	2.86324	2.12946	2.54097	2.82888	1.10231	2.03215	2.01973	4.13561	4.04716	1.39918	1.0281	1.41773	0.772534	1.58322	2.04098			Cre02.g092100	NA	NA	NA
Cre02.g092150	Cre02.g092150	chromosome_2:2500640-2504834	9.581	14.9569	11.8992	9.27288	6.98377	4.09542	5.82949	5.81451	0.264661	0.195954	0.0917276	0.265388	1.06943	2.31425	3.41089	13.6872			Cre02.g092150	nuc02	4.77e-25	16
Cre02.g092200	Cre02.g092200	chromosome_2:2504888-2509814	0.167046	0.156678	0.256553	0.364696	0.397328	0.263382	0.413379	0.465639	0.985327	0.780019	0.606082	0.443148	0.327127	0.295327	0.256798	0.0857332			Cre02.g092200	nuc09	NA	NA
Cre02.g092250	Cre02.g092250	chromosome_2:2510095-2513794	0.994409	2.37607	3.22117	3.27678	3.34136	2.47447	2.93727	2.97991	20.0853	12.0871	6.73485	3.66481	1.71499	1.78938	2.03208	0.359648			Cre02.g092250	nuc07	NA	NA
Cre02.g092284	Cre02.g092284	chromosome_2:2513845-2518216	1.37189	2.04097	1.72385	1.5457	1.5084	1.06245	1.43859	1.48289	0.547078	0.79604	1.07963	1.06707	1.22044	1.11556	0.870879	1.77116			Cre02.g092284	NA	NA	NA
Cre02.g092350	Cre02.g092350	chromosome_2:2518334-2523186	6.76254	2.4602	5.75572	8.80417	11.2254	10.6795	12.6264	12.6889	59.9829	28.185	35.209	37.0861	49.5415	43.4086	23.8921	4.30356			Cre02.g092350	nuc10	2.4e-20	6
Cre02.g092400	Cre02.g092400	chromosome_2:2524027-2527246	2.97542	1.99308	1.16929	1.0353	0.94298	0.562467	0.579595	0.664043	2.08107	1.89725	9.52918	9.06187	8.8057	6.46571	5.01745	2.24185			Cre02.g092400	nuc14	6.68e-17	8
Cre02.g092451	Cre02.g092451	chromosome_2:2527251-2529240	4.87556	4.20352	5.79913	5.57796	5.09589	4.41128	4.94	4.22941	6.72526	8.84103	13.2269	13.8604	13.1398	13.1911	10.2946	5.3275			Cre02.g092451	nuc14	NA	NA
Cre02.g092500	UPF1	chromosome_2:2529357-2538239	3.86231	4.00328	5.93201	6.67101	6.56314	5.83335	6.61114	6.44135	6.56847	7.24265	7.14496	8.16494	8.78725	9.78486	7.33503	4.41283			Cre02.g092500	nuc13	NA	NA
Cre02.g092550	Cre02.g092550	chromosome_2:2538249-2542682	3.12727	4.31656	3.71116	3.51204	3.23416	2.52117	2.58914	2.64318	6.9683	5.22225	7.18379	6.21725	5.14457	5.07516	5.11489	3.33205			Cre02.g092550	NA	NA	NA
Cre02.g092600	CPX2	chromosome_2:2542806-2545439	3.68355	4.09494	5.45958	5.06031	5.31906	3.88029	4.74498	4.63066	3.61158	2.00522	14.6711	15.8288	9.34041	6.2175	3.88028	3.24341			Cre02.g092600	nuc11	NA	NA
Cre02.g092650	Cre02.g092650	chromosome_2:2545441-2547217	2.79818	3.27846	3.62114	3.42768	2.98065	2.39568	2.73986	2.83663	1.55373	1.48423	2.1469	3.35306	3.14145	3.70718	3.95181	4.49999			Cre02.g092650	NA	NA	NA
Cre02.g092700	FAP45	chromosome_2:2547315-2550549	14.3273	12.877	11.4289	12.5444	14.9162	7.395	10.6623	15.3668	3.89565	1.34992	0.343085	0.582276	0.657799	0.96425	4.37139	17.5844			Cre02.g092700	nuc04	1.15e-14	18
Cre02.g092750	Cre02.g092750	chromosome_2:2550617-2559043	1.84735	2.68271	2.89422	2.83213	2.79161	2.137	2.39506	2.58042	3.14702	4.11165	1.4828	0.755185	0.539618	0.738886	0.978894	1.40357			Cre02.g092750	nuc08	3.86e-13	19.5
Cre02.g092800	FAP136	chromosome_2:2559281-2561567	9.60356	10.5017	13.3356	12.9057	12.4039	10.3151	12.1581	12.4379	8.61183	4.45867	6.58282	7.91908	7.72628	7.13821	6.1408	12.2159			Cre02.g092800	nuc04	NA	NA
Cre02.g092850	DLC1	chromosome_2:2562237-2564498	18.9445	19.8045	15.1088	16.0078	15.6165	8.57687	12.3413	15.6863	8.52239	1.13365	0.563082	0.727323	1.03066	1.50391	7.77703	30.2699			Cre02.g092850	nuc04	2.33e-15	17
Cre02.g092900	GUA1	chromosome_2:2564689-2568977	26.4522	46.0668	43.9019	37.1548	28.8496	18.4981	21.3039	20.5377	22.0459	35.0881	22.8577	20.2938	18.2326	22.3068	18.7909	31.3902			Cre02.g092900	nuc03	NA	NA
Cre02.g092926	Cre02.g092926	chromosome_2:2569465-2570667	0	0	0	0.024497	0	0	0	0	0	0	0	0	0	0	0.0676512	0			Cre02.g092926	NA	NA	NA
Cre02.g092950	Cre02.g092950	chromosome_2:2572232-2576114	1.75651	0.339907	0.579432	0.54771	0.908994	1.42495	1.6217	1.65669	2.2269	1.70684	6.15519	8.10075	10.1464	10.6523	6.7667	0.910317			Cre02.g092950	nuc14	1.38e-22	6.5
Cre02.g092983	Cre02.g092983	chromosome_2:2579707-2582463	1.67507	1.07823	0.566204	0.446473	0.446949	0.310218	0.404145	0.429776	0.868174	0.903491	1.35315	1.07626	1.07552	1.2479	2.06244	2.01942			Cre02.g092983	NA	5.24e-15	10.5
Cre02.g093017	Cre02.g093017	chromosome_2:2583617-2586299	0.421996	0.367256	0.354341	0.386092	0.422819	0.252694	0.327628	0.602363	0.89519	1.09185	1.49066	0.836719	0.593798	0.53065	0.464391	0.293503			Cre02.g093017	NA	NA	NA
Cre02.g093051	Cre02.g093051	chromosome_2:2616981-2621757	0.00385079	0.00319248	0.00024363	0	4.05e-07	0.0205206	1.05e-06	7.54e-05	0.000315654	0.0149564	0.0149772	0.000133572	0.00919929	9.44e-07	0.00390193	0.00472825			Cre02.g093051	NA	NA	NA
Cre02.g093084	Cre02.g093084	chromosome_2:2622891-2624507	0.015276	0	0	0.000290689	0.0178792	0.0475379	2.22e-05	0	0	0.0237715	0.00269534	0	0	0.0103878	1.97e-05	0			Cre02.g093084	NA	NA	NA
Cre02.g093117	Cre02.g093117	chromosome_2:2632142-2634417	0.000269535	0.00786316	0.000513421	0.00976928	0.000827115	0.0227311	0.00296207	0	0.0190592	0.00668209	0.000731236	0.0124265	0.0307061	0.0294337	0.000696015	0.000854678			Cre02.g093117	NA	NA	NA
Cre02.g093150	Cre02.g093150	chromosome_2:2632142-2634417	0.0159876	0	0.00616753	0.00129106	0.000750963	0.0232628	0	0.0011549	0.00134056	0.0915799	0.00257442	0	0	0	0.0169003	0			Cre02.g093150	NA	NA	NA
Cre02.g093202	Cre02.g093202	chromosome_2:2640257-2643929	0.0303278	2.49e-06	0.00541535	2.15e-06	0.00485015	0.0169242	6.44e-06	0.00595609	0.000422159	0.00904476	0.0305179	0	6.8e-06	0.0012155	0.0121183	0.000118353			Cre02.g093202	NA	NA	NA
Cre02.g093252	Cre02.g093252	chromosome_2:2647017-2650335	0.0452325	0.00689552	0	0.00547064	0.0441933	0.152682	0.0186781	0.00703234	0	0.117686	0.0918322	0	0.0290844	0.0351027	0	0.0186583			Cre02.g093252	NA	NA	NA
Cre02.g093300	Cre02.g093300	chromosome_2:2673451-2681147	0.913092	0.968942	0.798602	0.758513	0.709518	0.401819	0.575123	0.541	0.823118	0.771028	2.49061	2.17627	2.42248	2.52623	1.80698	0.669324			Cre02.g093300	nuc14	NA	NA
Cre02.g093350	Cre02.g093350	chromosome_2:2681247-2685036	7.28828	9.96399	9.73983	7.78506	6.47218	5.92404	6.47831	5.86712	4.58525	4.2097	10.0265	9.82452	8.7344	9.5095	8.59466	9.49395			Cre02.g093350	NA	NA	NA
Cre02.g093401	Cre02.g093401	chromosome_2:2685041-2687918	1.16645	1.67259	1.7849	1.59795	1.40996	1.03039	1.40483	1.22631	1.65548	1.61496	1.64539	1.51227	1.07518	0.85134	0.632305	1.35183			Cre02.g093401	NA	NA	NA
Cre02.g093450	FBA2	chromosome_2:2688047-2691909	2.1805	4.93093	8.30674	9.62171	10.8974	8.9147	10.4769	11.0015	10.6852	13.8662	29.4165	27.5109	10.8667	2.73835	1.55368	3.04573			Cre02.g093450	nuc12	1.01e-12	2
Cre02.g093500	SSD1	chromosome_2:2693745-2701157	0.0145169	0	0.0060778	0.00595704	0	0.0676204	0.00738078	0.00382878	1.67875	0.158749	0.0293198	0.00863547	0.00867654	0	0.00416215	0			Cre02.g093500	NA	NA	NA
Cre02.g093550	CYG44	chromosome_2:2702085-2713760	3.60271	4.07205	4.2318	4.28035	4.42113	3.68108	4.70087	4.7821	2.97391	2.91101	3.34354	3.81503	3.51979	2.65524	1.89258	3.84162			Cre02.g093550	NA	NA	NA
Cre02.g093600	Cre02.g093600	chromosome_2:2716662-2720215	14.7603	13.7423	7.71749	4.26603	2.41032	1.6549	1.8553	2.29097	7.09028	3.24567	3.06451	2.54513	1.25793	1.05326	1.33645	12.894			Cre02.g093600	nuc02	NA	NA
Cre02.g093650	Cre02.g093650	chromosome_2:2720275-2722495	124.631	137.471	147.164	151.86	131.171	89.7189	104.793	90.4834	185.826	173.572	259.881	194.795	159.858	132.904	138.234	154.2			Cre02.g093650	NA	NA	NA
Cre02.g093700	Cre02.g093700	chromosome_2:2722591-2732755	3.94105	4.05121	4.49351	4.91778	4.70952	3.56538	4.49692	4.25797	6.40939	3.89433	4.51989	5.50914	5.42481	6.63625	7.88893	4.75849			Cre02.g093700	NA	NA	NA
Cre02.g093750	NRX2	chromosome_2:2732865-2736347	1.44181	0.883243	0.725984	0.651177	0.530633	0.512437	0.509232	0.605698	16.225	14.8995	1.63012	4.24529	3.85421	1.6771	1.40967	1.02338			Cre02.g093750	nuc09	NA	NA
Cre02.g093800	NRX3	chromosome_2:2736455-2739124	1.04837	0.704164	1.02226	1.20209	1.37532	1.69992	1.80184	1.66624	12.2343	5.74567	1.61899	1.92733	1.60628	0.931889	1.0173	0.757725			Cre02.g093800	NA	NA	NA
Cre02.g093850	Cre02.g093850	chromosome_2:2739175-2753784	5.35678	7.45431	8.06059	7.69638	6.38921	5.56648	6.46425	6.55585	1.41749	0.605567	1.85648	2.7771	1.99149	2.38713	2.90743	7.89988			Cre02.g093850	nuc04	1.15e-14	18
Cre02.g093900	Cre02.g093900	chromosome_2:2753835-2756177	0.172894	0.0321021	0.103355	0.178595	0.0508486	0.103827	0.105137	0.0765899	0.0198162	0.00825062	0.0543165	0.0102075	0.0307299	0.0112222	0.0586737	0.0785364			Cre02.g093900	NA	NA	NA
Cre02.g093950	Cre02.g093950	chromosome_2:2756179-2759385	6.19066	14.001	13.8624	15.0675	17.5859	14.6703	15.9418	16.302	60.989	33.8374	8.55048	3.84325	3.15746	5.61453	10.2666	7.10732			Cre02.g093950	nuc07	1.29e-12	21
Cre02.g093975	Cre02.g093975	chromosome_2:2759485-2769767	8.76869	8.25522	8.69502	7.89313	7.50911	6.03895	7.82597	7.66384	2.77658	4.35045	5.55011	5.63511	7.36713	6.89352	6.65823	8.93264			Cre02.g093975	NA	NA	NA
Cre02.g094050	Cre02.g094050	chromosome_2:2769815-2775497	0.832713	0.154626	0.158357	0.128576	0.137444	0.191219	0.2574	0.270365	0.0931027	0.101281	0.328861	0.686507	0.93792	1.52617	1.7328	0.986585			Cre02.g094050	nuc15	3.04e-18	8.5
Cre02.g094100	NRX1	chromosome_2:2775545-2778029	1.95508	1.97569	3.59775	3.85888	4.29966	3.86054	4.33053	4.21673	2.91778	2.49022	16.2478	20.5717	21.6823	15.4175	4.83378	1.54729			Cre02.g094100	nuc11	NA	NA
Cre02.g094150	Cre02.g094150	chromosome_2:2779155-2784937	0.83263	1.45942	3.06313	3.99668	4.6559	4.54609	5.84264	5.63459	36.878	15.4269	4.61356	4.24276	3.16855	1.88461	3.02304	0.67035			Cre02.g094150	nuc07	3.67e-25	0.5
Cre02.g094200	Cre02.g094200	chromosome_2:2785025-2789823	0.599584	0.620756	0.590134	0.419346	0.317117	0.407918	0.38748	0.296535	0.114062	0.0575581	0.14146	0.317495	0.703927	0.984773	0.777173	0.591161			Cre02.g094200	NA	NA	NA
Cre02.g094250	Cre02.g094250	chromosome_2:2789888-2793354	55.2494	158.286	152.878	140.825	130.798	92.3507	125.326	131.062	63.8662	23.3742	20.7493	40.8565	58.9205	57.5784	30.5908	92.1626			Cre02.g094250	nuc03	1.19e-12	18
Cre02.g094300	FUO1	chromosome_2:2793438-2798544	3.38534	3.37155	3.40497	3.31499	2.85759	2.23026	2.74509	2.54499	2.21369	2.28196	10.0201	11.5307	9.24	5.70043	3.27521	2.91029			Cre02.g094300	nuc11	NA	NA
Cre02.g094350	Cre02.g094350	chromosome_2:2798685-2803312	2.13252	2.00092	1.84449	2.43743	2.34852	1.83783	2.5524	3.39644	1.90012	1.15057	0.567277	0.455543	0.501991	0.642002	1.53105	2.254			Cre02.g094350	nuc04	7.35e-13	19
Cre02.g094400	Cre02.g094400	chromosome_2:2803635-2807610	1.04025	1.68224	1.8282	1.81656	1.88985	1.69238	1.85108	1.6396	1.48866	2.54786	1.21035	0.777925	1.15316	1.24717	0.85856	0.917554			Cre02.g094400	NA	NA	NA
Cre02.g094426	Cre02.g094426	chromosome_2:2807639-2808795	2.07612	2.81035	1.13796	0.299152	0.0438169	0.0548414	0.268341	0.333923	0.278267	0.185865	0.193363	0.0680908	0.0163938	0.0457892	0.414008	2.08268			Cre02.g094426	NA	NA	NA
Cre02.g094450	PHC21	chromosome_2:2808945-2813363	21.905	44.0856	20.2102	10.6294	3.60996	1.74355	7.08593	6.61045	12.8116	6.00862	1.34397	1.70645	0.809799	0.390902	3.76696	19.5933			Cre02.g094450	nuc02	NA	NA
Cre02.g094500	Cre02.g094500	chromosome_2:2813665-2815055	2.8433	3.54911	4.48061	4.61952	4.23699	3.40469	3.86258	4.72153	8.43541	7.02562	7.50475	8.35286	7.09846	6.54272	4.29024	2.59026			Cre02.g094500	nuc10	NA	NA
Cre02.g094551	Cre02.g094551	chromosome_2:2816605-2825567	0.603464	0.240764	0.245023	0.25527	0.344345	0.289058	0.369563	0.345969	0.295421	0.379781	0.057026	0.0669048	0.158778	0.387016	0.786354	0.648556			Cre02.g094551	nuc01	NA	NA
Cre02.g094600	Cre02.g094600	chromosome_2:2825613-2840325	4.1172	4.26451	5.06711	5.41432	5.46673	5.81019	6.56002	6.49044	2.40508	2.25492	2.02738	2.27574	2.0174	2.30681	3.31419	5.03792			Cre02.g094600	nuc05	2.66e-11	20
Cre02.g094650	Cre02.g094650	chromosome_2:2840525-2844427	0.265198	0.361109	0.555377	0.425604	0.467887	0.419403	0.46124	0.33432	0.0396476	0.106211	0.603864	0.54697	0.392799	0.348487	0.223202	0.220232			Cre02.g094650	NA	NA	NA
Cre02.g094700	Cre02.g094700	chromosome_2:2844429-2848855	0.279255	0.102485	0.0493302	0.0346673	0.0558689	0.0799374	0.0611013	0.0407385	0.278689	0.0856865	0.0807793	0.0769945	0.137217	0.47402	0.858411	0.224335			Cre02.g094700	NA	NA	NA
Cre02.g094750	Cre02.g094750	chromosome_2:2849798-2854344	2.36951	1.45173	1.33931	0.849687	0.506563	0.456256	0.61533	0.495342	1.0624	0.487728	0.818835	0.857943	0.816838	1.55859	1.99467	1.68091			Cre02.g094750	nuc01	1.5e-21	11.5
Cre02.g094801	Cre02.g094801	chromosome_2:2854398-2872984	0.131384	0.184756	0.502758	0.568831	0.578055	0.432949	0.502603	0.510814	0.0553708	0.0638518	0.168846	0.299284	0.27317	0.37459	0.197345	0.184901			Cre02.g094801	nuc05	NA	NA
Cre02.g094850	Cre02.g094850	chromosome_2:2873514-2880286	0.465938	0.121456	0.0867478	0.0645595	0.0496294	0.110966	0.0929926	0.0449607	0.00491325	0.058028	0.180444	0.359981	0.27505	0.390832	0.437581	0.299863			Cre02.g094850	NA	NA	NA
Cre02.g094900	Cre02.g094900	chromosome_2:2880298-2889614	1.27847	3.32032	5.17167	5.69021	6.81827	6.2272	7.00496	7.23597	6.72435	4.57341	3.12833	3.00468	2.95035	3.77832	3.20321	1.93952			Cre02.g094900	nuc06	1.04e-13	22
Cre02.g095000	PLA2	chromosome_2:3690530-3692451	1.30387	0.206221	0.117074	0.159241	0.283807	0.561361	0.511603	0.384923	1.31247	1.8139	7.21577	8.87602	7.52764	7.85452	7.7536	1.07579			Cre02.g095000	nuc14	2.37e-24	7
Cre02.g095032	Cre02.g095032	chromosome_2:2907044-2918844	0.0728988	0.012295	0.0141235	2.74e-05	0.00842077	0.0321514	0.0108506	0.00861033	0	0.0378139	0.0167973	0.00195784	0.00692852	0.000949222	0.0165278	0.0611881			Cre02.g095032	NA	NA	NA
Cre02.g095033	Cre02.g095033	chromosome_2:2928134-2932774	0.208051	0.182203	0.175148	0.189576	0.241267	0.225415	0.26805	0.317478	0.0217113	0.0399635	0.00192207	2.6e-05	0.0649063	0.0740635	0.00766534	0.145759			Cre02.g095033	NA	NA	NA
Cre02.g095034	Cre02.g095034	chromosome_2:2937238-2939174	0.0125697	0.000713382	0	0	0	0.0870988	0.00315941	0.0117253	0	0.035677	0.0212621	0	0.0242468	0.0100017	0	0.000980891			Cre02.g095034	NA	NA	NA
Cre02.g095035	Cre02.g095035	chromosome_2:2941239-2945164	0.0722439	0.0176081	0.025227	0.0275607	0.0476902	0.182022	0.0414522	0.0278505	0.0107277	0.0915681	0.121741	0.0113308	0.0386977	0.0452203	0.0283563	0.0357655			Cre02.g095035	NA	NA	NA
Cre02.g095036	Cre02.g095036	chromosome_2:2962674-2964536	0.000197688	0.0188633	0	0	0.0045352	0.0210956	0	0.000784665	0	0.0429626	0.0104941	0	0.00499459	0.000320532	0	0			Cre02.g095036	NA	NA	NA
Cre02.g095037	Cre02.g095037	chromosome_2:2964614-2967326	0.235047	0.232014	0.16063	0.136249	0.164243	0.179897	0.153199	0.185672	0.344424	0.196313	0.185538	0.176322	0.228991	0.166084	0.239363	0.350725			Cre02.g095037	NA	NA	NA
Cre02.g095038	Cre02.g095038	chromosome_2:2967604-2969856	0.00742097	0.00755576	0.00452183	0.000154118	0	0.0208071	0	0.000375093	0	0.02886	0	0	0	0.00340431	0.00752522	0			Cre02.g095038	NA	NA	NA
Cre02.g095039	Cre02.g095039	chromosome_2:2972210-2975784	0.00560407	0	0.00469253	0	0.0046547	0.054087	0	0	0	0.0535414	0.0190957	0.0087085	0.0162156	0	0.0057307	0.0118615			Cre02.g095039	NA	NA	NA
Cre02.g095040	Cre02.g095040	chromosome_2:2976195-2977244	0	0	0	0	0	0.0382697	0	0	0	0.0187165	0.0333406	0	0	0	0	0			Cre02.g095040	NA	NA	NA
Cre02.g095041	Cre02.g095041	chromosome_2:3008149-3010785	1.38e-05	0.000370103	1.67e-05	0	0.000102326	0.0225867	0	0	0	0.0334449	0.018988	0	1.32e-05	0	1.78e-05	0			Cre02.g095041	NA	NA	NA
Cre02.g095042	Cre02.g095042	chromosome_2:3010945-3013125	0.646766	0.964703	1.4364	1.95847	1.99159	1.36785	2.15192	2.16027	1.1855	0.242302	0.268144	0.273648	0.230829	0.285254	0.556642	0.933654			Cre02.g095042	NA	3.72e-18	20
Cre02.g095043	Cre02.g095043	chromosome_2:3013129-3016465	1.71637	1.21551	0.784097	0.761473	0.775435	0.320254	0.648981	0.855904	3.2546	2.02093	1.90493	1.89126	1.6197	1.42845	1.76143	1.17913			Cre02.g095043	NA	NA	NA
Cre02.g095044	Cre02.g095044	chromosome_2:3017795-3019906	35.5542	43.6237	43.8366	41.6656	46.1379	34.198	45.0313	45.4562	58.7693	47.1999	32.723	25.573	23.7073	21.166	25.2686	33.6196			Cre02.g095044	NA	NA	NA
Cre02.g095045	Cre02.g095045	chromosome_2:3025467-3042745	0.656941	0.749363	1.19012	1.55746	1.69019	0.985048	1.5062	1.57328	1.05761	0.786342	0.775419	1.13195	1.20374	1.45721	1.71757	0.65743			Cre02.g095045	nuc13	NA	NA
Cre02.g095046	Cre02.g095046	chromosome_2:3045831-3053295	3.35321	4.51198	7.28501	9.06577	10.2488	11.0849	13.1279	12.4802	10.8579	6.0235	4.78923	4.78382	6.08009	5.91165	4.10957	3.0493			Cre02.g095046	nuc06	NA	NA
Cre02.g095047	Cre02.g095047	chromosome_2:3057659-3059855	124.173	122.445	140.606	143.48	153.472	159.705	213.407	191.679	255.659	154.084	111.797	83.1376	83.4245	82.9046	96.8398	102.363			Cre02.g095047	NA	3.31e-11	21
Cre02.g095048	Cre02.g095048	chromosome_2:3060179-3069205	0.55299	0.881866	1.09136	1.12935	1.15422	0.881442	1.28625	1.1616	3.64419	1.75071	1.16327	1.2059	0.901021	0.784243	0.639528	0.671916			Cre02.g095048	nuc06	NA	NA
Cre02.g095049	Cre02.g095049	chromosome_2:3069259-3070875	3.4703	5.28199	7.80494	8.89797	9.23461	8.80133	10.6378	12.1333	16.1644	9.31773	6.55334	8.1864	6.43276	5.3927	4.14135	3.38195			Cre02.g095049	nuc06	7.35e-13	0
Cre02.g095050	Cre02.g095050	chromosome_2:3692575-3698327	3.21904	0.738454	0.340661	0.426072	0.383892	0.571257	0.579266	0.570822	0.279656	0.46454	0.832787	1.36906	2.33941	8.60116	11.4216	3.6742			Cre02.g095050	nuc15	1.96e-19	8.5
Cre02.g095051	Cre02.g095051	chromosome_2:3071069-3072855	2.27566	2.93352	3.66026	3.21878	3.58976	3.00538	3.70841	4.17917	11.885	6.60537	4.41239	3.49074	3.01345	2.77351	2.10882	2.21369			Cre02.g095051	nuc07	NA	NA
Cre02.g095052	Cre02.g095052	chromosome_2:3072919-3075065	2.34227	3.42094	3.88233	4.2416	3.66359	3.27142	4.79426	4.21515	12.5588	8.543	4.70298	5.1079	3.65638	3.43862	2.37764	2.82256			Cre02.g095052	NA	NA	NA
Cre02.g095053	Cre02.g095053	chromosome_2:3076079-3088585	0.869497	1.02851	1.40015	1.65344	1.73082	1.30466	1.60443	2.0928	1.8168	1.28567	1.18168	1.3797	1.24417	0.863196	0.837553	0.989618			Cre02.g095053	NA	NA	NA
Cre02.g095054	Cre02.g095054	chromosome_2:3076079-3088585	1.63086	2.56608	3.11979	3.00577	2.9461	2.75588	3.36935	3.52179	6.43511	4.25788	3.42952	3.05915	2.65973	2.08526	1.81637	1.54411			Cre02.g095054	NA	NA	NA
Cre02.g095055	Cre02.g095055	chromosome_2:3089669-3098925	5.54637	3.23613	3.74952	4.20711	4.44777	2.69043	3.54756	3.57223	1.10241	0.981254	1.12999	1.01956	1.70653	3.27071	5.37491	4.80471			Cre02.g095055	nuc04	NA	NA
Cre02.g095056	Cre02.g095056	chromosome_2:3099619-3101785	0.0128134	0	0	0	0.0319281	0.0875055	0	0	0	0.0909219	0.0573925	0	0.0182751	0.0247337	0	0.0146346			Cre02.g095056	NA	NA	NA
Cre02.g095057	Cre02.g095057	chromosome_2:3103734-3105465	2.41445	1.16363	1.51785	1.68595	1.49157	1.32651	1.45358	1.25571	0.35583	0.173082	0.539426	0.849033	0.959214	1.78445	2.06688	2.20026			Cre02.g095057	NA	NA	NA
Cre02.g095058	Cre02.g095058	chromosome_2:3105519-3116695	5.74373	2.75988	3.47115	3.86942	3.58538	2.81951	3.35545	3.03824	0.703421	0.830545	1.5443	2.01278	2.72784	4.97623	5.86171	4.91238			Cre02.g095058	nuc01	NA	NA
Cre02.g095059	Cre02.g095059	chromosome_2:3117561-3125285	0.236176	0.0773124	0.0971369	0.135158	0.175376	0.279121	0.260565	0.254787	0.253149	0.172353	0.279286	0.258914	0.339076	0.692719	0.716883	0.180696			Cre02.g095059	nuc14	NA	NA
Cre02.g095060	Cre02.g095060	chromosome_2:3128329-3138065	0.483217	0.0563429	0.0662482	0.0855695	0.138132	0.235684	0.184826	0.224842	0.148678	0.133229	0.185054	0.252286	0.275912	0.619004	0.536743	0.308184			Cre02.g095060	NA	NA	NA
Cre02.g095061	Cre02.g095061	chromosome_2:3138111-3140635	0.847428	0.128418	0.0887139	0.273819	0.427406	0.625338	0.847186	0.831238	1.14674	0.59837	0.535832	0.741899	0.73422	1.74556	3.13865	0.595167			Cre02.g095061	NA	NA	NA
Cre02.g095062	Cre02.g095062	chromosome_2:3143205-3147137	1.30074	0.133789	0.0183635	0.00382988	0.00271971	0.0341136	0.0198371	0.019193	0.0361051	0.0443989	0.0255294	0.0208958	0.145166	0.784832	1.1308	1.05331			Cre02.g095062	NA	4e-15	9.5
Cre02.g095063	Cre02.g095063	chromosome_2:3147250-3153865	1.11504	0.239355	0.461809	0.626934	0.818999	1.07355	1.12556	1.03787	0.945678	0.831734	1.39007	1.76046	1.6427	1.58216	0.844115	0.314899			Cre02.g095063	nuc14	8.63e-13	5
Cre02.g095064	Cre02.g095064	chromosome_2:3153919-3156335	1.08036	0.301073	0.334447	0.477442	0.634252	0.867616	1.05997	0.836218	1.40235	0.702948	1.38832	1.32717	1.35987	1.51899	1.43907	0.308023			Cre02.g095064	NA	NA	NA
Cre02.g095065	Cre02.g095065	chromosome_2:3156435-3160367	1.37264	0.148974	0.0206721	0.00262405	0.00396072	0.0545135	0.0267653	0.0284899	0.0157358	0.0493991	0.0156153	0.0427037	0.133577	0.894949	1.15379	1.00545			Cre02.g095065	NA	2.58e-12	9.5
Cre02.g095066	Cre02.g095066	chromosome_2:3160369-3169205	1.08434	0.173421	0.271501	0.490388	0.626413	0.841622	0.90874	0.881178	0.730929	0.667811	1.17907	1.58614	1.67501	1.73805	1.08691	0.398238			Cre02.g095066	nuc14	9.63e-15	6
Cre02.g095067	Cre02.g095067	chromosome_2:3169375-3173377	1.57414	0.142484	0.0257683	0.0043329	0.0225773	0.0669827	0.0341211	0.0409942	0.0366011	0.0676052	0.0473272	0.061769	0.284481	0.932481	1.25429	1.2543			Cre02.g095067	NA	1.76e-12	9.5
Cre02.g095068	Cre02.g095068	chromosome_2:3173490-3194275	0.0227409	0.100214	0.198369	0.260481	0.237572	0.254195	0.215018	0.240006	0.0306133	0.0582437	0.36563	0.532793	0.4107	0.236487	0.110494	0.0531447			Cre02.g095068	NA	NA	NA
Cre02.g095069	Cre02.g095069	chromosome_2:3194470-3197644	3.69301	4.09785	9.21191	9.41724	9.77645	7.33342	7.43329	7.07154	5.00971	1.71319	14.5683	23.1713	16.966	12.3153	6.17922	2.32964			Cre02.g095069	nuc12	NA	NA
Cre02.g095070	SRP19	chromosome_2:3197784-3201206	0.327899	0.409429	0.156631	0.269508	0.312553	0.374292	0.327144	0.200033	0.891672	0.698245	0.513768	0.40275	0.438409	0.374184	0.446357	0.314904			Cre02.g095070	NA	NA	NA
Cre02.g095071	Cre02.g095071	chromosome_2:3201230-3210704	5.21942	8.25645	7.30821	7.78659	6.53017	5.1926	5.05069	5.00182	2.07837	2.99696	1.87828	2.27167	3.73828	4.63507	5.14509	6.08754			Cre02.g095071	nuc03	1.92e-20	17
Cre02.g095072	FAP144	chromosome_2:3210815-3213430	10.1068	11.8385	11.1536	10.0458	11.3207	5.95191	8.31332	10.1261	4.1005	0.961445	0.535252	0.500571	0.637974	0.698954	2.5893	14.4771			Cre02.g095072	nuc04	2.74e-18	18
Cre02.g095073	Cre02.g095073	chromosome_2:3213834-3216614	12.7137	10.1271	8.0068	7.58712	8.71495	8.53949	13.3182	13.4837	15.1061	8.72716	11.4043	8.85575	6.92932	4.39464	5.80621	13.1399			Cre02.g095073	nuc04	NA	NA
Cre02.g095074	VPS11	chromosome_2:3218034-3232706	1.76077	2.23238	2.34415	2.00561	1.74713	1.35149	1.33805	1.27919	0.377555	0.618371	2.59119	3.60325	3.2886	2.80889	1.84021	1.95864			Cre02.g095074	nuc13	NA	NA
Cre02.g095075	Cre02.g095075	chromosome_2:3232924-3235778	3.45531	4.75305	4.47368	4.90901	4.47645	3.79917	4.40925	4.2887	1.74706	1.90662	2.99472	2.76066	2.70739	4.2237	4.62421	4.85323			Cre02.g095075	NA	NA	NA
Cre02.g095076	MFT10	chromosome_2:3237544-3242244	3.20838	4.93739	2.25168	1.76979	1.21694	0.82084	1.23915	1.70504	8.03366	1.80627	2.00774	0.74641	0.287431	0.0709786	0.207028	2.83724			Cre02.g095076	nuc08	NA	NA
Cre02.g095077	Cre02.g095077	chromosome_2:3242613-3248114	10.9803	7.99861	5.56069	6.79169	9.00738	10.0049	11.6904	12.0555	135.281	53.285	12.2256	8.54799	6.26489	8.70567	20.8686	7.87908			Cre02.g095077	nuc07	NA	NA
Cre02.g095078	Cre02.g095078	chromosome_2:3249288-3252694	0.231235	0.555394	0.758585	0.923147	0.955769	0.876817	1.02454	0.971879	1.47306	1.29442	1.27814	1.45942	1.76251	1.35961	0.598061	0.26857			Cre02.g095078	nuc12	2.4e-12	3
Cre02.g095079	Cre02.g095079	chromosome_2:3255428-3259274	0.562512	1.22319	1.24762	1.07938	1.14067	0.935083	0.975837	1.17631	2.98836	1.99056	1.03198	1.04769	1.21306	0.964285	0.739338	0.542026			Cre02.g095079	nuc07	NA	NA
Cre02.g095080	Cre02.g095080	chromosome_2:3260122-3270144	1.24928	4.3171	8.30415	11.1683	10.4601	6.51019	7.97492	9.19263	3.7062	0.238387	0.0476625	0.140777	0.123417	0.0851073	0.144186	2.52936			Cre02.g095080	nuc05	1.46e-23	20
Cre02.g095081	Cre02.g095081	chromosome_2:3270643-3282354	0.512122	0.613907	0.56754	0.500867	0.487974	0.37763	0.439549	0.450294	0.364105	0.318452	0.98907	1.27634	1.57981	1.34179	0.959705	0.599394			Cre02.g095081	nuc14	1.9e-12	9
Cre02.g095082	Cre02.g095082	chromosome_2:3282474-3293573	1.61476	4.53554	5.28599	6.12682	5.49679	3.517	4.80584	5.63132	1.15534	0.308113	0.746493	1.40322	1.34946	1.09302	1.01064	2.20478			Cre02.g095082	nuc05	NA	NA
Cre02.g095083	Cre02.g095083	chromosome_2:3293678-3296704	0.432242	0.0862743	0.290874	0.249202	0.272711	0.46738	0.437126	0.283272	0.881936	0.372738	0.167971	0.191147	0.235671	0.368632	0.523805	0.156089			Cre02.g095083	NA	NA	NA
Cre02.g095084	Cre02.g095084	chromosome_2:3296944-3298334	17.2304	11.3327	9.51246	7.18115	7.73086	6.73051	7.43897	7.14573	11.6107	16.2646	11.4205	8.58289	11.1556	14.6194	16.4662	13.5708			Cre02.g095084	NA	NA	NA
Cre02.g095085	Cre02.g095085	chromosome_2:3298394-3302036	4.44861	1.92723	2.64719	3.3102	3.02468	2.60457	3.72292	4.5805	21.6231	11.026	5.70344	4.85164	6.29529	4.72683	7.74775	1.45407			Cre02.g095085	nuc07	NA	NA
Cre02.g095086	Cre02.g095086	chromosome_2:3302084-3307686	2.5111	0.7799	1.51634	1.91063	2.31218	1.73073	2.29333	2.77896	12.3093	7.38181	4.38034	4.08726	4.94987	2.98869	4.78546	0.501189			Cre02.g095086	nuc10	NA	NA
Cre02.g095087	Cre02.g095087	chromosome_2:3308257-3313916	0.0371394	0.00729812	0.0114045	0.0409414	0.082653	0.353954	0.599953	0.780226	0.0569565	0.0836765	0.0419398	0.0661482	0.0394197	0.0359205	0.058746	0.00944539			Cre02.g095087	NA	NA	NA
Cre02.g095088	Cre02.g095088	chromosome_2:3314148-3318654	5.12773	2.55782	1.11466	0.718623	0.459394	0.335475	0.359096	0.278703	0.373822	0.418844	0.107247	0.0787205	0.131267	0.926891	6.82268	7.08016			Cre02.g095088	nuc01	3.7e-16	15
Cre02.g095089	Cre02.g095089	chromosome_2:3318738-3322784	11.6848	8.37014	11.5888	10.7866	10.2067	7.72548	9.16134	8.80856	11.1449	13.3232	15.1731	11.4817	9.48094	15.4472	20.3527	12.9658			Cre02.g095089	nuc15	NA	NA
Cre02.g095090	Cre02.g095090	chromosome_2:3322884-3329546	0.879836	1.78996	2.9433	4.02076	4.84891	5.0055	7.17727	7.42837	11.1306	9.49653	8.78244	7.64648	5.60315	2.86281	1.85754	1.00075			Cre02.g095090	nuc09	4.79e-28	2
Cre02.g095091	Cre02.g095091	chromosome_2:3329594-3336096	4.34985	5.15907	5.81078	6.13614	6.43949	6.29418	7.2979	7.42348	11.1082	5.41123	4.5582	4.3985	3.09656	3.27728	3.70324	4.89003			Cre02.g095091	nuc06	7.56e-18	21
Cre02.g095092	PSY1	chromosome_2:3336146-3340314	52.4765	44.5393	26.4095	30.4327	43.7653	46.5214	56.912	60.4791	148.766	69.124	59.5135	47.1257	16.1878	7.14395	28.3737	65.5607			Cre02.g095092	nuc07	NA	NA
Cre02.g095093	Cre02.g095093	chromosome_2:3340434-3342031	22.1004	7.97159	7.15134	9.84343	14.6198	15.6058	18.6021	18.5509	13.2348	8.67386	29.6532	35.9095	39.98	56.5284	52.931	31.629			Cre02.g095093	nuc15	2.1e-14	7.5
Cre02.g095094	Cre02.g095094	chromosome_2:3342078-3344534	0.0194974	0.0461184	0.0131868	0.00603848	0.011211	0.0300363	0.00606791	0.00552601	0.0115018	0.0430997	0.0341224	0	0.00650921	0.00651363	0	0.0148529			Cre02.g095094	NA	NA	NA
Cre02.g095095	PHC12	chromosome_2:3345374-3351647	15.556	29.1011	15.1291	10.2684	5.22773	2.93636	5.86933	6.56059	8.3114	4.80962	2.09216	2.00171	1.42629	0.587223	2.41693	16.5924			Cre02.g095095	nuc02	4.92e-14	16
Cre02.g095096	Cre02.g095096	chromosome_2:3351834-3355236	1.3361	0.498392	0.11296	0.0518417	0.0239235	0.111476	0.148691	0.14574	0.161352	0.183199	0.112563	0.121019	0.273389	2.33746	3.84418	1.45227			Cre02.g095096	nuc15	9.39e-16	10.5
Cre02.g095097	Cre02.g095097	chromosome_2:3355305-3359024	0.487114	0.188961	0.88242	3.79189	9.18626	13.1474	16.3639	17.4581	43.2564	34.7295	20.8243	15.9246	4.85124	0.970581	0.762518	0.151756			Cre02.g095097	nuc09	8.66e-38	2
Cre02.g095098	Cre02.g095098	chromosome_2:3359261-3361212	12.6967	19.5428	21.878	18.5908	15.3485	10.7708	13.9603	12.764	16.6791	6.52135	11.084	21.2301	20.0693	19.561	11.515	16.8933			Cre02.g095098	nuc03	NA	NA
Cre02.g095099	Cre02.g095099	chromosome_2:3361278-3369761	2.31362	0.515279	0.0497996	0.0373628	0.0435533	0.173532	0.163598	0.136791	0.0345085	0.0680462	0.0224092	0.0531628	0.320571	3.71365	5.39254	2.73631			Cre02.g095099	nuc15	2.47e-11	10.5
Cre02.g095100	Cre02.g095100	chromosome_2:3698375-3700204	1.04093	1.49236	2.09426	2.32956	2.36759	1.51486	1.62724	2.07004	1.617	2.20793	5.01414	3.93742	1.69316	0.568632	0.49767	0.703025			Cre02.g095100	NA	NA	NA
Cre02.g095101	Cre02.g095101	chromosome_2:3369911-3379373	6.56448	7.96529	6.49458	5.83952	5.07721	4.72502	5.48775	5.43854	2.98474	2.17613	4.65714	5.55583	5.29077	5.19151	5.40738	6.83691			Cre02.g095101	nuc03	6.31e-14	14.5
Cre02.g095102	VPS5C	chromosome_2:3379375-3386961	1.83252	2.65721	2.80936	2.75831	2.36413	2.00013	2.31115	2.18579	0.27959	0.360963	1.64125	2.15336	2.32715	1.80361	1.43839	2.12614			Cre02.g095102	nuc03	NA	NA
Cre02.g095103	Cre02.g095103	chromosome_2:3387081-3392975	0.48356	0.375892	0.864898	0.98352	1.23837	1.00581	1.26718	1.08939	17.9735	9.79209	7.66952	8.80917	4.27191	0.785798	0.51807	0.0809518			Cre02.g095103	nuc09	7.86e-19	2
Cre02.g095104	Cre02.g095104	chromosome_2:3393321-3396766	0.251973	0.539454	0.503165	0.634537	0.695128	0.557602	0.735472	0.707642	2.73504	1.34316	1.03867	0.787404	0.537627	0.617369	0.809502	0.251569			Cre02.g095104	NA	NA	NA
Cre02.g095105	Cre02.g095105	chromosome_2:3396837-3400201	3.64342	6.07114	8.88646	10.4605	10.5462	11.9785	12.7391	11.3107	2.89794	0.282851	5.54648	10.9796	11.5276	10.8821	5.75783	6.21955			Cre02.g095105	nuc13	NA	NA
Cre02.g095106	Cre02.g095106	chromosome_2:3400301-3404724	3.2859	2.95839	3.12298	3.21066	3.23329	2.09569	2.90936	3.54377	0.95481	0.545625	2.63068	4.54174	6.33857	4.15386	3.56378	3.95671			Cre02.g095106	nuc13	NA	NA
Cre02.g095107	Cre02.g095107	chromosome_2:3404742-3411961	1.1253	0.697888	0.684261	0.67785	0.854693	0.562944	0.757479	1.00297	0.533641	0.498022	2.26108	2.40135	3.3462	3.45511	3.23829	1.18233			Cre02.g095107	nuc14	5.34e-14	7.5
[truncated: 16,006 more rows]

## Sheet: Expression Ranking
	Expression in the dark			Expression in the light			Expression over the diurnal cycle
[truncated: 17,825 more rows]

## Sheet: Table S4
			Expression in the dark*			Expression in the light*			Expression over the diurnal cycle*
[truncated: 12 more rows]
